# Supplementary material for: Compensatory Interactions between Sir3p and the Nucleosomal LRS Surface Imply Their Direct Interaction
Source: PLoS Genet. 2008 Dec 12;4(12):e1000301. doi: 10.1371/journal.pgen.1000301 (PMC2587916; doi:10.1371/journal.pgen.1000301)
Supplement: Dataset S1 — Sir3p_model.pdb (0.12 MB TXT) [file pgen.1000301.s001.txt]

CRYST1  104.922  110.398  192.617  90.00  90.00  90.00 P212121   
SCALE1       0.00953   0.00000   0.00000        0.00000
SCALE2       0.00000   0.00906   0.00000        0.00000
SCALE3       0.00000   0.00000   0.00519        0.00000
TER       1      DT  J 292 
ATOM      2  N   LEU A   8      31.796  24.993 -26.515  1.00 43.95      A2   N
ATOM      3  CA  LEU A   8      31.170  25.057 -27.875  1.00 43.38      A2   C
ATOM      4  C   LEU A   8      31.047  26.522 -28.307  1.00 42.36      A2   C
ATOM      5  O   LEU A   8      29.940  27.013 -28.577  1.00 42.54      A2   O
ATOM      6  CB  LEU A   8      29.800  24.383 -27.845  1.00 43.28      A2   C
ATOM      7  CG  LEU A   8      29.190  23.951 -29.174  1.00 44.80      A2   C
ATOM      8  CD1 LEU A   8      30.086  22.944 -29.923  1.00 46.57      A2   C
ATOM      9  CD2 LEU A   8      27.832  23.372 -28.916  1.00 44.82      A2   C
ATOM     10  N   ASP A   9      32.190  27.208 -28.394  1.00 40.76      A2   N
ATOM     11  CA  ASP A   9      32.208  28.664 -28.211  1.00 39.03      A2   C
ATOM     12  C   ASP A   9      31.147  29.418 -29.019  1.00 36.24      A2   C
ATOM     13  O   ASP A   9      31.008  29.246 -30.241  1.00 36.51      A2   O
ATOM     14  CB  ASP A   9      33.620  29.260 -28.378  1.00 39.87      A2   C
ATOM     15  CG  ASP A   9      33.905  29.745 -29.794  1.00 42.16      A2   C
ATOM     16  OD1 ASP A   9      33.688  28.969 -30.758  1.00 45.18      A2   O
ATOM     17  OD2 ASP A   9      34.374  30.897 -29.942  1.00 44.97      A2   O
ATOM     18  N   GLY A  10      30.372  30.221 -28.303  1.00 33.35      A2   N
ATOM     19  CA  GLY A  10      29.334  30.990 -28.894  1.00 29.16      A2   C
ATOM     20  C   GLY A  10      27.992  30.287 -28.873  1.00 26.58      A2   C
ATOM     21  O   GLY A  10      27.003  30.910 -29.145  1.00 25.80      A2   O
ATOM     22  N   TRP A  11      27.966  28.984 -28.561  1.00 24.63      A2   N
ATOM     23  CA  TRP A  11      26.702  28.202 -28.561  1.00 23.40      A2   C
ATOM     24  C   TRP A  11      26.500  27.393 -27.291  1.00 24.10      A2   C
ATOM     25  O   TRP A  11      27.460  26.988 -26.624  1.00 23.70      A2   O
ATOM     26  CB  TRP A  11      26.630  27.244 -29.747  1.00 22.38      A2   C
ATOM     27  CG  TRP A  11      26.682  27.889 -31.072  1.00 22.07      A2   C
ATOM     28  CD1 TRP A  11      27.782  28.433 -31.684  1.00 20.36      A2   C
ATOM     29  CD2 TRP A  11      25.597  28.025 -31.995  1.00 21.01      A2   C
ATOM     30  NE1 TRP A  11      27.441  28.931 -32.920  1.00 21.46      A2   N
ATOM     31  CE2 TRP A  11      26.109  28.687 -33.145  1.00 19.65      A2   C
ATOM     32  CE3 TRP A  11      24.237  27.666 -31.962  1.00 21.27      A2   C
ATOM     33  CZ2 TRP A  11      25.311  28.999 -34.254  1.00 18.41      A2   C
ATOM     34  CZ3 TRP A  11      23.429  27.964 -33.092  1.00 20.42      A2   C
ATOM     35  CH2 TRP A  11      23.975  28.626 -34.217  1.00 19.49      A2   C
ATOM     36  N   GLN A  12      25.236  27.119 -26.982  1.00 24.91      A2   N
ATOM     37  CA  GLN A  12      24.887  26.260 -25.857  1.00 26.23      A2   C
ATOM     38  C   GLN A  12      23.976  25.144 -26.276  1.00 26.60      A2   C
ATOM     39  O   GLN A  12      23.221  25.283 -27.231  1.00 25.48      A2   O
ATOM     40  CB  GLN A  12      24.167  27.069 -24.816  1.00 26.59      A2   C
ATOM     41  CG  GLN A  12      25.050  27.858 -23.971  1.00 29.44      A2   C
ATOM     42  CD  GLN A  12      24.311  28.381 -22.816  1.00 32.79      A2   C
ATOM     43  OE1 GLN A  12      23.273  29.047 -22.978  1.00 35.10      A2   O
ATOM     44  NE2 GLN A  12      24.776  28.045 -21.617  1.00 33.26      A2   N
ATOM     45  N   VAL A  13      24.035  24.034 -25.540  1.00 26.54      A2   N
ATOM     46  CA  VAL A  13      23.124  22.911 -25.749  1.00 27.06      A2   C
ATOM     47  C   VAL A  13      21.950  23.113 -24.813  1.00 26.90      A2   C
ATOM     48  O   VAL A  13      22.143  23.368 -23.619  1.00 27.58      A2   O
ATOM     49  CB  VAL A  13      23.822  21.563 -25.405  1.00 27.64      A2   C
ATOM     50  CG1 VAL A  13      22.845  20.387 -25.498  1.00 28.74      A2   C
ATOM     51  CG2 VAL A  13      25.038  21.339 -26.319  1.00 29.27      A2   C
ATOM     52  N   ILE A  14      20.732  23.026 -25.339  1.00 26.07      A2   N
ATOM     53  CA  ILE A  14      19.538  23.121 -24.511  1.00 26.53      A2   C
ATOM     54  C   ILE A  14      18.717  21.864 -24.687  1.00 27.66      A2   C
ATOM     55  O   ILE A  14      18.390  21.486 -25.821  1.00 27.97      A2   O
ATOM     56  CB  ILE A  14      18.701  24.361 -24.846  1.00 26.52      A2   C
ATOM     57  CG1 ILE A  14      19.510  25.607 -24.491  1.00 27.51      A2   C
ATOM     58  CG2 ILE A  14      17.339  24.338 -24.068  1.00 25.14      A2   C
ATOM     59  CD1 ILE A  14      19.094  26.821 -25.222  1.00 32.97      A2   C
ATOM     60  N   ILE A  15      18.449  21.179 -23.574  1.00 28.08      A2   N
ATOM     61  CA  ILE A  15      17.692  19.931 -23.608  1.00 29.14      A2   C
ATOM     62  C   ILE A  15      16.368  20.127 -22.900  1.00 30.21      A2   C
ATOM     63  O   ILE A  15      16.336  20.585 -21.746  1.00 29.69      A2   O
ATOM     64  CB  ILE A  15      18.443  18.769 -22.940  1.00 29.17      A2   C
ATOM     65  CG1 ILE A  15      19.878  18.665 -23.481  1.00 30.27      A2   C
ATOM     66  CG2 ILE A  15      17.703  17.465 -23.163  1.00 28.36      A2   C
ATOM     67  CD1 ILE A  15      20.754  17.746 -22.686  1.00 32.15      A2   C
ATOM     68  N   THR A  16      15.282  19.779 -23.592  1.00 31.63      A2   N
ATOM     69  CA  THR A  16      13.944  19.882 -23.024  1.00 34.16      A2   C
ATOM     70  C   THR A  16      13.264  18.508 -23.025  1.00 35.59      A2   C
ATOM     71  O   THR A  16      13.563  17.671 -23.863  1.00 35.24      A2   O
ATOM     72  CB  THR A  16      13.067  20.887 -23.799  1.00 33.43      A2   C
ATOM     73  OG1 THR A  16      12.970  20.481 -25.172  1.00 35.50      A2   O
ATOM     74  CG2 THR A  16      13.634  22.294 -23.708  1.00 34.50      A2   C
ATOM     75  N   ASP A  17      12.351  18.282 -22.083  1.00 38.01      A2   N
ATOM     76  CA  ASP A  17      11.662  16.982 -21.994  1.00 40.11      A2   C
ATOM     77  C   ASP A  17      10.396  16.962 -22.838  1.00 42.13      A2   C
ATOM     78  O   ASP A  17      10.273  17.748 -23.781  1.00 42.79      A2   O
ATOM     79  CB  ASP A  17      11.366  16.598 -20.533  1.00 39.62      A2   C
ATOM     80  CG  ASP A  17      10.425  17.578 -19.828  1.00 39.32      A2   C
ATOM     81  OD1 ASP A  17       9.730  18.383 -20.501  1.00 37.81      A2   O
ATOM     82  OD2 ASP A  17      10.374  17.526 -18.582  1.00 37.18      A2   O
ATOM     83  N   ASP A  18       9.468  16.057 -22.513  1.00 44.13      A2   N
ATOM     84  CA  ASP A  18       8.151  16.048 -23.143  1.00 45.99      A2   C
ATOM     85  C   ASP A  18       7.556  17.427 -22.976  1.00 46.38      A2   C
ATOM     86  O   ASP A  18       7.100  17.797 -21.889  1.00 46.17      A2   O
ATOM     87  CB  ASP A  18       7.242  14.981 -22.519  1.00 46.58      A2   C
ATOM     88  CG  ASP A  18       7.639  13.566 -22.921  1.00 49.02      A2   C
ATOM     89  OD1 ASP A  18       8.089  13.365 -24.080  1.00 49.91      A2   O
ATOM     90  OD2 ASP A  18       7.491  12.651 -22.075  1.00 51.31      A2   O
ATOM     91  N   GLN A  19       7.608  18.196 -24.060  1.00 47.35      A2   N
ATOM     92  CA  GLN A  19       7.381  19.647 -24.026  1.00 47.66      A2   C
ATOM     93  C   GLN A  19       8.553  20.421 -23.370  1.00 46.71      A2   C
ATOM     94  O   GLN A  19       9.711  20.008 -23.473  1.00 47.65      A2   O
ATOM     95  CB  GLN A  19       6.022  19.999 -23.386  1.00 48.17      A2   C
ATOM     96  CG  GLN A  19       6.003  20.010 -21.864  1.00 50.52      A2   C
ATOM     97  CD  GLN A  19       4.612  19.789 -21.318  1.00 54.25      A2   C
ATOM     98  OE1 GLN A  19       3.619  19.870 -22.057  1.00 55.92      A2   O
ATOM     99  NE2 GLN A  19       4.483  19.498 -20.017  1.00 55.04      A2   N
ATOM    100  N   GLY A  20       8.243  21.520 -22.688  1.00 45.38      A2   N
ATOM    101  CA  GLY A  20       9.180  22.639 -22.565  1.00 43.35      A2   C
ATOM    102  C   GLY A  20      10.053  22.729 -21.319  1.00 42.30      A2   C
ATOM    103  O   GLY A  20      10.826  23.682 -21.198  1.00 41.82      A2   O
ATOM    104  N   ARG A  21       9.940  21.776 -20.395  1.00 40.94      A2   N
ATOM    105  CA  ARG A  21      10.778  21.811 -19.189  1.00 40.04      A2   C
ATOM    106  C   ARG A  21      12.236  21.583 -19.569  1.00 39.39      A2   C
ATOM    107  O   ARG A  21      12.561  20.619 -20.266  1.00 38.40      A2   O
ATOM    108  CB  ARG A  21      10.336  20.761 -18.154  1.00 40.16      A2   C
ATOM    109  CG  ARG A  21       8.859  20.831 -17.729  1.00 40.75      A2   C
ATOM    110  CD  ARG A  21       8.677  21.672 -16.498  1.00 42.52      A2   C
ATOM    111  NE  ARG A  21       7.302  21.627 -16.007  1.00 44.28      A2   N
ATOM    112  CZ  ARG A  21       6.795  22.455 -15.097  1.00 44.02      A2   C
ATOM    113  NH1 ARG A  21       7.541  23.413 -14.572  1.00 43.87      A2   N
ATOM    114  NH2 ARG A  21       5.538  22.320 -14.707  1.00 44.40      A2   N
ATOM    115  N   VAL A  22      13.108  22.478 -19.115  1.00 39.05      A2   N
ATOM    116  CA  VAL A  22      14.549  22.347 -19.372  1.00 38.58      A2   C
ATOM    117  C   VAL A  22      15.148  21.287 -18.436  1.00 38.90      A2   C
ATOM    118  O   VAL A  22      14.957  21.345 -17.218  1.00 38.28      A2   O
ATOM    119  CB  VAL A  22      15.286  23.723 -19.220  1.00 38.63      A2   C
ATOM    120  CG1 VAL A  22      16.801  23.571 -19.411  1.00 37.61      A2   C
ATOM    121  CG2 VAL A  22      14.731  24.742 -20.209  1.00 37.88      A2   C
ATOM    122  N   ILE A  23      15.860  20.311 -19.005  1.00 38.72      A2   N
ATOM    123  CA  ILE A  23      16.459  19.240 -18.201  1.00 39.09      A2   C
ATOM    124  C   ILE A  23      17.975  19.152 -18.354  1.00 39.39      A2   C
ATOM    125  O   ILE A  23      18.564  19.798 -19.221  1.00 39.48      A2   O
ATOM    126  CB  ILE A  23      15.810  17.868 -18.485  1.00 39.06      A2   C
ATOM    127  CG1 ILE A  23      15.937  17.512 -19.968  1.00 38.47      A2   C
ATOM    128  CG2 ILE A  23      14.345  17.873 -18.036  1.00 39.74      A2   C
ATOM    129  CD1 ILE A  23      15.444  16.104 -20.333  1.00 39.41      A2   C
ATOM    130  OXT ILE A  23      18.580  18.286 -17.723  1.00 20.00      A2   O
TER     131      ILE A  23 
ATOM    132  N   GLU A  37      12.929  13.696 -24.819  1.00 39.10      A3   N
ATOM    133  CA  GLU A  37      14.171  14.467 -24.777  1.00 39.24      A3   C
ATOM    134  C   GLU A  37      14.448  15.128 -26.139  1.00 38.09      A3   C
ATOM    135  O   GLU A  37      14.536  14.442 -27.164  1.00 38.47      A3   O
ATOM    136  CB  GLU A  37      15.330  13.551 -24.377  1.00 39.33      A3   C
ATOM    137  CG  GLU A  37      16.551  14.265 -23.827  1.00 40.88      A3   C
ATOM    138  CD  GLU A  37      17.745  13.333 -23.621  1.00 42.19      A3   C
ATOM    139  OE1 GLU A  37      17.533  12.133 -23.317  1.00 46.90      A3   O
ATOM    140  OE2 GLU A  37      18.902  13.798 -23.758  1.00 45.53      A3   O
ATOM    141  N   ASN A  38      14.565  16.455 -26.146  1.00 36.29      A3   N
ATOM    142  CA  ASN A  38      14.841  17.203 -27.386  1.00 34.64      A3   C
ATOM    143  C   ASN A  38      16.088  18.068 -27.233  1.00 32.53      A3   C
ATOM    144  O   ASN A  38      16.140  18.915 -26.358  1.00 32.18      A3   O
ATOM    145  CB  ASN A  38      13.660  18.092 -27.758  1.00 35.07      A3   C
ATOM    146  CG  ASN A  38      12.350  17.373 -27.673  1.00 38.30      A3   C
ATOM    147  OD1 ASN A  38      12.111  16.413 -28.407  1.00 41.42      A3   O
ATOM    148  ND2 ASN A  38      11.477  17.831 -26.776  1.00 38.68      A3   N
ATOM    149  N   VAL A  39      17.089  17.835 -28.079  1.00 29.82      A3   N
ATOM    150  CA  VAL A  39      18.349  18.536 -27.984  1.00 27.88      A3   C
ATOM    151  C   VAL A  39      18.398  19.679 -29.005  1.00 27.06      A3   C
ATOM    152  O   VAL A  39      18.201  19.457 -30.223  1.00 26.03      A3   O
ATOM    153  CB  VAL A  39      19.536  17.594 -28.222  1.00 28.28      A3   C
ATOM    154  CG1 VAL A  39      20.825  18.328 -28.069  1.00 26.07      A3   C
ATOM    155  CG2 VAL A  39      19.472  16.380 -27.261  1.00 29.49      A3   C
ATOM    156  N   PHE A  40      18.649  20.888 -28.508  1.00 24.43      A3   N
ATOM    157  CA  PHE A  40      18.768  22.075 -29.368  1.00 23.71      A3   C
ATOM    158  C   PHE A  40      20.120  22.739 -29.160  1.00 22.00      A3   C
ATOM    159  O   PHE A  40      20.680  22.712 -28.057  1.00 21.90      A3   O
ATOM    160  CB  PHE A  40      17.674  23.106 -29.033  1.00 24.03      A3   C
ATOM    161  CG  PHE A  40      16.292  22.588 -29.219  1.00 27.78      A3   C
ATOM    162  CD1 PHE A  40      15.621  21.964 -28.161  1.00 30.41      A3   C
ATOM    163  CD2 PHE A  40      15.659  22.694 -30.454  1.00 30.19      A3   C
ATOM    164  CE1 PHE A  40      14.325  21.455 -28.333  1.00 32.63      A3   C
ATOM    165  CE2 PHE A  40      14.359  22.184 -30.652  1.00 31.14      A3   C
ATOM    166  CZ  PHE A  40      13.693  21.569 -29.589  1.00 30.43      A3   C
ATOM    167  N   LEU A  41      20.609  23.371 -30.214  1.00 19.89      A3   N
ATOM    168  CA  LEU A  41      21.750  24.256 -30.133  1.00 18.03      A3   C
ATOM    169  C   LEU A  41      21.283  25.700 -30.242  1.00 17.84      A3   C
ATOM    170  O   LEU A  41      20.523  26.040 -31.131  1.00 15.73      A3   O
ATOM    171  CB  LEU A  41      22.737  23.909 -31.241  1.00 18.82      A3   C
ATOM    172  CG  LEU A  41      23.547  22.615 -30.988  1.00 18.21      A3   C
ATOM    173  CD1 LEU A  41      24.236  22.158 -32.285  1.00 19.28      A3   C
ATOM    174  CD2 LEU A  41      24.567  22.865 -29.904  1.00 21.16      A3   C
ATOM    175  N   LYS A  42      21.748  26.544 -29.320  1.00 16.74      A3   N
ATOM    176  CA  LYS A  42      21.274  27.913 -29.224  1.00 17.02      A3   C
ATOM    177  C   LYS A  42      22.452  28.863 -29.163  1.00 17.16      A3   C
ATOM    178  O   LYS A  42      23.358  28.720 -28.301  1.00 17.82      A3   O
ATOM    179  CB  LYS A  42      20.350  28.075 -27.996  1.00 17.11      A3   C
ATOM    180  CG  LYS A  42      19.680  29.451 -27.866  1.00 17.80      A3   C
ATOM    181  CD  LYS A  42      18.447  29.333 -26.987  1.00 20.94      A3   C
ATOM    182  CE  LYS A  42      17.702  30.652 -26.821  1.00 22.24      A3   C
ATOM    183  NZ  LYS A  42      16.477  30.448 -25.954  1.00 23.62      A3   N
ATOM    184  N   ARG A  43      22.490  29.789 -30.112  1.00 16.21      A3   N
ATOM    185  CA  ARG A  43      23.603  30.730 -30.183  1.00 16.46      A3   C
ATOM    186  C   ARG A  43      23.480  31.753 -29.057  1.00 16.44      A3   C
ATOM    187  O   ARG A  43      22.411  32.302 -28.841  1.00 17.13      A3   O
ATOM    188  CB  ARG A  43      23.621  31.455 -31.522  1.00 15.85      A3   C
ATOM    189  CG  ARG A  43      24.887  32.308 -31.718  1.00 17.16      A3   C
ATOM    190  CD  ARG A  43      25.128  32.571 -33.192  1.00 19.36      A3   C
ATOM    191  NE  ARG A  43      24.012  33.269 -33.839  1.00 18.93      A3   N
ATOM    192  CZ  ARG A  43      23.890  33.399 -35.163  1.00 19.90      A3   C
ATOM    193  NH1 ARG A  43      24.808  32.869 -35.974  1.00 18.55      A3   N
ATOM    194  NH2 ARG A  43      22.867  34.055 -35.677  1.00 16.70      A3   N
ATOM    195  N   ILE A  44      24.599  32.048 -28.398  1.00 17.52      A3   N
ATOM    196  CA  ILE A  44      24.587  32.933 -27.214  1.00 19.01      A3   C
ATOM    197  C   ILE A  44      24.230  34.360 -27.587  1.00 19.33      A3   C
ATOM    198  O   ILE A  44      23.397  34.994 -26.918  1.00 20.19      A3   O
ATOM    199  CB  ILE A  44      25.965  32.908 -26.456  1.00 19.34      A3   C
ATOM    200  CG1 ILE A  44      26.195  31.526 -25.830  1.00 20.04      A3   C
ATOM    201  CG2 ILE A  44      26.003  33.988 -25.367  1.00 20.39      A3   C
ATOM    202  CD1 ILE A  44      27.475  31.437 -24.998  1.00 22.12      A3   C
ATOM    203  N   SER A  45      24.829  34.856 -28.666  1.00 18.31      A3   N
ATOM    204  CA  SER A  45      24.716  36.258 -29.019  1.00 18.51      A3   C
ATOM    205  C   SER A  45      23.274  36.713 -29.246  1.00 18.34      A3   C
ATOM    206  O   SER A  45      22.880  37.809 -28.784  1.00 19.55      A3   O
ATOM    207  CB  SER A  45      25.535  36.570 -30.265  1.00 18.12      A3   C
ATOM    208  OG  SER A  45      25.100  35.774 -31.340  1.00 17.59      A3   O
ATOM    209  N   ASP A  46      22.513  35.909 -29.978  1.00 16.09      A3   N
ATOM    210  CA  ASP A  46      21.165  36.312 -30.362  1.00 14.99      A3   C
ATOM    211  C   ASP A  46      20.077  35.302 -30.020  1.00 14.66      A3   C
ATOM    212  O   ASP A  46      18.890  35.550 -30.289  1.00 13.81      A3   O
ATOM    213  CB  ASP A  46      21.097  36.717 -31.854  1.00 15.05      A3   C
ATOM    214  CG  ASP A  46      21.499  35.606 -32.803  1.00 14.81      A3   C
ATOM    215  OD1 ASP A  46      21.767  34.466 -32.359  1.00 14.43      A3   O
ATOM    216  OD2 ASP A  46      21.581  35.886 -34.029  1.00 17.03      A3   O
ATOM    217  N   GLY A  47      20.468  34.177 -29.431  1.00 13.18      A3   N
ATOM    218  CA  GLY A  47      19.483  33.122 -29.093  1.00 13.71      A3   C
ATOM    219  C   GLY A  47      18.895  32.371 -30.269  1.00 12.85      A3   C
ATOM    220  O   GLY A  47      17.887  31.644 -30.104  1.00 13.47      A3   O
ATOM    221  N   LEU A  48      19.500  32.500 -31.455  1.00 13.10      A3   N
ATOM    222  CA  LEU A  48      19.093  31.656 -32.614  1.00 13.38      A3   C
ATOM    223  C   LEU A  48      19.236  30.212 -32.177  1.00 13.97      A3   C
ATOM    224  O   LEU A  48      20.241  29.854 -31.590  1.00 13.96      A3   O
ATOM    225  CB  LEU A  48      20.009  31.884 -33.836  1.00 12.76      A3   C
ATOM    226  CG  LEU A  48      19.643  31.088 -35.120  1.00 14.34      A3   C
ATOM    227  CD1 LEU A  48      20.049  31.812 -36.361  1.00 12.47      A3   C
ATOM    228  CD2 LEU A  48      20.270  29.701 -35.105  1.00 15.31      A3   C
ATOM    229  N   SER A  49      18.257  29.368 -32.491  1.00 14.12      A3   N
ATOM    230  CA  SER A  49      18.384  27.961 -32.117  1.00 15.03      A3   C
ATOM    231  C   SER A  49      17.824  27.035 -33.199  1.00 16.56      A3   C
ATOM    232  O   SER A  49      16.979  27.446 -34.037  1.00 16.44      A3   O
ATOM    233  CB  SER A  49      17.711  27.696 -30.765  1.00 16.32      A3   C
ATOM    234  OG  SER A  49      16.292  27.734 -30.909  1.00 17.30      A3   O
ATOM    235  N   PHE A  50      18.301  25.796 -33.198  1.00 15.39      A3   N
ATOM    236  CA  PHE A  50      17.769  24.808 -34.111  1.00 16.16      A3   C
ATOM    237  C   PHE A  50      17.881  23.405 -33.525  1.00 16.58      A3   C
ATOM    238  O   PHE A  50      18.683  23.159 -32.619  1.00 16.39      A3   O
ATOM    239  CB  PHE A  50      18.451  24.900 -35.511  1.00 14.84      A3   C
ATOM    240  CG  PHE A  50      19.933  24.651 -35.502  1.00 17.87      A3   C
ATOM    241  CD1 PHE A  50      20.436  23.349 -35.434  1.00 19.77      A3   C
ATOM    242  CD2 PHE A  50      20.834  25.702 -35.639  1.00 19.52      A3   C
ATOM    243  CE1 PHE A  50      21.811  23.108 -35.448  1.00 19.80      A3   C
ATOM    244  CE2 PHE A  50      22.228  25.465 -35.664  1.00 17.30      A3   C
ATOM    245  CZ  PHE A  50      22.709  24.177 -35.559  1.00 17.99      A3   C
ATOM    246  N   GLY A  51      17.051  22.497 -34.039  1.00 17.39      A3   N
ATOM    247  CA  GLY A  51      17.099  21.118 -33.603  1.00 17.29      A3   C
ATOM    248  C   GLY A  51      16.898  20.198 -34.773  1.00 17.25      A3   C
ATOM    249  O   GLY A  51      16.940  20.633 -35.942  1.00 15.98      A3   O
ATOM    250  N   LYS A  52      16.667  18.924 -34.475  1.00 16.66      A3   N
ATOM    251  CA  LYS A  52      16.514  17.927 -35.554  1.00 17.48      A3   C
ATOM    252  C   LYS A  52      15.275  18.250 -36.406  1.00 16.75      A3   C
ATOM    253  O   LYS A  52      14.309  18.868 -35.907  1.00 16.07      A3   O
ATOM    254  CB  LYS A  52      16.439  16.498 -34.961  1.00 17.48      A3   C
ATOM    255  CG  LYS A  52      15.217  16.248 -34.114  1.00 20.27      A3   C
ATOM    256  CD  LYS A  52      15.224  14.841 -33.552  1.00 23.07      A3   C
ATOM    257  CE  LYS A  52      14.071  14.636 -32.599  1.00 27.90      A3   C
ATOM    258  NZ  LYS A  52      13.934  13.214 -32.189  1.00 33.46      A3   N
ATOM    259  N   GLY A  53      15.308  17.876 -37.690  1.00 15.99      A3   N
ATOM    260  CA  GLY A  53      14.157  18.109 -38.584  1.00 16.60      A3   C
ATOM    261  C   GLY A  53      14.218  19.445 -39.315  1.00 16.25      A3   C
ATOM    262  O   GLY A  53      13.424  19.715 -40.195  1.00 16.82      A3   O
ATOM    263  N   GLU A  54      15.160  20.292 -38.916  1.00 16.80      A3   N
ATOM    264  CA  GLU A  54      15.288  21.601 -39.530  1.00 16.86      A3   C
ATOM    265  C   GLU A  54      16.278  21.521 -40.687  1.00 16.10      A3   C
ATOM    266  O   GLU A  54      17.197  20.718 -40.656  1.00 16.38      A3   O
ATOM    267  CB  GLU A  54      15.729  22.605 -38.478  1.00 17.08      A3   C
ATOM    268  CG  GLU A  54      14.720  22.619 -37.282  1.00 20.36      A3   C
ATOM    269  CD  GLU A  54      14.742  23.886 -36.477  1.00 25.35      A3   C
ATOM    270  OE1 GLU A  54      14.574  24.976 -37.083  1.00 27.55      A3   O
ATOM    271  OE2 GLU A  54      14.855  23.789 -35.227  1.00 26.54      A3   O
ATOM    272  N   SER A  55      16.084  22.352 -41.701  1.00 16.20      A3   N
ATOM    273  CA  SER A  55      17.014  22.397 -42.835  1.00 15.79      A3   C
ATOM    274  C   SER A  55      17.906  23.631 -42.686  1.00 16.21      A3   C
ATOM    275  O   SER A  55      17.420  24.770 -42.598  1.00 15.63      A3   O
ATOM    276  CB  SER A  55      16.253  22.391 -44.166  1.00 15.82      A3   C
ATOM    277  OG  SER A  55      15.515  21.167 -44.311  1.00 15.70      A3   O
ATOM    278  N   VAL A  56      19.205  23.388 -42.592  1.00 15.17      A3   N
ATOM    279  CA  VAL A  56      20.159  24.421 -42.253  1.00 15.29      A3   C
ATOM    280  C   VAL A  56      21.180  24.630 -43.367  1.00 15.58      A3   C
ATOM    281  O   VAL A  56      21.426  23.745 -44.174  1.00 15.20      A3   O
ATOM    282  CB  VAL A  56      20.870  24.119 -40.930  1.00 15.57      A3   C
ATOM    283  CG1 VAL A  56      19.839  24.074 -39.797  1.00 14.64      A3   C
ATOM    284  CG2 VAL A  56      21.656  22.772 -41.003  1.00 16.71      A3   C
ATOM    285  N   ILE A  57      21.721  25.834 -43.404  1.00 14.69      A3   N
ATOM    286  CA  ILE A  57      22.641  26.294 -44.444  1.00 14.53      A3   C
ATOM    287  C   ILE A  57      23.993  26.508 -43.801  1.00 13.79      A3   C
ATOM    288  O   ILE A  57      24.135  27.330 -42.885  1.00 14.11      A3   O
ATOM    289  CB  ILE A  57      22.128  27.613 -45.044  1.00 13.67      A3   C
ATOM    290  CG1 ILE A  57      20.686  27.394 -45.576  1.00 14.64      A3   C
ATOM    291  CG2 ILE A  57      23.053  28.092 -46.132  1.00 12.86      A3   C
ATOM    292  CD1 ILE A  57      19.881  28.715 -45.786  1.00 17.05      A3   C
ATOM    293  N   PHE A  58      24.989  25.749 -44.255  1.00 14.84      A3   N
ATOM    294  CA  PHE A  58      26.329  25.834 -43.715  1.00 14.89      A3   C
ATOM    295  C   PHE A  58      27.326  26.041 -44.883  1.00 15.67      A3   C
ATOM    296  O   PHE A  58      27.103  25.550 -46.009  1.00 15.27      A3   O
ATOM    297  CB  PHE A  58      26.707  24.521 -42.983  1.00 14.82      A3   C
ATOM    298  CG  PHE A  58      26.225  24.427 -41.532  1.00 16.18      A3   C
ATOM    299  CD1 PHE A  58      24.878  24.615 -41.195  1.00 15.90      A3   C
ATOM    300  CD2 PHE A  58      27.120  24.068 -40.518  1.00 16.55      A3   C
ATOM    301  CE1 PHE A  58      24.445  24.465 -39.828  1.00 14.99      A3   C
ATOM    302  CE2 PHE A  58      26.703  23.934 -39.199  1.00 15.43      A3   C
ATOM    303  CZ  PHE A  58      25.398  24.128 -38.847  1.00 15.39      A3   C
ATOM    304  N   ASN A  59      28.434  26.718 -44.591  1.00 16.73      A3   N
ATOM    305  CA  ASN A  59      29.564  26.830 -45.539  1.00 18.73      A3   C
ATOM    306  C   ASN A  59      30.102  25.463 -45.854  1.00 18.82      A3   C
ATOM    307  O   ASN A  59      30.276  24.612 -44.939  1.00 17.61      A3   O
ATOM    308  CB  ASN A  59      30.702  27.651 -44.923  1.00 20.87      A3   C
ATOM    309  CG  ASN A  59      30.336  29.108 -44.745  1.00 27.20      A3   C
ATOM    310  OD1 ASN A  59      29.973  29.781 -45.703  1.00 32.80      A3   O
ATOM    311  ND2 ASN A  59      30.432  29.607 -43.503  1.00 32.59      A3   N
ATOM    312  N   ASP A  60      30.373  25.226 -47.132  1.00 19.01      A3   N
ATOM    313  CA  ASP A  60      30.925  23.942 -47.547  1.00 19.69      A3   C
ATOM    314  C   ASP A  60      32.330  24.197 -48.031  1.00 19.44      A3   C
ATOM    315  O   ASP A  60      32.514  24.844 -49.082  1.00 18.63      A3   O
ATOM    316  CB  ASP A  60      30.086  23.328 -48.655  1.00 18.53      A3   C
ATOM    317  CG  ASP A  60      30.490  21.893 -48.976  1.00 21.64      A3   C
ATOM    318  OD1 ASP A  60      31.703  21.595 -49.075  1.00 22.75      A3   O
ATOM    319  OD2 ASP A  60      29.590  21.060 -49.143  1.00 23.87      A3   O
ATOM    320  N   ASN A  61      33.312  23.711 -47.262  1.00 20.60      A3   N
ATOM    321  CA  ASN A  61      34.733  24.005 -47.508  1.00 22.16      A3   C
ATOM    322  C   ASN A  61      35.194  23.475 -48.857  1.00 22.11      A3   C
ATOM    323  O   ASN A  61      36.177  23.989 -49.452  1.00 23.12      A3   O
ATOM    324  CB  ASN A  61      35.631  23.377 -46.399  1.00 23.42      A3   C
ATOM    325  CG  ASN A  61      35.245  23.829 -44.966  1.00 28.28      A3   C
ATOM    326  OD1 ASN A  61      34.195  24.461 -44.744  1.00 36.71      A3   O
ATOM    327  ND2 ASN A  61      36.082  23.475 -43.996  1.00 30.87      A3   N
ATOM    328  N   VAL A  62      34.511  22.443 -49.345  1.00 21.60      A3   N
ATOM    329  CA  VAL A  62      34.937  21.760 -50.569  1.00 21.53      A3   C
ATOM    330  C   VAL A  62      34.333  22.349 -51.852  1.00 22.23      A3   C
ATOM    331  O   VAL A  62      35.016  22.432 -52.878  1.00 23.72      A3   O
ATOM    332  CB  VAL A  62      34.673  20.221 -50.478  1.00 20.96      A3   C
ATOM    333  CG1 VAL A  62      34.873  19.532 -51.837  1.00 20.92      A3   C
ATOM    334  CG2 VAL A  62      35.582  19.577 -49.382  1.00 20.89      A3   C
ATOM    335  N   THR A  63      33.063  22.736 -51.815  1.00 22.76      A3   N
ATOM    336  CA  THR A  63      32.392  23.306 -53.007  1.00 22.98      A3   C
ATOM    337  C   THR A  63      32.614  24.824 -53.135  1.00 23.78      A3   C
ATOM    338  O   THR A  63      32.333  25.410 -54.185  1.00 23.77      A3   O
ATOM    339  CB  THR A  63      30.864  23.037 -53.004  1.00 22.59      A3   C
ATOM    340  OG1 THR A  63      30.270  23.663 -51.868  1.00 21.57      A3   O
ATOM    341  CG2 THR A  63      30.555  21.530 -52.963  1.00 23.77      A3   C
ATOM    342  N   GLU A  64      33.063  25.458 -52.053  1.00 22.63      A3   N
ATOM    343  CA  GLU A  64      33.272  26.907 -52.049  1.00 23.87      A3   C
ATOM    344  C   GLU A  64      31.946  27.705 -52.112  1.00 22.54      A3   C
ATOM    345  O   GLU A  64      31.922  28.880 -52.485  1.00 22.39      A3   O
ATOM    346  CB  GLU A  64      34.199  27.314 -53.209  1.00 24.31      A3   C
ATOM    347  CG  GLU A  64      35.634  26.711 -53.212  1.00 29.78      A3   C
ATOM    348  CD  GLU A  64      35.943  25.731 -52.087  1.00 36.93      A3   C
ATOM    349  OE1 GLU A  64      35.031  25.390 -51.297  1.00 42.26      A3   O
ATOM    350  OE2 GLU A  64      37.127  25.301 -51.982  1.00 40.57      A3   O
ATOM    351  N   THR A  65      30.848  27.058 -51.758  1.00 20.79      A3   N
ATOM    352  CA  THR A  65      29.563  27.745 -51.643  1.00 19.96      A3   C
ATOM    353  C   THR A  65      28.819  27.087 -50.473  1.00 18.83      A3   C
ATOM    354  O   THR A  65      29.401  26.262 -49.762  1.00 19.15      A3   O
ATOM    355  CB  THR A  65      28.768  27.705 -52.996  1.00 20.98      A3   C
ATOM    356  OG1 THR A  65      27.480  28.341 -52.853  1.00 19.64      A3   O
ATOM    357  CG2 THR A  65      28.583  26.237 -53.504  1.00 19.32      A3   C
ATOM    358  N   TYR A  66      27.584  27.480 -50.202  1.00 17.96      A3   N
ATOM    359  CA  TYR A  66      26.881  26.837 -49.090  1.00 17.03      A3   C
ATOM    360  C   TYR A  66      26.333  25.479 -49.486  1.00 16.22      A3   C
ATOM    361  O   TYR A  66      26.083  25.222 -50.671  1.00 15.90      A3   O
ATOM    362  CB  TYR A  66      25.751  27.715 -48.555  1.00 17.15      A3   C
ATOM    363  CG  TYR A  66      24.617  27.966 -49.507  1.00 16.81      A3   C
ATOM    364  CD1 TYR A  66      23.550  27.063 -49.610  1.00 15.41      A3   C
ATOM    365  CD2 TYR A  66      24.588  29.121 -50.298  1.00 16.98      A3   C
ATOM    366  CE1 TYR A  66      22.496  27.295 -50.448  1.00 17.31      A3   C
ATOM    367  CE2 TYR A  66      23.492  29.377 -51.165  1.00 18.19      A3   C
ATOM    368  CZ  TYR A  66      22.464  28.448 -51.226  1.00 17.86      A3   C
ATOM    369  OH  TYR A  66      21.377  28.649 -52.066  1.00 17.56      A3   O
ATOM    370  N   SER A  67      26.149  24.607 -48.484  1.00 15.17      A3   N
ATOM    371  CA  SER A  67      25.377  23.369 -48.654  1.00 14.69      A3   C
ATOM    372  C   SER A  67      24.161  23.445 -47.733  1.00 14.23      A3   C
ATOM    373  O   SER A  67      24.191  24.155 -46.702  1.00 14.91      A3   O
ATOM    374  CB  SER A  67      26.222  22.164 -48.289  1.00 15.22      A3   C
ATOM    375  OG  SER A  67      27.083  21.766 -49.365  1.00 17.11      A3   O
ATOM    376  N   VAL A  68      23.107  22.719 -48.080  1.00 13.21      A3   N
ATOM    377  CA  VAL A  68      21.921  22.662 -47.239  1.00 13.11      A3   C
ATOM    378  C   VAL A  68      21.823  21.227 -46.709  1.00 14.39      A3   C
ATOM    379  O   VAL A  68      22.154  20.273 -47.426  1.00 14.15      A3   O
ATOM    380  CB  VAL A  68      20.648  23.039 -48.016  1.00 13.17      A3   C
ATOM    381  CG1 VAL A  68      19.459  23.221 -47.050  1.00 12.26      A3   C
ATOM    382  CG2 VAL A  68      20.883  24.373 -48.799  1.00 14.17      A3   C
ATOM    383  N   TYR A  69      21.390  21.106 -45.464  1.00 13.84      A3   N
ATOM    384  CA  TYR A  69      21.340  19.823 -44.779  1.00 14.56      A3   C
ATOM    385  C   TYR A  69      20.047  19.717 -43.995  1.00 14.66      A3   C
ATOM    386  O   TYR A  69      19.575  20.708 -43.411  1.00 15.66      A3   O
ATOM    387  CB  TYR A  69      22.501  19.723 -43.783  1.00 15.21      A3   C
ATOM    388  CG  TYR A  69      23.890  19.945 -44.364  1.00 14.15      A3   C
ATOM    389  CD1 TYR A  69      24.469  21.230 -44.356  1.00 15.97      A3   C
ATOM    390  CD2 TYR A  69      24.631  18.885 -44.882  1.00 16.37      A3   C
ATOM    391  CE1 TYR A  69      25.730  21.455 -44.880  1.00 16.58      A3   C
ATOM    392  CE2 TYR A  69      25.934  19.088 -45.395  1.00 17.89      A3   C
ATOM    393  CZ  TYR A  69      26.465  20.392 -45.389  1.00 18.37      A3   C
ATOM    394  OH  TYR A  69      27.729  20.631 -45.895  1.00 17.19      A3   O
ATOM    395  N   LEU A  70      19.533  18.504 -43.897  1.00 13.68      A3   N
ATOM    396  CA  LEU A  70      18.410  18.221 -43.035  1.00 14.06      A3   C
ATOM    397  C   LEU A  70      18.949  17.578 -41.750  1.00 14.46      A3   C
ATOM    398  O   LEU A  70      19.550  16.505 -41.790  1.00 13.35      A3   O
ATOM    399  CB  LEU A  70      17.444  17.266 -43.730  1.00 13.78      A3   C
ATOM    400  CG  LEU A  70      16.257  16.770 -42.853  1.00 14.72      A3   C
ATOM    401  CD1 LEU A  70      15.374  17.957 -42.399  1.00 14.02      A3   C
ATOM    402  CD2 LEU A  70      15.430  15.786 -43.644  1.00 13.91      A3   C
ATOM    403  N   ILE A  71      18.748  18.243 -40.614  1.00 14.43      A3   N
ATOM    404  CA  ILE A  71      19.353  17.741 -39.377  1.00 14.61      A3   C
ATOM    405  C   ILE A  71      18.634  16.468 -38.930  1.00 14.62      A3   C
ATOM    406  O   ILE A  71      17.403  16.449 -38.792  1.00 14.80      A3   O
ATOM    407  CB  ILE A  71      19.359  18.781 -38.267  1.00 14.95      A3   C
ATOM    408  CG1 ILE A  71      20.160  20.012 -38.739  1.00 17.04      A3   C
ATOM    409  CG2 ILE A  71      20.003  18.195 -37.000  1.00 13.63      A3   C
ATOM    410  CD1 ILE A  71      20.164  21.090 -37.734  1.00 20.37      A3   C
ATOM    411  N   HIS A  72      19.407  15.404 -38.739  1.00 14.73      A3   N
ATOM    412  CA  HIS A  72      18.847  14.157 -38.249  1.00 14.59      A3   C
ATOM    413  C   HIS A  72      18.891  14.010 -36.711  1.00 15.98      A3   C
ATOM    414  O   HIS A  72      17.902  13.545 -36.074  1.00 14.60      A3   O
ATOM    415  CB  HIS A  72      19.525  12.965 -38.920  1.00 14.74      A3   C
ATOM    416  CG  HIS A  72      18.973  11.646 -38.479  1.00 14.53      A3   C
ATOM    417  ND1 HIS A  72      19.767  10.644 -37.966  1.00 16.11      A3   N
ATOM    418  CD2 HIS A  72      17.700  11.160 -38.471  1.00 13.79      A3   C
ATOM    419  CE1 HIS A  72      19.017   9.603 -37.646  1.00 15.20      A3   C
ATOM    420  NE2 HIS A  72      17.761   9.886 -37.945  1.00 15.07      A3   N
ATOM    421  N   GLU A  73      20.018  14.384 -36.118  1.00 15.60      A3   N
ATOM    422  CA  GLU A  73      20.234  14.122 -34.695  1.00 17.87      A3   C
ATOM    423  C   GLU A  73      21.314  15.069 -34.210  1.00 17.89      A3   C
ATOM    424  O   GLU A  73      22.337  15.203 -34.867  1.00 17.46      A3   O
ATOM    425  CB  GLU A  73      20.715  12.659 -34.545  1.00 17.97      A3   C
ATOM    426  CG  GLU A  73      20.854  12.142 -33.130  1.00 21.95      A3   C
ATOM    427  CD  GLU A  73      21.517  10.768 -33.061  1.00 19.82      A3   C
ATOM    428  OE1 GLU A  73      21.739  10.104 -34.115  1.00 22.74      A3   O
ATOM    429  OE2 GLU A  73      21.857  10.367 -31.947  1.00 26.81      A3   O
ATOM    430  N   ILE A  74      21.091  15.713 -33.061  1.00 17.76      A3   N
ATOM    431  CA  ILE A  74      22.141  16.419 -32.386  1.00 18.75      A3   C
ATOM    432  C   ILE A  74      22.533  15.562 -31.210  1.00 19.35      A3   C
ATOM    433  O   ILE A  74      21.776  15.416 -30.266  1.00 17.06      A3   O
ATOM    434  CB  ILE A  74      21.693  17.818 -31.908  1.00 19.60      A3   C
ATOM    435  CG1 ILE A  74      21.270  18.671 -33.124  1.00 19.52      A3   C
ATOM    436  CG2 ILE A  74      22.847  18.528 -31.141  1.00 18.10      A3   C
ATOM    437  CD1 ILE A  74      20.909  20.128 -32.764  1.00 21.21      A3   C
ATOM    438  N   ARG A  75      23.709  14.964 -31.298  1.00 20.40      A3   N
ATOM    439  CA  ARG A  75      24.045  13.834 -30.428  1.00 22.81      A3   C
ATOM    440  C   ARG A  75      25.020  14.270 -29.359  1.00 24.05      A3   C
ATOM    441  O   ARG A  75      25.971  14.976 -29.662  1.00 23.92      A3   O
ATOM    442  CB  ARG A  75      24.640  12.692 -31.259  1.00 22.37      A3   C
ATOM    443  CG  ARG A  75      24.890  11.413 -30.458  1.00 24.18      A3   C
ATOM    444  CD  ARG A  75      25.533  10.335 -31.297  1.00 24.55      A3   C
ATOM    445  NE  ARG A  75      24.657   9.899 -32.370  1.00 26.21      A3   N
ATOM    446  CZ  ARG A  75      25.059   9.169 -33.405  1.00 29.06      A3   C
ATOM    447  NH1 ARG A  75      26.331   8.794 -33.496  1.00 27.34      A3   N
ATOM    448  NH2 ARG A  75      24.197   8.813 -34.342  1.00 26.74      A3   N
ATOM    449  N   LEU A  76      24.788  13.820 -28.113  1.00 26.26      A3   N
ATOM    450  CA  LEU A  76      25.661  14.150 -26.976  1.00 28.03      A3   C
ATOM    451  C   LEU A  76      26.502  12.968 -26.521  1.00 28.90      A3   C
ATOM    452  O   LEU A  76      25.983  11.852 -26.400  1.00 29.28      A3   O
ATOM    453  CB  LEU A  76      24.835  14.677 -25.798  1.00 28.97      A3   C
ATOM    454  CG  LEU A  76      23.943  15.880 -26.139  1.00 30.52      A3   C
ATOM    455  CD1 LEU A  76      23.084  16.247 -24.945  1.00 34.24      A3   C
ATOM    456  CD2 LEU A  76      24.769  17.054 -26.593  1.00 29.72      A3   C
ATOM    457  OXT LEU A  76      27.272  13.126 -25.575  1.00 20.00      A3   O
TER     458      LEU A  76 
ATOM    459  N   VAL A  82      31.542  15.557 -26.477  1.00 31.57      A4   N
ATOM    460  CA  VAL A  82      31.490  16.418 -27.662  1.00 31.10      A4   C
ATOM    461  C   VAL A  82      30.083  16.364 -28.276  1.00 30.10      A4   C
ATOM    462  O   VAL A  82      29.468  15.285 -28.341  1.00 31.16      A4   O
ATOM    463  CB  VAL A  82      32.540  15.982 -28.711  1.00 31.13      A4   C
ATOM    464  CG1 VAL A  82      32.193  16.527 -30.120  1.00 32.15      A4   C
ATOM    465  CG2 VAL A  82      33.955  16.423 -28.280  1.00 31.16      A4   C
ATOM    466  N   VAL A  83      29.587  17.511 -28.735  1.00 28.56      A4   N
ATOM    467  CA  VAL A  83      28.323  17.543 -29.494  1.00 26.26      A4   C
ATOM    468  C   VAL A  83      28.547  17.255 -30.986  1.00 24.73      A4   C
ATOM    469  O   VAL A  83      29.466  17.786 -31.597  1.00 24.77      A4   O
ATOM    470  CB  VAL A  83      27.544  18.878 -29.305  1.00 27.41      A4   C
ATOM    471  CG1 VAL A  83      28.250  20.033 -29.989  1.00 29.35      A4   C
ATOM    472  CG2 VAL A  83      26.133  18.750 -29.862  1.00 27.22      A4   C
ATOM    473  N   GLU A  84      27.714  16.394 -31.558  1.00 21.34      A4   N
ATOM    474  CA  GLU A  84      27.869  16.028 -32.964  1.00 19.57      A4   C
ATOM    475  C   GLU A  84      26.570  16.347 -33.667  1.00 18.57      A4   C
ATOM    476  O   GLU A  84      25.504  15.945 -33.194  1.00 18.72      A4   O
ATOM    477  CB  GLU A  84      28.176  14.545 -33.096  1.00 19.01      A4   C
ATOM    478  CG  GLU A  84      29.494  14.118 -32.435  1.00 19.99      A4   C
ATOM    479  CD  GLU A  84      29.709  12.641 -32.525  1.00 22.02      A4   C
ATOM    480  OE1 GLU A  84      28.724  11.919 -32.779  1.00 20.89      A4   O
ATOM    481  OE2 GLU A  84      30.863  12.195 -32.358  1.00 21.98      A4   O
ATOM    482  N   ILE A  85      26.655  17.093 -34.767  1.00 17.22      A4   N
ATOM    483  CA  ILE A  85      25.482  17.419 -35.562  1.00 16.69      A4   C
ATOM    484  C   ILE A  85      25.429  16.497 -36.780  1.00 16.98      A4   C
ATOM    485  O   ILE A  85      26.235  16.637 -37.703  1.00 16.90      A4   O
ATOM    486  CB  ILE A  85      25.504  18.895 -36.038  1.00 16.01      A4   C
ATOM    487  CG1 ILE A  85      25.793  19.836 -34.853  1.00 16.08      A4   C
ATOM    488  CG2 ILE A  85      24.186  19.251 -36.792  1.00 17.08      A4   C
ATOM    489  CD1 ILE A  85      26.166  21.276 -35.284  1.00 18.55      A4   C
ATOM    490  N   TRP A  86      24.513  15.523 -36.742  1.00 15.62      A4   N
ATOM    491  CA  TRP A  86      24.394  14.499 -37.786  1.00 16.04      A4   C
ATOM    492  C   TRP A  86      23.229  14.857 -38.706  1.00 15.16      A4   C
ATOM    493  O   TRP A  86      22.136  15.170 -38.228  1.00 14.44      A4   O
ATOM    494  CB  TRP A  86      24.143  13.125 -37.159  1.00 16.58      A4   C
ATOM    495  CG  TRP A  86      25.359  12.557 -36.567  1.00 17.86      A4   C
ATOM    496  CD1 TRP A  86      25.746  12.624 -35.260  1.00 18.84      A4   C
ATOM    497  CD2 TRP A  86      26.399  11.875 -37.267  1.00 19.60      A4   C
ATOM    498  NE1 TRP A  86      26.962  12.001 -35.092  1.00 18.40      A4   N
ATOM    499  CE2 TRP A  86      27.390  11.532 -36.308  1.00 19.81      A4   C
ATOM    500  CE3 TRP A  86      26.593  11.513 -38.612  1.00 20.27      A4   C
ATOM    501  CZ2 TRP A  86      28.545  10.840 -36.643  1.00 19.15      A4   C
ATOM    502  CZ3 TRP A  86      27.744  10.819 -38.949  1.00 20.16      A4   C
ATOM    503  CH2 TRP A  86      28.721  10.500 -37.958  1.00 20.28      A4   C
ATOM    504  N   VAL A  87      23.469  14.781 -40.023  1.00 15.15      A4   N
ATOM    505  CA  VAL A  87      22.580  15.371 -41.004  1.00 15.36      A4   C
ATOM    506  C   VAL A  87      22.527  14.533 -42.290  1.00 15.15      A4   C
ATOM    507  O   VAL A  87      23.489  13.818 -42.622  1.00 14.89      A4   O
ATOM    508  CB  VAL A  87      23.051  16.803 -41.425  1.00 14.94      A4   C
ATOM    509  CG1 VAL A  87      23.080  17.795 -40.203  1.00 15.73      A4   C
ATOM    510  CG2 VAL A  87      24.405  16.748 -42.151  1.00 14.36      A4   C
ATOM    511  N   PHE A  88      21.420  14.663 -43.002  1.00 15.05      A4   N
ATOM    512  CA  PHE A  88      21.314  14.202 -44.398  1.00 14.85      A4   C
ATOM    513  C   PHE A  88      21.663  15.399 -45.318  1.00 15.52      A4   C
ATOM    514  O   PHE A  88      21.177  16.534 -45.106  1.00 16.10      A4   O
ATOM    515  CB  PHE A  88      19.887  13.734 -44.694  1.00 14.84      A4   C
ATOM    516  CG  PHE A  88      19.378  12.656 -43.768  1.00 13.70      A4   C
ATOM    517  CD1 PHE A  88      18.405  12.960 -42.792  1.00 16.79      A4   C
ATOM    518  CD2 PHE A  88      19.836  11.350 -43.880  1.00 15.57      A4   C
ATOM    519  CE1 PHE A  88      17.892  11.969 -41.947  1.00 16.04      A4   C
ATOM    520  CE2 PHE A  88      19.349  10.339 -43.024  1.00 13.58      A4   C
ATOM    521  CZ  PHE A  88      18.397  10.662 -42.043  1.00 14.35      A4   C
ATOM    522  N   SER A  89      22.444  15.140 -46.350  1.00 15.70      A4   N
ATOM    523  CA  SER A  89      22.789  16.196 -47.292  1.00 16.05      A4   C
ATOM    524  C   SER A  89      21.712  16.338 -48.341  1.00 15.25      A4   C
ATOM    525  O   SER A  89      21.202  15.334 -48.853  1.00 15.31      A4   O
ATOM    526  CB  SER A  89      24.116  15.840 -47.968  1.00 16.74      A4   C
ATOM    527  OG  SER A  89      25.186  16.022 -47.067  1.00 17.65      A4   O
ATOM    528  N   TYR A  90      21.388  17.578 -48.697  1.00 14.21      A4   N
ATOM    529  CA  TYR A  90      20.619  17.816 -49.904  1.00 14.40      A4   C
ATOM    530  C   TYR A  90      21.621  18.041 -51.018  1.00 15.25      A4   C
ATOM    531  O   TYR A  90      22.732  18.523 -50.759  1.00 14.79      A4   O
ATOM    532  CB  TYR A  90      19.810  19.105 -49.789  1.00 13.06      A4   C
ATOM    533  CG  TYR A  90      18.664  19.100 -48.858  1.00 13.19      A4   C
ATOM    534  CD1 TYR A  90      18.771  19.699 -47.590  1.00 11.47      A4   C
ATOM    535  CD2 TYR A  90      17.414  18.587 -49.264  1.00 14.23      A4   C
ATOM    536  CE1 TYR A  90      17.663  19.754 -46.715  1.00 12.66      A4   C
ATOM    537  CE2 TYR A  90      16.295  18.629 -48.403  1.00 15.64      A4   C
ATOM    538  CZ  TYR A  90      16.431  19.235 -47.134  1.00 14.87      A4   C
ATOM    539  OH  TYR A  90      15.357  19.312 -46.275  1.00 15.27      A4   O
ATOM    540  N   LEU A  91      21.222  17.701 -52.255  1.00 14.92      A4   N
ATOM    541  CA  LEU A  91      21.948  18.174 -53.458  1.00 15.49      A4   C
ATOM    542  C   LEU A  91      21.376  19.490 -53.920  1.00 14.83      A4   C
ATOM    543  O   LEU A  91      20.167  19.712 -53.841  1.00 15.37      A4   O
ATOM    544  CB  LEU A  91      21.836  17.175 -54.617  1.00 14.24      A4   C
ATOM    545  CG  LEU A  91      22.312  15.744 -54.374  1.00 17.31      A4   C
ATOM    546  CD1 LEU A  91      22.317  15.024 -55.744  1.00 18.97      A4   C
ATOM    547  CD2 LEU A  91      23.691  15.749 -53.788  1.00 18.32      A4   C
ATOM    548  N   ARG A  92      22.249  20.358 -54.424  1.00 14.79      A4   N
ATOM    549  CA  ARG A  92      21.801  21.596 -55.051  1.00 14.72      A4   C
ATOM    550  C   ARG A  92      21.867  21.422 -56.583  1.00 15.10      A4   C
ATOM    551  O   ARG A  92      22.443  20.452 -57.072  1.00 15.67      A4   O
ATOM    552  CB  ARG A  92      22.686  22.772 -54.612  1.00 14.95      A4   C
ATOM    553  CG  ARG A  92      22.385  23.258 -53.155  1.00 14.52      A4   C
ATOM    554  CD  ARG A  92      23.342  24.362 -52.774  1.00 15.37      A4   C
ATOM    555  NE  ARG A  92      23.072  25.605 -53.534  1.00 16.55      A4   N
ATOM    556  CZ  ARG A  92      23.926  26.615 -53.603  1.00 16.24      A4   C
ATOM    557  NH1 ARG A  92      25.096  26.529 -52.950  1.00 15.45      A4   N
ATOM    558  NH2 ARG A  92      23.649  27.704 -54.346  1.00 17.62      A4   N
ATOM    559  N   TRP A  93      21.333  22.398 -57.311  1.00 16.47      A4   N
ATOM    560  CA  TRP A  93      21.118  22.273 -58.765  1.00 17.28      A4   C
ATOM    561  C   TRP A  93      22.401  21.923 -59.531  1.00 17.54      A4   C
ATOM    562  O   TRP A  93      22.361  21.139 -60.488  1.00 16.67      A4   O
ATOM    563  CB  TRP A  93      20.520  23.591 -59.317  1.00 18.42      A4   C
ATOM    564  CG  TRP A  93      21.408  24.784 -59.133  1.00 18.20      A4   C
ATOM    565  CD1 TRP A  93      21.468  25.612 -58.047  1.00 19.44      A4   C
ATOM    566  CD2 TRP A  93      22.364  25.285 -60.083  1.00 18.93      A4   C
ATOM    567  NE1 TRP A  93      22.414  26.608 -58.266  1.00 18.29      A4   N
ATOM    568  CE2 TRP A  93      22.973  26.418 -59.507  1.00 19.07      A4   C
ATOM    569  CE3 TRP A  93      22.762  24.878 -61.380  1.00 19.30      A4   C
ATOM    570  CZ2 TRP A  93      23.965  27.165 -60.171  1.00 20.24      A4   C
ATOM    571  CZ3 TRP A  93      23.754  25.635 -62.049  1.00 19.74      A4   C
ATOM    572  CH2 TRP A  93      24.335  26.759 -61.430  1.00 20.39      A4   C
ATOM    573  N   PHE A  94      23.530  22.506 -59.119  1.00 17.18      A4   N
ATOM    574  CA  PHE A  94      24.791  22.328 -59.870  1.00 17.77      A4   C
ATOM    575  C   PHE A  94      25.409  20.946 -59.688  1.00 18.50      A4   C
ATOM    576  O   PHE A  94      26.381  20.600 -60.364  1.00 18.35      A4   O
ATOM    577  CB  PHE A  94      25.817  23.434 -59.527  1.00 18.57      A4   C
ATOM    578  CG  PHE A  94      26.151  23.524 -58.059  1.00 17.95      A4   C
ATOM    579  CD1 PHE A  94      27.121  22.672 -57.482  1.00 19.98      A4   C
ATOM    580  CD2 PHE A  94      25.495  24.448 -57.243  1.00 19.73      A4   C
ATOM    581  CE1 PHE A  94      27.420  22.764 -56.109  1.00 18.87      A4   C
ATOM    582  CE2 PHE A  94      25.793  24.532 -55.872  1.00 19.79      A4   C
ATOM    583  CZ  PHE A  94      26.739  23.690 -55.314  1.00 18.43      A4   C
ATOM    584  N   GLU A  95      24.814  20.138 -58.822  1.00 18.36      A4   N
ATOM    585  CA  GLU A  95      25.304  18.786 -58.575  1.00 18.75      A4   C
ATOM    586  C   GLU A  95      24.586  17.736 -59.407  1.00 19.26      A4   C
ATOM    587  O   GLU A  95      24.915  16.551 -59.318  1.00 19.70      A4   O
ATOM    588  CB  GLU A  95      25.197  18.443 -57.074  1.00 18.85      A4   C
ATOM    589  CG  GLU A  95      26.059  19.344 -56.229  1.00 18.83      A4   C
ATOM    590  CD  GLU A  95      25.895  19.104 -54.764  1.00 22.95      A4   C
ATOM    591  OE1 GLU A  95      24.913  19.576 -54.188  1.00 19.02      A4   O
ATOM    592  OE2 GLU A  95      26.801  18.481 -54.179  1.00 28.22      A4   O
ATOM    593  N   LEU A  96      23.604  18.168 -60.210  1.00 19.40      A4   N
ATOM    594  CA  LEU A  96      22.799  17.251 -60.991  1.00 19.31      A4   C
ATOM    595  C   LEU A  96      23.472  16.947 -62.326  1.00 20.01      A4   C
ATOM    596  O   LEU A  96      24.408  17.657 -62.756  1.00 19.30      A4   O
ATOM    597  CB  LEU A  96      21.366  17.779 -61.214  1.00 19.68      A4   C
ATOM    598  CG  LEU A  96      20.395  17.959 -60.027  1.00 22.32      A4   C
ATOM    599  CD1 LEU A  96      18.944  17.693 -60.420  1.00 20.93      A4   C
ATOM    600  CD2 LEU A  96      20.770  17.163 -58.805  1.00 22.84      A4   C
ATOM    601  N   LYS A  97      23.020  15.867 -62.951  1.00 20.34      A4   N
ATOM    602  CA  LYS A  97      23.589  15.403 -64.203  1.00 21.60      A4   C
ATOM    603  C   LYS A  97      22.503  15.458 -65.283  1.00 21.35      A4   C
ATOM    604  O   LYS A  97      21.558  14.663 -65.262  1.00 20.99      A4   O
ATOM    605  CB  LYS A  97      24.163  14.000 -64.028  1.00 21.43      A4   C
ATOM    606  CG  LYS A  97      25.393  13.962 -63.079  1.00 24.34      A4   C
ATOM    607  CD  LYS A  97      25.789  12.517 -62.748  1.00 25.54      A4   C
ATOM    608  CE  LYS A  97      26.820  12.448 -61.597  1.00 29.86      A4   C
ATOM    609  NZ  LYS A  97      26.870  11.050 -61.002  1.00 29.54      A4   N
ATOM    610  N   PRO A  98      22.590  16.463 -66.181  1.00 22.05      A4   N
ATOM    611  CA  PRO A  98      21.512  16.759 -67.145  1.00 22.57      A4   C
ATOM    612  C   PRO A  98      20.972  15.574 -67.950  1.00 22.68      A4   C
ATOM    613  O   PRO A  98      19.752  15.416 -68.033  1.00 21.65      A4   O
ATOM    614  CB  PRO A  98      22.149  17.816 -68.056  1.00 22.80      A4   C
ATOM    615  CG  PRO A  98      23.019  18.578 -67.121  1.00 23.22      A4   C
ATOM    616  CD  PRO A  98      23.663  17.480 -66.259  1.00 21.80      A4   C
ATOM    617  N   LYS A  99      21.851  14.714 -68.478  1.00 23.71      A4   N
ATOM    618  CA  LYS A  99      21.376  13.613 -69.327  1.00 25.05      A4   C
ATOM    619  C   LYS A  99      20.594  12.570 -68.504  1.00 24.73      A4   C
ATOM    620  O   LYS A  99      19.491  12.166 -68.885  1.00 24.15      A4   O
ATOM    621  CB  LYS A  99      22.539  12.963 -70.093  1.00 25.75      A4   C
ATOM    622  CG  LYS A  99      22.205  12.571 -71.520  1.00 29.53      A4   C
ATOM    623  CD  LYS A  99      21.628  11.170 -71.595  1.00 34.49      A4   C
ATOM    624  CE  LYS A  99      21.331  10.766 -73.043  1.00 35.99      A4   C
ATOM    625  NZ  LYS A  99      22.562  10.561 -73.860  1.00 37.55      A4   N
ATOM    626  N   LEU A 100      21.159  12.164 -67.366  1.00 25.01      A4   N
ATOM    627  CA  LEU A 100      20.507  11.208 -66.479  1.00 24.97      A4   C
ATOM    628  C   LEU A 100      19.153  11.727 -66.018  1.00 24.88      A4   C
ATOM    629  O   LEU A 100      18.186  10.971 -65.943  1.00 24.71      A4   O
ATOM    630  CB  LEU A 100      21.395  10.897 -65.274  1.00 25.47      A4   C
ATOM    631  CG  LEU A 100      22.621  10.023 -65.570  1.00 27.83      A4   C
ATOM    632  CD1 LEU A 100      23.587  10.038 -64.395  1.00 28.38      A4   C
ATOM    633  CD2 LEU A 100      22.184   8.588 -65.882  1.00 30.12      A4   C
ATOM    634  N   TYR A 101      19.101  13.024 -65.701  1.00 24.67      A4   N
ATOM    635  CA  TYR A 101      17.870  13.692 -65.312  1.00 24.68      A4   C
ATOM    636  C   TYR A 101      16.790  13.544 -66.381  1.00 24.85      A4   C
ATOM    637  O   TYR A 101      15.664  13.123 -66.096  1.00 24.51      A4   O
ATOM    638  CB  TYR A 101      18.141  15.170 -65.050  1.00 24.59      A4   C
ATOM    639  CG  TYR A 101      16.949  15.940 -64.527  1.00 24.81      A4   C
ATOM    640  CD1 TYR A 101      16.707  16.027 -63.161  1.00 25.40      A4   C
ATOM    641  CD2 TYR A 101      16.086  16.623 -65.400  1.00 27.73      A4   C
ATOM    642  CE1 TYR A 101      15.636  16.744 -62.657  1.00 26.01      A4   C
ATOM    643  CE2 TYR A 101      14.980  17.347 -64.905  1.00 29.23      A4   C
ATOM    644  CZ  TYR A 101      14.778  17.401 -63.516  1.00 27.86      A4   C
ATOM    645  OH  TYR A 101      13.729  18.107 -62.989  1.00 28.82      A4   O
ATOM    646  N   TYR A 102      17.138  13.910 -67.616  1.00 24.14      A4   N
ATOM    647  CA  TYR A 102      16.201  13.843 -68.735  1.00 23.53      A4   C
ATOM    648  C   TYR A 102      15.823  12.412 -69.127  1.00 24.26      A4   C
ATOM    649  O   TYR A 102      14.705  12.158 -69.605  1.00 23.50      A4   O
ATOM    650  CB  TYR A 102      16.771  14.592 -69.940  1.00 22.74      A4   C
ATOM    651  CG  TYR A 102      16.685  16.091 -69.814  1.00 23.00      A4   C
ATOM    652  CD1 TYR A 102      17.722  16.902 -70.241  1.00 22.30      A4   C
ATOM    653  CD2 TYR A 102      15.558  16.703 -69.259  1.00 23.22      A4   C
ATOM    654  CE1 TYR A 102      17.642  18.284 -70.129  1.00 22.63      A4   C
ATOM    655  CE2 TYR A 102      15.471  18.065 -69.154  1.00 22.56      A4   C
ATOM    656  CZ  TYR A 102      16.518  18.852 -69.606  1.00 21.49      A4   C
ATOM    657  OH  TYR A 102      16.428  20.203 -69.495  1.00 22.05      A4   O
ATOM    658  N   GLU A 103      16.741  11.477 -68.915  1.00 24.76      A4   N
ATOM    659  CA  GLU A 103      16.459  10.063 -69.145  1.00 26.27      A4   C
ATOM    660  C   GLU A 103      15.262   9.634 -68.307  1.00 26.52      A4   C
ATOM    661  O   GLU A 103      14.396   8.880 -68.774  1.00 26.31      A4   O
ATOM    662  CB  GLU A 103      17.674   9.219 -68.794  1.00 26.69      A4   C
ATOM    663  CG  GLU A 103      18.730   9.145 -69.886  1.00 30.18      A4   C
ATOM    664  CD  GLU A 103      19.995   8.450 -69.417  1.00 34.37      A4   C
ATOM    665  OE1 GLU A 103      19.938   7.713 -68.414  1.00 37.73      A4   O
ATOM    666  OE2 GLU A 103      21.044   8.627 -70.057  1.00 39.32      A4   O
ATOM    667  N   GLN A 104      15.209  10.125 -67.059  1.00 25.66      A4   N
ATOM    668  CA  GLN A 104      14.051   9.875 -66.223  1.00 25.66      A4   C
ATOM    669  C   GLN A 104      12.859  10.759 -66.558  1.00 26.02      A4   C
ATOM    670  O   GLN A 104      11.770  10.257 -66.772  1.00 26.69      A4   O
ATOM    671  CB  GLN A 104      14.385  10.021 -64.737  1.00 25.58      A4   C
ATOM    672  CG  GLN A 104      13.176   9.690 -63.849  1.00 25.23      A4   C
ATOM    673  CD  GLN A 104      13.535   9.609 -62.389  1.00 25.90      A4   C
ATOM    674  OE1 GLN A 104      14.703   9.452 -62.036  1.00 24.47      A4   O
ATOM    675  NE2 GLN A 104      12.519   9.703 -61.524  1.00 25.60      A4   N
ATOM    676  N   PHE A 105      13.049  12.074 -66.587  1.00 26.20      A4   N
ATOM    677  CA  PHE A 105      11.891  12.981 -66.614  1.00 26.62      A4   C
ATOM    678  C   PHE A 105      11.418  13.379 -68.011  1.00 27.07      A4   C
ATOM    679  O   PHE A 105      10.284  13.860 -68.180  1.00 27.28      A4   O
ATOM    680  CB  PHE A 105      12.164  14.223 -65.780  1.00 26.84      A4   C
ATOM    681  CG  PHE A 105      12.266  13.952 -64.311  1.00 27.28      A4   C
ATOM    682  CD1 PHE A 105      13.484  14.082 -63.651  1.00 27.04      A4   C
ATOM    683  CD2 PHE A 105      11.136  13.575 -63.577  1.00 27.85      A4   C
ATOM    684  CE1 PHE A 105      13.593  13.838 -62.281  1.00 28.04      A4   C
ATOM    685  CE2 PHE A 105      11.235  13.328 -62.191  1.00 28.28      A4   C
ATOM    686  CZ  PHE A 105      12.474  13.464 -61.551  1.00 28.67      A4   C
ATOM    687  N   ARG A 106      12.296  13.240 -68.998  1.00 26.75      A4   N
ATOM    688  CA  ARG A 106      12.001  13.755 -70.339  1.00 26.74      A4   C
ATOM    689  C   ARG A 106      12.477  12.772 -71.408  1.00 26.92      A4   C
ATOM    690  O   ARG A 106      13.315  13.119 -72.263  1.00 27.24      A4   O
ATOM    691  CB  ARG A 106      12.609  15.155 -70.554  1.00 26.64      A4   C
ATOM    692  CG  ARG A 106      12.053  16.266 -69.626  1.00 28.00      A4   C
ATOM    693  CD  ARG A 106      10.588  16.647 -69.965  1.00 28.34      A4   C
ATOM    694  NE  ARG A 106      10.418  16.985 -71.366  1.00 31.20      A4   N
ATOM    695  CZ  ARG A 106      10.569  18.207 -71.875  1.00 32.00      A4   C
ATOM    696  NH1 ARG A 106      10.894  19.232 -71.089  1.00 33.30      A4   N
ATOM    697  NH2 ARG A 106      10.397  18.405 -73.170  1.00 32.33      A4   N
ATOM    698  N   PRO A 107      11.953  11.528 -71.365  1.00 27.12      A4   N
ATOM    699  CA  PRO A 107      12.340  10.539 -72.386  1.00 27.34      A4   C
ATOM    700  C   PRO A 107      12.004  11.016 -73.802  1.00 27.91      A4   C
ATOM    701  O   PRO A 107      12.642  10.576 -74.758  1.00 27.60      A4   O
ATOM    702  CB  PRO A 107      11.518   9.293 -72.023  1.00 27.37      A4   C
ATOM    703  CG  PRO A 107      10.419   9.789 -71.115  1.00 27.67      A4   C
ATOM    704  CD  PRO A 107      10.976  10.976 -70.402  1.00 26.95      A4   C
ATOM    705  N   ASP A 108      11.030  11.924 -73.921  1.00 28.05      A4   N
ATOM    706  CA  ASP A 108      10.708  12.560 -75.197  1.00 28.70      A4   C
ATOM    707  C   ASP A 108      11.913  13.318 -75.761  1.00 28.53      A4   C
ATOM    708  O   ASP A 108      12.205  13.250 -76.969  1.00 28.09      A4   O
ATOM    709  CB  ASP A 108       9.513  13.510 -75.043  1.00 29.02      A4   C
ATOM    710  CG  ASP A 108       9.738  14.567 -73.966  1.00 31.41      A4   C
ATOM    711  OD1 ASP A 108       9.936  14.191 -72.791  1.00 29.93      A4   O
ATOM    712  OD2 ASP A 108       9.707  15.772 -74.303  1.00 34.50      A4   O
ATOM    713  N   LEU A 109      12.610  14.030 -74.881  1.00 27.74      A4   N
ATOM    714  CA  LEU A 109      13.766  14.828 -75.270  1.00 27.98      A4   C
ATOM    715  C   LEU A 109      14.938  13.934 -75.595  1.00 27.44      A4   C
ATOM    716  O   LEU A 109      15.754  14.259 -76.468  1.00 27.28      A4   O
ATOM    717  CB  LEU A 109      14.156  15.796 -74.155  1.00 28.23      A4   C
ATOM    718  CG  LEU A 109      13.349  17.076 -74.001  1.00 29.76      A4   C
ATOM    719  CD1 LEU A 109      13.904  17.864 -72.830  1.00 32.71      A4   C
ATOM    720  CD2 LEU A 109      13.388  17.926 -75.292  1.00 30.20      A4   C
ATOM    721  N   ILE A 110      15.035  12.815 -74.879  1.00 26.95      A4   N
ATOM    722  CA  ILE A 110      16.060  11.824 -75.176  1.00 26.27      A4   C
ATOM    723  C   ILE A 110      15.845  11.240 -76.587  1.00 26.63      A4   C
ATOM    724  O   ILE A 110      16.796  11.088 -77.343  1.00 25.43      A4   O
ATOM    725  CB  ILE A 110      16.101  10.712 -74.115  1.00 26.55      A4   C
ATOM    726  CG1 ILE A 110      16.475  11.300 -72.749  1.00 24.51      A4   C
ATOM    727  CG2 ILE A 110      17.111   9.623 -74.503  1.00 26.62      A4   C
ATOM    728  CD1 ILE A 110      17.868  11.924 -72.691  1.00 22.43      A4   C
ATOM    729  N   LYS A 111      14.584  10.959 -76.927  1.00 27.20      A4   N
ATOM    730  CA  LYS A 111      14.243  10.302 -78.191  1.00 28.18      A4   C
ATOM    731  C   LYS A 111      14.475  11.194 -79.404  1.00 28.40      A4   C
ATOM    732  O   LYS A 111      14.666  10.692 -80.530  1.00 28.66      A4   O
ATOM    733  CB  LYS A 111      12.801   9.819 -78.172  1.00 28.75      A4   C
ATOM    734  CG  LYS A 111      12.583   8.545 -77.369  1.00 30.99      A4   C
ATOM    735  CD  LYS A 111      11.191   7.992 -77.632  1.00 35.62      A4   C
ATOM    736  CE  LYS A 111      10.149   8.673 -76.765  1.00 36.82      A4   C
ATOM    737  NZ  LYS A 111      10.266   8.215 -75.365  1.00 38.23      A4   N
ATOM    738  N   GLU A 112      14.461  12.511 -79.208  1.00 28.22      A4   N
ATOM    739  CA  GLU A 112      14.762  13.397 -80.351  1.00 28.73      A4   C
ATOM    740  C   GLU A 112      16.263  13.577 -80.597  1.00 27.74      A4   C
ATOM    741  O   GLU A 112      16.671  14.270 -81.551  1.00 27.93      A4   O
ATOM    742  CB  GLU A 112      14.006  14.725 -80.299  1.00 28.86      A4   C
ATOM    743  CG  GLU A 112      14.015  15.403 -79.002  1.00 32.17      A4   C
ATOM    744  CD  GLU A 112      12.912  16.437 -78.889  1.00 35.57      A4   C
ATOM    745  OE1 GLU A 112      11.726  16.077 -79.082  1.00 37.77      A4   O
ATOM    746  OE2 GLU A 112      13.230  17.606 -78.596  1.00 36.23      A4   O
ATOM    747  N   ASP A 113      17.071  12.922 -79.761  1.00 26.71      A4   N
ATOM    748  CA  ASP A 113      18.469  12.662 -80.076  1.00 26.31      A4   C
ATOM    749  C   ASP A 113      19.255  13.959 -80.306  1.00 25.86      A4   C
ATOM    750  O   ASP A 113      19.836  14.168 -81.378  1.00 25.79      A4   O
ATOM    751  CB  ASP A 113      18.563  11.735 -81.306  1.00 27.15      A4   C
ATOM    752  CG  ASP A 113      19.990  11.291 -81.601  1.00 28.27      A4   C
ATOM    753  OD1 ASP A 113      20.821  11.276 -80.667  1.00 29.52      A4   O
ATOM    754  OD2 ASP A 113      20.274  10.973 -82.778  1.00 31.94      A4   O
ATOM    755  N   HIS A 114      19.253  14.824 -79.294  1.00 24.38      A4   N
ATOM    756  CA  HIS A 114      20.025  16.060 -79.322  1.00 24.26      A4   C
ATOM    757  C   HIS A 114      21.471  15.792 -78.909  1.00 24.16      A4   C
ATOM    758  O   HIS A 114      21.767  14.752 -78.315  1.00 24.63      A4   O
ATOM    759  CB  HIS A 114      19.412  17.084 -78.368  1.00 23.10      A4   C
ATOM    760  CG  HIS A 114      18.012  17.472 -78.721  1.00 22.61      A4   C
ATOM    761  ND1 HIS A 114      17.712  18.308 -79.779  1.00 21.04      A4   N
ATOM    762  CD2 HIS A 114      16.826  17.119 -78.169  1.00 20.26      A4   C
ATOM    763  CE1 HIS A 114      16.400  18.471 -79.843  1.00 22.36      A4   C
ATOM    764  NE2 HIS A 114      15.843  17.764 -78.872  1.00 21.06      A4   N
ATOM    765  N   PRO A 115      22.378  16.729 -79.217  1.00 24.04      A4   N
ATOM    766  CA  PRO A 115      23.722  16.561 -78.702  1.00 24.27      A4   C
ATOM    767  C   PRO A 115      23.795  16.823 -77.196  1.00 24.26      A4   C
ATOM    768  O   PRO A 115      22.914  17.490 -76.622  1.00 22.58      A4   O
ATOM    769  CB  PRO A 115      24.542  17.586 -79.491  1.00 24.70      A4   C
ATOM    770  CG  PRO A 115      23.575  18.578 -79.990  1.00 25.39      A4   C
ATOM    771  CD  PRO A 115      22.227  17.938 -80.044  1.00 24.00      A4   C
ATOM    772  N   LEU A 116      24.834  16.274 -76.566  1.00 24.05      A4   N
ATOM    773  CA  LEU A 116      25.018  16.371 -75.126  1.00 24.21      A4   C
ATOM    774  C   LEU A 116      24.987  17.810 -74.596  1.00 23.07      A4   C
ATOM    775  O   LEU A 116      24.350  18.073 -73.582  1.00 23.28      A4   O
ATOM    776  CB  LEU A 116      26.340  15.690 -74.713  1.00 24.96      A4   C
ATOM    777  CG  LEU A 116      26.672  15.624 -73.212  1.00 25.63      A4   C
ATOM    778  CD1 LEU A 116      25.554  14.963 -72.392  1.00 26.08      A4   C
ATOM    779  CD2 LEU A 116      27.983  14.873 -73.033  1.00 26.22      A4   C
ATOM    780  N   GLU A 117      25.683  18.726 -75.276  1.00 22.39      A4   N
ATOM    781  CA  GLU A 117      25.729  20.135 -74.850  1.00 21.15      A4   C
ATOM    782  C   GLU A 117      24.327  20.746 -74.830  1.00 19.66      A4   C
ATOM    783  O   GLU A 117      24.031  21.588 -73.996  1.00 19.00      A4   O
ATOM    784  CB  GLU A 117      26.665  20.971 -75.750  1.00 21.76      A4   C
ATOM    785  CG  GLU A 117      26.730  22.505 -75.406  1.00 24.00      A4   C
ATOM    786  CD  GLU A 117      27.450  22.808 -74.074  1.00 29.55      A4   C
ATOM    787  OE1 GLU A 117      28.116  21.899 -73.542  1.00 32.51      A4   O
ATOM    788  OE2 GLU A 117      27.348  23.951 -73.558  1.00 28.27      A4   O
ATOM    789  N   PHE A 118      23.453  20.304 -75.733  1.00 18.56      A4   N
ATOM    790  CA  PHE A 118      22.084  20.838 -75.731  1.00 17.46      A4   C
ATOM    791  C   PHE A 118      21.346  20.473 -74.441  1.00 17.18      A4   C
ATOM    792  O   PHE A 118      20.743  21.334 -73.803  1.00 15.98      A4   O
ATOM    793  CB  PHE A 118      21.278  20.371 -76.933  1.00 16.70      A4   C
ATOM    794  CG  PHE A 118      19.843  20.792 -76.882  1.00 16.95      A4   C
ATOM    795  CD1 PHE A 118      19.482  22.094 -77.199  1.00 14.85      A4   C
ATOM    796  CD2 PHE A 118      18.850  19.896 -76.482  1.00 17.10      A4   C
ATOM    797  CE1 PHE A 118      18.136  22.499 -77.157  1.00 16.14      A4   C
ATOM    798  CE2 PHE A 118      17.492  20.289 -76.438  1.00 19.15      A4   C
ATOM    799  CZ  PHE A 118      17.143  21.593 -76.785  1.00 15.62      A4   C
ATOM    800  N   TYR A 119      21.389  19.185 -74.071  1.00 17.70      A4   N
ATOM    801  CA  TYR A 119      20.796  18.749 -72.821  1.00 17.59      A4   C
ATOM    802  C   TYR A 119      21.358  19.524 -71.642  1.00 18.30      A4   C
ATOM    803  O   TYR A 119      20.605  19.976 -70.795  1.00 17.43      A4   O
ATOM    804  CB  TYR A 119      20.955  17.236 -72.604  1.00 18.75      A4   C
ATOM    805  CG  TYR A 119      20.281  16.359 -73.650  1.00 18.14      A4   C
ATOM    806  CD1 TYR A 119      21.026  15.501 -74.446  1.00 20.80      A4   C
ATOM    807  CD2 TYR A 119      18.885  16.397 -73.852  1.00 19.70      A4   C
ATOM    808  CE1 TYR A 119      20.414  14.675 -75.420  1.00 20.75      A4   C
ATOM    809  CE2 TYR A 119      18.271  15.585 -74.824  1.00 18.65      A4   C
ATOM    810  CZ  TYR A 119      19.047  14.727 -75.605  1.00 20.62      A4   C
ATOM    811  OH  TYR A 119      18.460  13.910 -76.577  1.00 19.39      A4   O
ATOM    812  N   LYS A 120      22.683  19.721 -71.613  1.00 18.61      A4   N
ATOM    813  CA  LYS A 120      23.302  20.476 -70.526  1.00 19.76      A4   C
ATOM    814  C   LYS A 120      22.827  21.919 -70.484  1.00 18.54      A4   C
ATOM    815  O   LYS A 120      22.469  22.419 -69.424  1.00 17.96      A4   O
ATOM    816  CB  LYS A 120      24.827  20.425 -70.623  1.00 20.77      A4   C
ATOM    817  CG  LYS A 120      25.374  19.029 -70.340  1.00 26.16      A4   C
ATOM    818  CD  LYS A 120      26.893  19.055 -70.223  1.00 33.91      A4   C
ATOM    819  CE  LYS A 120      27.413  17.716 -69.716  1.00 36.17      A4   C
ATOM    820  NZ  LYS A 120      28.899  17.663 -69.908  1.00 40.39      A4   N
ATOM    821  N   ASP A 121      22.834  22.584 -71.642  1.00 17.57      A4   N
ATOM    822  CA  ASP A 121      22.434  23.978 -71.723  1.00 17.18      A4   C
ATOM    823  C   ASP A 121      20.954  24.145 -71.323  1.00 16.84      A4   C
ATOM    824  O   ASP A 121      20.609  25.042 -70.572  1.00 17.31      A4   O
ATOM    825  CB  ASP A 121      22.669  24.534 -73.143  1.00 16.65      A4   C
ATOM    826  CG  ASP A 121      24.142  24.628 -73.512  1.00 16.72      A4   C
ATOM    827  OD1 ASP A 121      25.004  24.436 -72.634  1.00 17.05      A4   O
ATOM    828  OD2 ASP A 121      24.433  24.903 -74.697  1.00 18.97      A4   O
ATOM    829  N   LYS A 122      20.094  23.269 -71.823  1.00 16.73      A4   N
ATOM    830  CA  LYS A 122      18.655  23.354 -71.530  1.00 16.67      A4   C
ATOM    831  C   LYS A 122      18.416  23.128 -70.045  1.00 16.89      A4   C
ATOM    832  O   LYS A 122      17.713  23.888 -69.407  1.00 16.77      A4   O
ATOM    833  CB  LYS A 122      17.861  22.337 -72.371  1.00 17.20      A4   C
ATOM    834  CG  LYS A 122      16.338  22.370 -72.140  1.00 16.67      A4   C
ATOM    835  CD  LYS A 122      15.634  21.306 -73.029  1.00 17.70      A4   C
ATOM    836  CE  LYS A 122      14.145  21.228 -72.704  1.00 19.97      A4   C
ATOM    837  NZ  LYS A 122      13.448  22.517 -73.041  1.00 20.39      A4   N
ATOM    838  N   PHE A 123      19.028  22.077 -69.496  1.00 17.11      A4   N
ATOM    839  CA  PHE A 123      18.857  21.772 -68.085  1.00 18.10      A4   C
ATOM    840  C   PHE A 123      19.236  22.950 -67.203  1.00 18.41      A4   C
ATOM    841  O   PHE A 123      18.449  23.387 -66.368  1.00 17.91      A4   O
ATOM    842  CB  PHE A 123      19.668  20.543 -67.671  1.00 18.86      A4   C
ATOM    843  CG  PHE A 123      19.499  20.202 -66.203  1.00 20.45      A4   C
ATOM    844  CD1 PHE A 123      18.366  19.526 -65.764  1.00 21.78      A4   C
ATOM    845  CD2 PHE A 123      20.400  20.670 -65.262  1.00 20.41      A4   C
ATOM    846  CE1 PHE A 123      18.183  19.246 -64.385  1.00 21.01      A4   C
ATOM    847  CE2 PHE A 123      20.223  20.386 -63.872  1.00 21.41      A4   C
ATOM    848  CZ  PHE A 123      19.117  19.678 -63.459  1.00 20.14      A4   C
ATOM    849  N   PHE A 124      20.455  23.459 -67.369  1.00 19.37      A4   N
ATOM    850  CA  PHE A 124      20.942  24.474 -66.450  1.00 19.74      A4   C
ATOM    851  C   PHE A 124      20.258  25.835 -66.682  1.00 19.96      A4   C
ATOM    852  O   PHE A 124      20.156  26.667 -65.776  1.00 20.48      A4   O
ATOM    853  CB  PHE A 124      22.482  24.543 -66.468  1.00 21.01      A4   C
ATOM    854  CG  PHE A 124      23.155  23.317 -65.817  1.00 22.62      A4   C
ATOM    855  CD1 PHE A 124      24.022  22.512 -66.544  1.00 23.23      A4   C
ATOM    856  CD2 PHE A 124      22.882  22.977 -64.483  1.00 24.67      A4   C
ATOM    857  CE1 PHE A 124      24.651  21.366 -65.947  1.00 24.28      A4   C
ATOM    858  CE2 PHE A 124      23.498  21.832 -63.878  1.00 24.73      A4   C
ATOM    859  CZ  PHE A 124      24.373  21.030 -64.630  1.00 22.95      A4   C
ATOM    860  N   ASN A 125      19.736  26.041 -67.883  1.00 19.81      A4   N
ATOM    861  CA  ASN A 125      18.890  27.218 -68.150  1.00 19.31      A4   C
ATOM    862  C   ASN A 125      17.507  27.133 -67.481  1.00 19.05      A4   C
ATOM    863  O   ASN A 125      16.921  28.166 -67.123  1.00 18.87      A4   O
ATOM    864  CB  ASN A 125      18.722  27.417 -69.652  1.00 19.55      A4   C
ATOM    865  CG  ASN A 125      18.047  28.737 -69.997  1.00 21.49      A4   C
ATOM    866  OD1 ASN A 125      17.032  28.758 -70.690  1.00 22.03      A4   O
ATOM    867  ND2 ASN A 125      18.592  29.830 -69.492  1.00 22.17      A4   N
ATOM    868  N   GLU A 126      17.002  25.915 -67.291  1.00 17.53      A4   N
ATOM    869  CA  GLU A 126      15.625  25.729 -66.863  1.00 18.66      A4   C
ATOM    870  C   GLU A 126      15.479  25.284 -65.409  1.00 19.63      A4   C
ATOM    871  O   GLU A 126      14.391  25.367 -64.839  1.00 19.86      A4   O
ATOM    872  CB  GLU A 126      14.926  24.729 -67.783  1.00 19.34      A4   C
ATOM    873  CG  GLU A 126      14.622  25.304 -69.143  1.00 19.38      A4   C
ATOM    874  CD  GLU A 126      13.926  24.325 -70.068  1.00 19.59      A4   C
ATOM    875  OE1 GLU A 126      13.393  23.297 -69.602  1.00 20.05      A4   O
ATOM    876  OE2 GLU A 126      13.905  24.593 -71.272  1.00 21.15      A4   O
ATOM    877  N   VAL A 127      16.559  24.769 -64.836  1.00 19.33      A4   N
ATOM    878  CA  VAL A 127      16.501  24.187 -63.482  1.00 19.70      A4   C
ATOM    879  C   VAL A 127      16.182  25.267 -62.421  1.00 20.43      A4   C
ATOM    880  O   VAL A 127      16.697  26.401 -62.480  1.00 19.20      A4   O
ATOM    881  CB  VAL A 127      17.798  23.434 -63.111  1.00 19.54      A4   C
ATOM    882  CG1 VAL A 127      18.973  24.381 -62.940  1.00 19.22      A4   C
ATOM    883  CG2 VAL A 127      17.582  22.570 -61.816  1.00 18.21      A4   C
ATOM    884  N   ASN A 128      15.310  24.923 -61.479  1.00 19.47      A4   N
ATOM    885  CA  ASN A 128      15.022  25.817 -60.354  1.00 19.83      A4   C
ATOM    886  C   ASN A 128      16.200  25.786 -59.388  1.00 20.04      A4   C
ATOM    887  O   ASN A 128      16.443  24.773 -58.715  1.00 20.14      A4   O
ATOM    888  CB  ASN A 128      13.724  25.362 -59.664  1.00 20.56      A4   C
ATOM    889  CG  ASN A 128      13.308  26.256 -58.513  1.00 21.97      A4   C
ATOM    890  OD1 ASN A 128      14.076  27.099 -58.036  1.00 22.97      A4   O
ATOM    891  ND2 ASN A 128      12.066  26.083 -58.067  1.00 22.48      A4   N
ATOM    892  N   LYS A 129      16.929  26.900 -59.298  1.00 19.64      A4   N
ATOM    893  CA  LYS A 129      18.117  26.952 -58.448  1.00 20.73      A4   C
ATOM    894  C   LYS A 129      17.801  26.922 -56.950  1.00 19.74      A4   C
ATOM    895  O   LYS A 129      18.716  26.835 -56.142  1.00 20.83      A4   O
ATOM    896  CB  LYS A 129      18.995  28.165 -58.778  1.00 20.92      A4   C
ATOM    897  CG  LYS A 129      19.563  28.141 -60.203  1.00 23.82      A4   C
ATOM    898  CD  LYS A 129      20.725  29.137 -60.344  1.00 27.98      A4   C
ATOM    899  CE  LYS A 129      20.857  29.703 -61.768  1.00 32.03      A4   C
ATOM    900  NZ  LYS A 129      20.833  28.681 -62.823  1.00 35.48      A4   N
ATOM    901  N   SER A 130      16.516  26.988 -56.596  1.00 18.36      A4   N
ATOM    902  CA  SER A 130      16.083  26.918 -55.195  1.00 18.39      A4   C
ATOM    903  C   SER A 130      15.538  25.521 -54.861  1.00 18.45      A4   C
ATOM    904  O   SER A 130      15.100  25.262 -53.722  1.00 18.08      A4   O
ATOM    905  CB  SER A 130      15.020  27.986 -54.894  1.00 19.16      A4   C
ATOM    906  OG  SER A 130      15.583  29.289 -54.992  1.00 21.59      A4   O
ATOM    907  N   GLU A 131      15.582  24.613 -55.840  1.00 17.46      A4   N
ATOM    908  CA  GLU A 131      15.095  23.251 -55.622  1.00 17.51      A4   C
ATOM    909  C   GLU A 131      16.226  22.374 -55.136  1.00 17.28      A4   C
ATOM    910  O   GLU A 131      17.311  22.363 -55.709  1.00 16.71      A4   O
ATOM    911  CB  GLU A 131      14.407  22.660 -56.888  1.00 17.35      A4   C
ATOM    912  CG  GLU A 131      13.782  21.244 -56.642  1.00 18.18      A4   C
ATOM    913  CD  GLU A 131      12.958  20.700 -57.829  1.00 20.37      A4   C
ATOM    914  OE1 GLU A 131      12.766  21.418 -58.833  1.00 19.37      A4   O
ATOM    915  OE2 GLU A 131      12.500  19.536 -57.748  1.00 21.45      A4   O
ATOM    916  N   LEU A 132      15.943  21.637 -54.057  1.00 15.85      A4   N
ATOM    917  CA  LEU A 132      16.909  20.735 -53.439  1.00 15.20      A4   C
ATOM    918  C   LEU A 132      16.432  19.298 -53.598  1.00 15.63      A4   C
ATOM    919  O   LEU A 132      15.216  19.042 -53.765  1.00 15.95      A4   O
ATOM    920  CB  LEU A 132      17.024  21.069 -51.940  1.00 14.44      A4   C
ATOM    921  CG  LEU A 132      17.442  22.488 -51.565  1.00 14.01      A4   C
ATOM    922  CD1 LEU A 132      17.366  22.651 -50.025  1.00 12.98      A4   C
ATOM    923  CD2 LEU A 132      18.849  22.790 -52.119  1.00 14.75      A4   C
ATOM    924  N   TYR A 133      17.373  18.363 -53.514  1.00 15.29      A4   N
ATOM    925  CA  TYR A 133      17.099  16.936 -53.625  1.00 15.49      A4   C
ATOM    926  C   TYR A 133      17.674  16.225 -52.404  1.00 16.02      A4   C
ATOM    927  O   TYR A 133      18.872  16.248 -52.159  1.00 15.43      A4   O
ATOM    928  CB  TYR A 133      17.683  16.375 -54.942  1.00 15.86      A4   C
ATOM    929  CG  TYR A 133      17.341  17.291 -56.098  1.00 15.80      A4   C
ATOM    930  CD1 TYR A 133      18.122  18.411 -56.365  1.00 15.12      A4   C
ATOM    931  CD2 TYR A 133      16.175  17.102 -56.839  1.00 17.59      A4   C
ATOM    932  CE1 TYR A 133      17.773  19.318 -57.397  1.00 16.33      A4   C
ATOM    933  CE2 TYR A 133      15.814  18.001 -57.901  1.00 17.24      A4   C
ATOM    934  CZ  TYR A 133      16.631  19.090 -58.161  1.00 17.50      A4   C
ATOM    935  OH  TYR A 133      16.283  19.980 -59.168  1.00 18.68      A4   O
ATOM    936  N   LEU A 134      16.806  15.584 -51.644  1.00 15.88      A4   N
ATOM    937  CA  LEU A 134      17.233  14.993 -50.380  1.00 15.53      A4   C
ATOM    938  C   LEU A 134      17.920  13.632 -50.575  1.00 15.92      A4   C
ATOM    939  O   LEU A 134      17.324  12.676 -51.143  1.00 15.21      A4   O
ATOM    940  CB  LEU A 134      16.014  14.880 -49.448  1.00 15.83      A4   C
ATOM    941  CG  LEU A 134      16.295  14.269 -48.078  1.00 16.24      A4   C
ATOM    942  CD1 LEU A 134      17.344  15.116 -47.277  1.00 17.88      A4   C
ATOM    943  CD2 LEU A 134      14.977  14.176 -47.302  1.00 15.02      A4   C
ATOM    944  N   THR A 135      19.157  13.528 -50.100  1.00 15.52      A4   N
ATOM    945  CA  THR A 135      19.823  12.210 -50.031  1.00 15.81      A4   C
ATOM    946  C   THR A 135      19.698  11.628 -48.637  1.00 16.53      A4   C
ATOM    947  O   THR A 135      19.284  12.319 -47.714  1.00 16.06      A4   O
ATOM    948  CB  THR A 135      21.301  12.248 -50.462  1.00 15.36      A4   C
ATOM    949  OG1 THR A 135      22.117  12.759 -49.393  1.00 16.66      A4   O
ATOM    950  CG2 THR A 135      21.487  13.142 -51.741  1.00 16.74      A4   C
ATOM    951  N   ALA A 136      20.006  10.331 -48.503  1.00 16.80      A4   N
ATOM    952  CA  ALA A 136      19.774   9.630 -47.250  1.00 18.18      A4   C
ATOM    953  C   ALA A 136      21.108   9.285 -46.587  1.00 19.52      A4   C
ATOM    954  O   ALA A 136      21.158   8.486 -45.686  1.00 20.97      A4   O
ATOM    955  CB  ALA A 136      18.959   8.347 -47.502  1.00 19.12      A4   C
ATOM    956  N   GLU A 137      22.175   9.913 -47.038  1.00 20.11      A4   N
ATOM    957  CA  GLU A 137      23.512   9.688 -46.469  1.00 21.47      A4   C
ATOM    958  C   GLU A 137      23.739  10.572 -45.217  1.00 19.85      A4   C
ATOM    959  O   GLU A 137      23.584  11.784 -45.282  1.00 19.64      A4   O
ATOM    960  CB  GLU A 137      24.561  10.034 -47.529  1.00 23.67      A4   C
ATOM    961  CG  GLU A 137      24.364   9.280 -48.901  1.00 28.86      A4   C
ATOM    962  CD  GLU A 137      24.303   7.758 -48.768  1.00 35.42      A4   C
ATOM    963  OE1 GLU A 137      24.876   7.219 -47.806  1.00 40.59      A4   O
ATOM    964  OE2 GLU A 137      23.672   7.095 -49.646  1.00 39.73      A4   O
ATOM    965  N   LEU A 138      24.116   9.967 -44.101  1.00 19.49      A4   N
ATOM    966  CA  LEU A 138      24.370  10.762 -42.882  1.00 19.74      A4   C
ATOM    967  C   LEU A 138      25.818  11.212 -42.784  1.00 20.56      A4   C
ATOM    968  O   LEU A 138      26.780  10.413 -42.981  1.00 19.72      A4   O
ATOM    969  CB  LEU A 138      24.021   9.957 -41.627  1.00 19.92      A4   C
ATOM    970  CG  LEU A 138      22.542   9.779 -41.298  1.00 18.81      A4   C
ATOM    971  CD1 LEU A 138      22.393   8.631 -40.252  1.00 20.21      A4   C
ATOM    972  CD2 LEU A 138      21.928  11.091 -40.753  1.00 18.42      A4   C
ATOM    973  N   SER A 139      26.005  12.470 -42.443  1.00 19.47      A4   N
ATOM    974  CA  SER A 139      27.341  12.953 -42.215  1.00 18.39      A4   C
ATOM    975  C   SER A 139      27.299  13.966 -41.105  1.00 18.28      A4   C
ATOM    976  O   SER A 139      26.228  14.345 -40.639  1.00 16.80      A4   O
ATOM    977  CB  SER A 139      27.931  13.578 -43.484  1.00 18.65      A4   C
ATOM    978  OG  SER A 139      27.139  14.671 -43.926  1.00 21.48      A4   O
ATOM    979  N   GLU A 140      28.478  14.408 -40.687  1.00 17.38      A4   N
ATOM    980  CA  GLU A 140      28.585  15.394 -39.634  1.00 18.16      A4   C
ATOM    981  C   GLU A 140      28.876  16.790 -40.224  1.00 17.86      A4   C
ATOM    982  O   GLU A 140      29.609  16.910 -41.220  1.00 18.14      A4   O
ATOM    983  CB  GLU A 140      29.699  14.974 -38.688  1.00 18.70      A4   C
ATOM    984  CG  GLU A 140      29.550  15.503 -37.326  1.00 22.58      A4   C
ATOM    985  CD  GLU A 140      30.491  14.861 -36.304  1.00 22.41      A4   C
ATOM    986  OE1 GLU A 140      30.643  15.479 -35.267  1.00 25.80      A4   O
ATOM    987  OE2 GLU A 140      31.060  13.764 -36.541  1.00 26.78      A4   O
ATOM    988  N   ILE A 141      28.333  17.828 -39.589  1.00 16.30      A4   N
ATOM    989  CA  ILE A 141      28.709  19.212 -39.905  1.00 16.10      A4   C
ATOM    990  C   ILE A 141      29.068  19.930 -38.594  1.00 16.74      A4   C
ATOM    991  O   ILE A 141      28.782  19.420 -37.507  1.00 17.16      A4   O
ATOM    992  CB  ILE A 141      27.585  19.982 -40.693  1.00 16.17      A4   C
ATOM    993  CG1 ILE A 141      26.273  20.085 -39.866  1.00 15.33      A4   C
ATOM    994  CG2 ILE A 141      27.329  19.297 -42.059  1.00 15.54      A4   C
ATOM    995  CD1 ILE A 141      25.139  20.838 -40.586  1.00 14.89      A4   C
ATOM    996  N   TRP A 142      29.710  21.087 -38.703  1.00 16.93      A4   N
ATOM    997  CA  TRP A 142      30.279  21.781 -37.541  1.00 18.19      A4   C
ATOM    998  C   TRP A 142      29.855  23.217 -37.466  1.00 17.68      A4   C
ATOM    999  O   TRP A 142      29.787  23.910 -38.491  1.00 16.95      A4   O
ATOM   1000  CB  TRP A 142      31.804  21.684 -37.549  1.00 18.90      A4   C
ATOM   1001  CG  TRP A 142      32.248  20.303 -37.093  1.00 21.07      A4   C
ATOM   1002  CD1 TRP A 142      32.438  19.869 -35.802  1.00 21.53      A4   C
ATOM   1003  CD2 TRP A 142      32.483  19.187 -37.926  1.00 20.63      A4   C
ATOM   1004  NE1 TRP A 142      32.789  18.544 -35.797  1.00 21.26      A4   N
ATOM   1005  CE2 TRP A 142      32.819  18.096 -37.087  1.00 20.25      A4   C
ATOM   1006  CE3 TRP A 142      32.432  18.989 -39.308  1.00 20.96      A4   C
ATOM   1007  CZ2 TRP A 142      33.101  16.848 -37.586  1.00 20.68      A4   C
ATOM   1008  CZ3 TRP A 142      32.729  17.760 -39.799  1.00 20.30      A4   C
ATOM   1009  CH2 TRP A 142      33.050  16.697 -38.952  1.00 20.79      A4   C
ATOM   1010  N   LEU A 143      29.582  23.669 -36.242  1.00 17.49      A4   N
ATOM   1011  CA  LEU A 143      29.016  24.995 -36.000  1.00 19.32      A4   C
ATOM   1012  C   LEU A 143      29.807  26.145 -36.551  1.00 19.17      A4   C
ATOM   1013  O   LEU A 143      29.225  27.176 -36.911  1.00 19.79      A4   O
ATOM   1014  CB  LEU A 143      28.762  25.224 -34.508  1.00 19.79      A4   C
ATOM   1015  CG  LEU A 143      27.564  24.516 -33.912  1.00 20.10      A4   C
ATOM   1016  CD1 LEU A 143      27.587  24.700 -32.348  1.00 21.04      A4   C
ATOM   1017  CD2 LEU A 143      26.251  25.034 -34.510  1.00 20.28      A4   C
ATOM   1018  N   LYS A 144      31.129  26.010 -36.597  1.00 19.38      A4   N
ATOM   1019  CA  LYS A 144      31.932  27.102 -37.152  1.00 20.01      A4   C
ATOM   1020  C   LYS A 144      31.502  27.483 -38.584  1.00 19.26      A4   C
ATOM   1021  O   LYS A 144      31.707  28.629 -39.021  1.00 18.35      A4   O
ATOM   1022  CB  LYS A 144      33.437  26.799 -37.077  1.00 20.95      A4   C
ATOM   1023  CG  LYS A 144      33.878  25.645 -37.935  1.00 23.66      A4   C
ATOM   1024  CD  LYS A 144      35.067  26.062 -38.813  1.00 29.74      A4   C
ATOM   1025  CE  LYS A 144      35.345  25.005 -39.898  1.00 31.01      A4   C
ATOM   1026  NZ  LYS A 144      35.743  25.649 -41.195  1.00 33.36      A4   N
ATOM   1027  N   ASP A 145      30.867  26.536 -39.290  1.00 17.48      A4   N
ATOM   1028  CA  ASP A 145      30.439  26.730 -40.654  1.00 16.78      A4   C
ATOM   1029  C   ASP A 145      28.965  27.192 -40.776  1.00 15.66      A4   C
ATOM   1030  O   ASP A 145      28.493  27.373 -41.893  1.00 15.03      A4   O
ATOM   1031  CB  ASP A 145      30.580  25.416 -41.452  1.00 16.43      A4   C
ATOM   1032  CG  ASP A 145      32.019  24.991 -41.653  1.00 21.40      A4   C
ATOM   1033  OD1 ASP A 145      32.896  25.867 -41.822  1.00 22.45      A4   O
ATOM   1034  OD2 ASP A 145      32.259  23.773 -41.652  1.00 23.99      A4   O
ATOM   1035  N   PHE A 146      28.273  27.432 -39.643  1.00 14.79      A4   N
ATOM   1036  CA  PHE A 146      26.851  27.814 -39.671  1.00 14.63      A4   C
ATOM   1037  C   PHE A 146      26.662  29.129 -40.441  1.00 14.77      A4   C
ATOM   1038  O   PHE A 146      27.411  30.101 -40.221  1.00 13.75      A4   O
ATOM   1039  CB  PHE A 146      26.280  27.982 -38.232  1.00 15.03      A4   C
ATOM   1040  CG  PHE A 146      24.852  28.480 -38.201  1.00 15.61      A4   C
ATOM   1041  CD1 PHE A 146      23.800  27.608 -38.348  1.00 17.68      A4   C
ATOM   1042  CD2 PHE A 146      24.574  29.848 -38.082  1.00 16.06      A4   C
ATOM   1043  CE1 PHE A 146      22.486  28.069 -38.367  1.00 16.29      A4   C
ATOM   1044  CE2 PHE A 146      23.271  30.305 -38.079  1.00 16.66      A4   C
ATOM   1045  CZ  PHE A 146      22.225  29.401 -38.220  1.00 15.69      A4   C
ATOM   1046  N   ILE A 147      25.666  29.167 -41.314  1.00 14.59      A4   N
ATOM   1047  CA  ILE A 147      25.264  30.408 -41.972  1.00 15.28      A4   C
ATOM   1048  C   ILE A 147      23.849  30.824 -41.586  1.00 15.13      A4   C
ATOM   1049  O   ILE A 147      23.612  31.984 -41.147  1.00 14.89      A4   O
ATOM   1050  CB  ILE A 147      25.343  30.302 -43.526  1.00 14.84      A4   C
ATOM   1051  CG1 ILE A 147      26.786  30.146 -43.989  1.00 16.77      A4   C
ATOM   1052  CG2 ILE A 147      24.726  31.538 -44.192  1.00 16.06      A4   C
ATOM   1053  CD1 ILE A 147      26.899  29.605 -45.430  1.00 16.13      A4   C
ATOM   1054  N   ALA A 148      22.886  29.913 -41.769  1.00 14.82      A4   N
ATOM   1055  CA  ALA A 148      21.490  30.277 -41.537  1.00 14.88      A4   C
ATOM   1056  C   ALA A 148      20.636  29.043 -41.334  1.00 15.31      A4   C
ATOM   1057  O   ALA A 148      21.006  27.943 -41.759  1.00 15.03      A4   O
ATOM   1058  CB  ALA A 148      20.948  31.093 -42.730  1.00 15.53      A4   C
ATOM   1059  N   VAL A 149      19.487  29.224 -40.691  1.00 15.63      A4   N
ATOM   1060  CA  VAL A 149      18.413  28.232 -40.778  1.00 15.00      A4   C
ATOM   1061  C   VAL A 149      17.622  28.538 -42.045  1.00 15.86      A4   C
ATOM   1062  O   VAL A 149      17.170  29.667 -42.249  1.00 15.69      A4   O
ATOM   1063  CB  VAL A 149      17.482  28.244 -39.532  1.00 15.85      A4   C
ATOM   1064  CG1 VAL A 149      16.360  27.158 -39.679  1.00 15.68      A4   C
ATOM   1065  CG2 VAL A 149      18.314  28.018 -38.225  1.00 15.20      A4   C
ATOM   1066  N   GLY A 150      17.491  27.529 -42.907  1.00 15.86      A4   N
ATOM   1067  CA  GLY A 150      16.710  27.656 -44.143  1.00 16.68      A4   C
ATOM   1068  C   GLY A 150      15.222  27.443 -43.869  1.00 17.66      A4   C
ATOM   1069  O   GLY A 150      14.801  27.164 -42.724  1.00 17.88      A4   O
ATOM   1070  N   GLN A 151      14.443  27.585 -44.920  1.00 18.87      A4   N
ATOM   1071  CA  GLN A 151      13.025  27.335 -44.872  1.00 19.42      A4   C
ATOM   1072  C   GLN A 151      12.609  26.530 -46.099  1.00 19.46      A4   C
ATOM   1073  O   GLN A 151      12.828  26.955 -47.225  1.00 19.20      A4   O
ATOM   1074  CB  GLN A 151      12.278  28.655 -44.865  1.00 20.21      A4   C
ATOM   1075  CG  GLN A 151      10.771  28.458 -44.852  1.00 23.41      A4   C
ATOM   1076  CD  GLN A 151      10.297  27.876 -43.569  1.00 28.47      A4   C
ATOM   1077  OE1 GLN A 151      10.638  28.377 -42.489  1.00 29.97      A4   O
ATOM   1078  NE2 GLN A 151       9.499  26.798 -43.654  1.00 28.80      A4   N
ATOM   1079  N   ILE A 152      11.980  25.384 -45.869  1.00 20.22      A4   N
ATOM   1080  CA  ILE A 152      11.460  24.573 -46.966  1.00 21.88      A4   C
ATOM   1081  C   ILE A 152      10.023  25.066 -47.193  1.00 23.56      A4   C
ATOM   1082  O   ILE A 152       9.270  25.265 -46.225  1.00 24.41      A4   O
ATOM   1083  CB  ILE A 152      11.459  23.067 -46.622  1.00 20.97      A4   C
ATOM   1084  CG1 ILE A 152      12.858  22.596 -46.160  1.00 20.90      A4   C
ATOM   1085  CG2 ILE A 152      10.936  22.213 -47.838  1.00 21.53      A4   C
ATOM   1086  CD1 ILE A 152      13.986  22.851 -47.211  1.00 19.57      A4   C
ATOM   1087  N   LEU A 153       9.677  25.321 -48.445  1.00 24.65      A4   N
ATOM   1088  CA  LEU A 153       8.307  25.717 -48.802  1.00 26.35      A4   C
ATOM   1089  C   LEU A 153       7.674  24.691 -49.751  1.00 27.76      A4   C
ATOM   1090  O   LEU A 153       8.360  24.150 -50.624  1.00 27.37      A4   O
ATOM   1091  CB  LEU A 153       8.316  27.097 -49.465  1.00 26.80      A4   C
ATOM   1092  CG  LEU A 153       8.812  28.298 -48.650  1.00 25.82      A4   C
ATOM   1093  CD1 LEU A 153       8.695  29.554 -49.487  1.00 26.30      A4   C
ATOM   1094  CD2 LEU A 153       7.993  28.464 -47.354  1.00 29.24      A4   C
ATOM   1095  N   PRO A 154       6.348  24.431 -49.602  1.00 29.21      A4   N
ATOM   1096  CA  PRO A 154       5.668  23.500 -50.526  1.00 30.32      A4   C
ATOM   1097  C   PRO A 154       5.592  24.030 -51.954  1.00 31.61      A4   C
ATOM   1098  O   PRO A 154       5.652  25.245 -52.164  1.00 30.92      A4   O
ATOM   1099  CB  PRO A 154       4.260  23.368 -49.927  1.00 30.35      A4   C
ATOM   1100  CG  PRO A 154       4.077  24.582 -49.098  1.00 29.95      A4   C
ATOM   1101  CD  PRO A 154       5.436  24.940 -48.562  1.00 28.74      A4   C
ATOM   1102  N   GLU A 155       5.441  23.118 -52.923  1.00 33.18      A4   N
ATOM   1103  CA  GLU A 155       5.301  23.493 -54.343  1.00 35.02      A4   C
ATOM   1104  C   GLU A 155       4.173  24.491 -54.601  1.00 36.01      A4   C
ATOM   1105  O   GLU A 155       4.303  25.376 -55.445  1.00 35.96      A4   O
ATOM   1106  CB  GLU A 155       5.122  22.247 -55.212  1.00 35.26      A4   C
ATOM   1107  CG  GLU A 155       4.626  22.517 -56.646  1.00 37.52      A4   C
ATOM   1108  CD  GLU A 155       5.705  23.064 -57.563  1.00 39.38      A4   C
ATOM   1109  OE1 GLU A 155       6.889  22.977 -57.206  1.00 41.21      A4   O
ATOM   1110  OE2 GLU A 155       5.362  23.589 -58.645  1.00 41.12      A4   O
ATOM   1111  N   SER A 156       3.072  24.346 -53.866  1.00 37.34      A4   N
ATOM   1112  CA  SER A 156       1.916  25.224 -54.011  1.00 38.77      A4   C
ATOM   1113  C   SER A 156       2.232  26.690 -53.690  1.00 39.68      A4   C
ATOM   1114  O   SER A 156       1.518  27.603 -54.123  1.00 39.85      A4   O
ATOM   1115  CB  SER A 156       0.758  24.731 -53.149  1.00 38.70      A4   C
ATOM   1116  OG  SER A 156       1.105  24.745 -51.781  1.00 39.02      A4   O
ATOM   1117  N   GLN A 157       3.308  26.921 -52.946  1.00 40.42      A4   N
ATOM   1118  CA  GLN A 157       3.756  28.283 -52.684  1.00 41.00      A4   C
ATOM   1119  C   GLN A 157       4.759  28.801 -53.708  1.00 41.11      A4   C
ATOM   1120  O   GLN A 157       4.798  30.004 -53.979  1.00 41.81      A4   O
ATOM   1121  CB  GLN A 157       4.294  28.413 -51.272  1.00 41.47      A4   C
ATOM   1122  CG  GLN A 157       3.242  28.102 -50.232  1.00 43.12      A4   C
ATOM   1123  CD  GLN A 157       3.616  28.580 -48.852  1.00 45.31      A4   C
ATOM   1124  OE1 GLN A 157       4.610  29.293 -48.671  1.00 45.14      A4   O
ATOM   1125  NE2 GLN A 157       2.812  28.200 -47.859  1.00 46.24      A4   N
ATOM   1126  N   TRP A 158       5.548  27.893 -54.288  1.00 40.56      A4   N
ATOM   1127  CA  TRP A 158       6.478  28.237 -55.364  1.00 39.99      A4   C
ATOM   1128  C   TRP A 158       5.769  28.660 -56.658  1.00 40.71      A4   C
ATOM   1129  O   TRP A 158       6.329  29.411 -57.471  1.00 40.69      A4   O
ATOM   1130  CB  TRP A 158       7.452  27.084 -55.628  1.00 38.84      A4   C
ATOM   1131  CG  TRP A 158       8.481  27.005 -54.552  1.00 37.10      A4   C
ATOM   1132  CD1 TRP A 158       8.410  26.276 -53.395  1.00 36.25      A4   C
ATOM   1133  CD2 TRP A 158       9.692  27.755 -54.486  1.00 35.49      A4   C
ATOM   1134  NE1 TRP A 158       9.535  26.504 -52.620  1.00 35.36      A4   N
ATOM   1135  CE2 TRP A 158      10.331  27.415 -53.266  1.00 34.87      A4   C
ATOM   1136  CE3 TRP A 158      10.318  28.668 -55.348  1.00 36.32      A4   C
ATOM   1137  CZ2 TRP A 158      11.560  27.962 -52.891  1.00 36.14      A4   C
ATOM   1138  CZ3 TRP A 158      11.542  29.213 -54.970  1.00 36.44      A4   C
ATOM   1139  CH2 TRP A 158      12.142  28.863 -53.746  1.00 35.56      A4   C
ATOM   1140  OXT TRP A 158       6.456  28.971 -57.629  1.00 20.00      A4   O
TER    1141      TRP A 158 
ATOM   1142  N   ILE A 166      12.631  33.873 -51.017  1.00 26.67      A5   N
ATOM   1143  CA  ILE A 166      13.923  34.525 -50.868  1.00 26.22      A5   C
ATOM   1144  C   ILE A 166      15.051  33.587 -51.271  1.00 25.91      A5   C
ATOM   1145  O   ILE A 166      15.222  32.506 -50.689  1.00 25.44      A5   O
ATOM   1146  CB  ILE A 166      14.130  35.055 -49.455  1.00 26.23      A5   C
ATOM   1147  CG1 ILE A 166      13.274  36.320 -49.264  1.00 28.95      A5   C
ATOM   1148  CG2 ILE A 166      15.632  35.379 -49.196  1.00 26.65      A5   C
ATOM   1149  CD1 ILE A 166      12.750  36.448 -47.924  1.00 32.07      A5   C
ATOM   1150  N   GLU A 167      15.821  34.022 -52.258  1.00 25.52      A5   N
ATOM   1151  CA  GLU A 167      16.901  33.216 -52.820  1.00 26.29      A5   C
ATOM   1152  C   GLU A 167      17.932  32.901 -51.733  1.00 24.19      A5   C
ATOM   1153  O   GLU A 167      18.248  33.761 -50.891  1.00 22.85      A5   O
ATOM   1154  CB  GLU A 167      17.559  33.964 -53.978  1.00 27.85      A5   C
ATOM   1155  CG  GLU A 167      18.548  33.130 -54.775  1.00 33.64      A5   C
ATOM   1156  CD  GLU A 167      19.727  33.947 -55.295  1.00 42.34      A5   C
ATOM   1157  OE1 GLU A 167      19.802  35.170 -55.012  1.00 44.97      A5   O
ATOM   1158  OE2 GLU A 167      20.596  33.357 -55.979  1.00 46.67      A5   O
ATOM   1159  N   ASP A 168      18.430  31.658 -51.760  1.00 22.89      A5   N
ATOM   1160  CA  ASP A 168      19.400  31.129 -50.784  1.00 21.74      A5   C
ATOM   1161  C   ASP A 168      18.878  30.974 -49.353  1.00 21.26      A5   C
ATOM   1162  O   ASP A 168      19.642  30.643 -48.447  1.00 19.55      A5   O
ATOM   1163  CB  ASP A 168      20.685  31.926 -50.798  1.00 21.35      A5   C
ATOM   1164  CG  ASP A 168      21.235  32.117 -52.205  1.00 23.01      A5   C
ATOM   1165  OD1 ASP A 168      21.260  31.146 -52.990  1.00 18.86      A5   O
ATOM   1166  OD2 ASP A 168      21.631  33.243 -52.523  1.00 26.19      A5   O
ATOM   1167  N   ARG A 169      17.575  31.180 -49.152  1.00 20.56      A5   N
ATOM   1168  CA  ARG A 169      16.985  30.926 -47.827  1.00 20.15      A5   C
ATOM   1169  C   ARG A 169      15.740  30.049 -47.892  1.00 20.16      A5   C
ATOM   1170  O   ARG A 169      15.514  29.218 -46.996  1.00 20.84      A5   O
ATOM   1171  CB  ARG A 169      16.651  32.245 -47.103  1.00 20.23      A5   C
ATOM   1172  CG  ARG A 169      17.863  33.119 -46.733  1.00 19.15      A5   C
ATOM   1173  CD  ARG A 169      18.726  32.487 -45.623  1.00 18.06      A5   C
ATOM   1174  NE  ARG A 169      19.895  33.307 -45.311  1.00 18.47      A5   N
ATOM   1175  CZ  ARG A 169      21.096  33.186 -45.884  1.00 19.89      A5   C
ATOM   1176  NH1 ARG A 169      21.314  32.285 -46.839  1.00 17.84      A5   N
ATOM   1177  NH2 ARG A 169      22.078  33.987 -45.510  1.00 19.08      A5   N
ATOM   1178  N   ASP A 170      14.929  30.254 -48.924  1.00 19.78      A5   N
ATOM   1179  CA  ASP A 170      13.708  29.444 -49.126  1.00 19.42      A5   C
ATOM   1180  C   ASP A 170      13.999  28.423 -50.204  1.00 18.20      A5   C
ATOM   1181  O   ASP A 170      14.576  28.771 -51.240  1.00 17.70      A5   O
ATOM   1182  CB  ASP A 170      12.564  30.317 -49.605  1.00 20.37      A5   C
ATOM   1183  CG  ASP A 170      12.035  31.241 -48.537  1.00 21.98      A5   C
ATOM   1184  OD1 ASP A 170      11.567  32.350 -48.891  1.00 24.35      A5   O
ATOM   1185  OD2 ASP A 170      12.053  30.869 -47.374  1.00 24.48      A5   O
ATOM   1186  N   PHE A 171      13.586  27.174 -49.975  1.00 17.43      A5   N
ATOM   1187  CA  PHE A 171      13.886  26.083 -50.919  1.00 16.81      A5   C
ATOM   1188  C   PHE A 171      12.655  25.222 -51.202  1.00 17.55      A5   C
ATOM   1189  O   PHE A 171      11.732  25.137 -50.376  1.00 18.28      A5   O
ATOM   1190  CB  PHE A 171      15.021  25.181 -50.383  1.00 15.87      A5   C
ATOM   1191  CG  PHE A 171      16.282  25.910 -50.094  1.00 17.97      A5   C
ATOM   1192  CD1 PHE A 171      16.572  26.320 -48.799  1.00 19.88      A5   C
ATOM   1193  CD2 PHE A 171      17.178  26.219 -51.120  1.00 18.83      A5   C
ATOM   1194  CE1 PHE A 171      17.730  27.026 -48.515  1.00 18.55      A5   C
ATOM   1195  CE2 PHE A 171      18.363  26.907 -50.835  1.00 17.94      A5   C
ATOM   1196  CZ  PHE A 171      18.621  27.318 -49.524  1.00 18.15      A5   C
ATOM   1197  N   LEU A 172      12.678  24.571 -52.362  1.00 16.36      A5   N
ATOM   1198  CA  LEU A 172      11.694  23.582 -52.750  1.00 17.22      A5   C
ATOM   1199  C   LEU A 172      12.294  22.184 -52.677  1.00 16.52      A5   C
ATOM   1200  O   LEU A 172      13.416  21.956 -53.129  1.00 16.55      A5   O
ATOM   1201  CB  LEU A 172      11.258  23.876 -54.207  1.00 17.61      A5   C
ATOM   1202  CG  LEU A 172      10.417  22.852 -54.962  1.00 17.73      A5   C
ATOM   1203  CD1 LEU A 172       9.033  22.790 -54.303  1.00 18.56      A5   C
ATOM   1204  CD2 LEU A 172      10.277  23.291 -56.445  1.00 18.60      A5   C
ATOM   1205  N   VAL A 173      11.530  21.228 -52.145  1.00 16.20      A5   N
ATOM   1206  CA  VAL A 173      11.957  19.837 -52.131  1.00 16.48      A5   C
ATOM   1207  C   VAL A 173      10.822  18.929 -52.602  1.00 17.26      A5   C
ATOM   1208  O   VAL A 173       9.802  18.783 -51.907  1.00 18.47      A5   O
ATOM   1209  CB  VAL A 173      12.415  19.369 -50.708  1.00 16.45      A5   C
ATOM   1210  CG1 VAL A 173      12.954  17.905 -50.762  1.00 14.92      A5   C
ATOM   1211  CG2 VAL A 173      13.532  20.324 -50.118  1.00 13.67      A5   C
ATOM   1212  N   ARG A 174      11.002  18.319 -53.780  1.00 17.60      A5   N
ATOM   1213  CA  ARG A 174       9.998  17.397 -54.317  1.00 17.91      A5   C
ATOM   1214  C   ARG A 174      10.493  15.956 -54.404  1.00 18.10      A5   C
ATOM   1215  O   ARG A 174       9.673  15.006 -54.435  1.00 16.99      A5   O
ATOM   1216  CB  ARG A 174       9.606  17.823 -55.729  1.00 18.86      A5   C
ATOM   1217  CG  ARG A 174       8.833  19.125 -55.832  1.00 23.28      A5   C
ATOM   1218  CD  ARG A 174       9.355  19.891 -57.041  1.00 29.97      A5   C
ATOM   1219  NE  ARG A 174       8.860  19.386 -58.292  1.00 34.61      A5   N
ATOM   1220  CZ  ARG A 174       9.360  19.670 -59.500  1.00 35.87      A5   C
ATOM   1221  NH1 ARG A 174      10.428  20.424 -59.652  1.00 35.28      A5   N
ATOM   1222  NH2 ARG A 174       8.774  19.170 -60.567  1.00 37.21      A5   N
ATOM   1223  N   TYR A 175      11.822  15.793 -54.479  1.00 17.53      A5   N
ATOM   1224  CA  TYR A 175      12.430  14.478 -54.763  1.00 17.56      A5   C
ATOM   1225  C   TYR A 175      13.567  14.124 -53.841  1.00 17.56      A5   C
ATOM   1226  O   TYR A 175      14.344  14.977 -53.444  1.00 15.98      A5   O
ATOM   1227  CB  TYR A 175      12.996  14.449 -56.193  1.00 18.32      A5   C
ATOM   1228  CG  TYR A 175      11.926  14.577 -57.246  1.00 19.32      A5   C
ATOM   1229  CD1 TYR A 175      11.557  15.824 -57.740  1.00 22.88      A5   C
ATOM   1230  CD2 TYR A 175      11.254  13.451 -57.723  1.00 19.92      A5   C
ATOM   1231  CE1 TYR A 175      10.522  15.952 -58.712  1.00 22.70      A5   C
ATOM   1232  CE2 TYR A 175      10.253  13.568 -58.692  1.00 22.67      A5   C
ATOM   1233  CZ  TYR A 175       9.882  14.831 -59.161  1.00 21.26      A5   C
ATOM   1234  OH  TYR A 175       8.882  14.952 -60.114  1.00 22.91      A5   O
ATOM   1235  N   ALA A 176      13.703  12.831 -53.589  1.00 17.88      A5   N
ATOM   1236  CA  ALA A 176      14.937  12.260 -53.088  1.00 18.20      A5   C
ATOM   1237  C   ALA A 176      15.753  11.745 -54.252  1.00 19.31      A5   C
ATOM   1238  O   ALA A 176      15.215  11.409 -55.324  1.00 17.98      A5   O
ATOM   1239  CB  ALA A 176      14.620  11.084 -52.104  1.00 18.66      A5   C
ATOM   1240  N   CYS A 177      17.063  11.638 -54.041  1.00 19.23      A5   N
ATOM   1241  CA  CYS A 177      17.907  10.915 -54.977  1.00 21.27      A5   C
ATOM   1242  C   CYS A 177      19.159  10.466 -54.273  1.00 21.86      A5   C
ATOM   1243  O   CYS A 177      19.447  10.920 -53.175  1.00 20.69      A5   O
ATOM   1244  CB  CYS A 177      18.261  11.773 -56.196  1.00 21.39      A5   C
ATOM   1245  SG  CYS A 177      19.245  13.199 -55.800  1.00 22.75      A5   S
ATOM   1246  N   GLU A 178      19.866   9.529 -54.899  1.00 22.89      A5   N
ATOM   1247  CA  GLU A 178      21.199   9.132 -54.494  1.00 25.67      A5   C
ATOM   1248  C   GLU A 178      22.154  10.281 -54.700  1.00 25.48      A5   C
ATOM   1249  O   GLU A 178      21.927  11.113 -55.586  1.00 24.95      A5   O
ATOM   1250  CB  GLU A 178      21.660   7.987 -55.388  1.00 26.52      A5   C
ATOM   1251  CG  GLU A 178      20.652   6.865 -55.528  1.00 31.78      A5   C
ATOM   1252  CD  GLU A 178      20.806   5.825 -54.444  1.00 36.80      A5   C
ATOM   1253  OE1 GLU A 178      20.474   4.640 -54.695  1.00 37.94      A5   O
ATOM   1254  OE2 GLU A 178      21.288   6.184 -53.348  1.00 40.05      A5   O
ATOM   1255  N   PRO A 179      23.297  10.276 -53.974  1.00 26.64      A5   N
ATOM   1256  CA  PRO A 179      24.294  11.336 -54.173  1.00 26.87      A5   C
ATOM   1257  C   PRO A 179      24.791  11.417 -55.610  1.00 27.70      A5   C
ATOM   1258  O   PRO A 179      25.264  12.466 -56.032  1.00 27.98      A5   O
ATOM   1259  CB  PRO A 179      25.443  10.922 -53.246  1.00 27.28      A5   C
ATOM   1260  CG  PRO A 179      24.808  10.070 -52.208  1.00 28.17      A5   C
ATOM   1261  CD  PRO A 179      23.728   9.313 -52.940  1.00 26.60      A5   C
ATOM   1262  N   THR A 180      24.667  10.320 -56.347  1.00 27.60      A5   N
ATOM   1263  CA  THR A 180      25.052  10.258 -57.760  1.00 28.95      A5   C
ATOM   1264  C   THR A 180      24.087  11.022 -58.703  1.00 29.12      A5   C
ATOM   1265  O   THR A 180      24.332  11.096 -59.905  1.00 29.12      A5   O
ATOM   1266  CB  THR A 180      25.173   8.796 -58.231  1.00 28.93      A5   C
ATOM   1267  OG1 THR A 180      24.003   8.063 -57.845  1.00 28.29      A5   O
ATOM   1268  CG2 THR A 180      26.413   8.122 -57.606  1.00 30.54      A5   C
ATOM   1269  N   ALA A 181      22.997  11.575 -58.149  1.00 29.55      A5   N
ATOM   1270  CA  ALA A 181      21.969  12.320 -58.936  1.00 29.84      A5   C
ATOM   1271  C   ALA A 181      21.352  11.471 -60.037  1.00 30.60      A5   C
ATOM   1272  O   ALA A 181      21.207  11.891 -61.192  1.00 29.85      A5   O
ATOM   1273  CB  ALA A 181      22.536  13.600 -59.505  1.00 29.74      A5   C
ATOM   1274  N   GLU A 182      21.037  10.245 -59.679  1.00 31.38      A5   N
ATOM   1275  CA  GLU A 182      20.149   9.436 -60.477  1.00 32.63      A5   C
ATOM   1276  C   GLU A 182      19.129   8.802 -59.530  1.00 32.37      A5   C
ATOM   1277  O   GLU A 182      19.292   8.859 -58.271  1.00 33.04      A5   O
ATOM   1278  CB  GLU A 182      20.929   8.398 -61.266  1.00 33.35      A5   C
ATOM   1279  CG  GLU A 182      21.858   7.545 -60.411  1.00 37.46      A5   C
ATOM   1280  CD  GLU A 182      23.186   7.240 -61.092  1.00 42.84      A5   C
ATOM   1281  OE1 GLU A 182      23.402   7.685 -62.250  1.00 45.32      A5   O
ATOM   1282  OE2 GLU A 182      24.024   6.555 -60.465  1.00 44.95      A5   O
ATOM   1283  N   LYS A 183      18.066   8.245 -60.108  1.00 31.46      A5   N
ATOM   1284  CA  LYS A 183      17.001   7.607 -59.323  1.00 30.99      A5   C
ATOM   1285  C   LYS A 183      16.298   8.644 -58.420  1.00 28.89      A5   C
ATOM   1286  O   LYS A 183      16.232   8.487 -57.175  1.00 29.96      A5   O
ATOM   1287  CB  LYS A 183      17.547   6.449 -58.475  1.00 31.56      A5   C
ATOM   1288  CG  LYS A 183      17.942   5.207 -59.279  1.00 35.07      A5   C
ATOM   1289  CD  LYS A 183      18.764   4.258 -58.434  1.00 39.47      A5   C
ATOM   1290  CE  LYS A 183      19.081   2.976 -59.197  1.00 42.20      A5   C
ATOM   1291  NZ  LYS A 183      19.732   1.971 -58.290  1.00 44.53      A5   N
ATOM   1292  N   PHE A 184      15.736   9.664 -59.054  1.00 25.74      A5   N
ATOM   1293  CA  PHE A 184      14.867  10.624 -58.349  1.00 22.43      A5   C
ATOM   1294  C   PHE A 184      13.534   9.992 -57.953  1.00 21.26      A5   C
ATOM   1295  O   PHE A 184      12.838   9.360 -58.785  1.00 20.09      A5   O
ATOM   1296  CB  PHE A 184      14.614  11.840 -59.218  1.00 22.01      A5   C
ATOM   1297  CG  PHE A 184      15.866  12.570 -59.609  1.00 21.33      A5   C
ATOM   1298  CD1 PHE A 184      16.545  12.236 -60.785  1.00 21.17      A5   C
ATOM   1299  CD2 PHE A 184      16.397  13.558 -58.779  1.00 18.42      A5   C
ATOM   1300  CE1 PHE A 184      17.707  12.913 -61.162  1.00 18.08      A5   C
ATOM   1301  CE2 PHE A 184      17.571  14.232 -59.131  1.00 21.63      A5   C
ATOM   1302  CZ  PHE A 184      18.234  13.901 -60.319  1.00 21.62      A5   C
ATOM   1303  N   VAL A 185      13.148  10.212 -56.711  1.00 18.53      A5   N
ATOM   1304  CA  VAL A 185      11.968   9.565 -56.154  1.00 18.18      A5   C
ATOM   1305  C   VAL A 185      11.121  10.625 -55.498  1.00 17.41      A5   C
ATOM   1306  O   VAL A 185      11.610  11.330 -54.612  1.00 17.50      A5   O
ATOM   1307  CB  VAL A 185      12.389   8.496 -55.106  1.00 17.78      A5   C
ATOM   1308  CG1 VAL A 185      11.188   7.911 -54.418  1.00 19.51      A5   C
ATOM   1309  CG2 VAL A 185      13.215   7.395 -55.795  1.00 18.52      A5   C
ATOM   1310  N   PRO A 186       9.877  10.809 -55.973  1.00 17.72      A5   N
ATOM   1311  CA  PRO A 186       8.986  11.785 -55.341  1.00 17.41      A5   C
ATOM   1312  C   PRO A 186       8.860  11.538 -53.839  1.00 17.24      A5   C
ATOM   1313  O   PRO A 186       8.680  10.383 -53.390  1.00 15.89      A5   O
ATOM   1314  CB  PRO A 186       7.640  11.546 -56.031  1.00 17.48      A5   C
ATOM   1315  CG  PRO A 186       7.989  10.964 -57.362  1.00 17.98      A5   C
ATOM   1316  CD  PRO A 186       9.257  10.171 -57.163  1.00 18.18      A5   C
ATOM   1317  N   ILE A 187       8.989  12.614 -53.063  1.00 17.63      A5   N
ATOM   1318  CA  ILE A 187       8.851  12.516 -51.603  1.00 17.25      A5   C
ATOM   1319  C   ILE A 187       7.940  13.625 -51.066  1.00 17.66      A5   C
ATOM   1320  O   ILE A 187       7.748  14.660 -51.718  1.00 16.87      A5   O
ATOM   1321  CB  ILE A 187      10.228  12.570 -50.879  1.00 17.30      A5   C
ATOM   1322  CG1 ILE A 187      11.013  13.845 -51.277  1.00 17.61      A5   C
ATOM   1323  CG2 ILE A 187      11.039  11.293 -51.181  1.00 16.11      A5   C
ATOM   1324  CD1 ILE A 187      12.267  14.109 -50.371  1.00 17.38      A5   C
ATOM   1325  N   ASP A 188       7.378  13.382 -49.887  1.00 17.15      A5   N
ATOM   1326  CA  ASP A 188       6.589  14.374 -49.177  1.00 17.46      A5   C
ATOM   1327  C   ASP A 188       7.500  14.874 -48.059  1.00 17.54      A5   C
ATOM   1328  O   ASP A 188       7.615  14.251 -46.998  1.00 17.24      A5   O
ATOM   1329  CB  ASP A 188       5.295  13.719 -48.642  1.00 18.09      A5   C
ATOM   1330  CG  ASP A 188       4.395  14.690 -47.877  1.00 19.32      A5   C
ATOM   1331  OD1 ASP A 188       4.914  15.694 -47.356  1.00 21.09      A5   O
ATOM   1332  OD2 ASP A 188       3.172  14.400 -47.740  1.00 20.68      A5   O
ATOM   1333  N   ILE A 189       8.236  15.937 -48.355  1.00 16.73      A5   N
ATOM   1334  CA  ILE A 189       9.293  16.429 -47.434  1.00 17.06      A5   C
ATOM   1335  C   ILE A 189       8.715  16.757 -46.029  1.00 17.71      A5   C
ATOM   1336  O   ILE A 189       9.359  16.519 -45.029  1.00 16.85      A5   O
ATOM   1337  CB  ILE A 189      10.074  17.635 -48.035  1.00 15.96      A5   C
ATOM   1338  CG1 ILE A 189      11.336  17.970 -47.204  1.00 17.28      A5   C
ATOM   1339  CG2 ILE A 189       9.167  18.913 -48.168  1.00 17.05      A5   C
ATOM   1340  CD1 ILE A 189      12.265  16.780 -47.006  1.00 16.32      A5   C
ATOM   1341  N   PHE A 190       7.493  17.278 -45.968  1.00 18.37      A5   N
ATOM   1342  CA  PHE A 190       6.956  17.692 -44.666  1.00 19.69      A5   C
ATOM   1343  C   PHE A 190       6.622  16.487 -43.791  1.00 19.38      A5   C
ATOM   1344  O   PHE A 190       6.761  16.536 -42.565  1.00 19.00      A5   O
ATOM   1345  CB  PHE A 190       5.818  18.699 -44.804  1.00 22.05      A5   C
ATOM   1346  CG  PHE A 190       6.302  20.084 -45.180  1.00 24.72      A5   C
ATOM   1347  CD1 PHE A 190       6.424  20.453 -46.514  1.00 29.06      A5   C
ATOM   1348  CD2 PHE A 190       6.732  20.972 -44.195  1.00 28.59      A5   C
ATOM   1349  CE1 PHE A 190       6.930  21.714 -46.873  1.00 28.34      A5   C
ATOM   1350  CE2 PHE A 190       7.239  22.237 -44.537  1.00 28.45      A5   C
ATOM   1351  CZ  PHE A 190       7.334  22.603 -45.880  1.00 27.22      A5   C
ATOM   1352  N   GLN A 191       6.275  15.377 -44.428  1.00 18.44      A5   N
ATOM   1353  CA  GLN A 191       6.069  14.136 -43.681  1.00 18.52      A5   C
ATOM   1354  C   GLN A 191       7.399  13.557 -43.199  1.00 17.72      A5   C
ATOM   1355  O   GLN A 191       7.484  13.036 -42.093  1.00 17.17      A5   O
ATOM   1356  CB  GLN A 191       5.305  13.115 -44.527  1.00 18.79      A5   C
ATOM   1357  CG  GLN A 191       3.818  13.443 -44.622  1.00 21.44      A5   C
ATOM   1358  CD  GLN A 191       3.009  12.304 -45.183  1.00 25.06      A5   C
ATOM   1359  OE1 GLN A 191       3.564  11.369 -45.760  1.00 27.57      A5   O
ATOM   1360  NE2 GLN A 191       1.676  12.370 -45.020  1.00 26.93      A5   N
ATOM   1361  N   ILE A 192       8.434  13.666 -44.024  1.00 16.76      A5   N
ATOM   1362  CA  ILE A 192       9.780  13.235 -43.597  1.00 16.83      A5   C
ATOM   1363  C   ILE A 192      10.248  14.083 -42.401  1.00 16.81      A5   C
ATOM   1364  O   ILE A 192      10.731  13.545 -41.409  1.00 18.03      A5   O
ATOM   1365  CB  ILE A 192      10.783  13.313 -44.771  1.00 16.29      A5   C
ATOM   1366  CG1 ILE A 192      10.411  12.247 -45.828  1.00 15.69      A5   C
ATOM   1367  CG2 ILE A 192      12.277  13.155 -44.251  1.00 17.98      A5   C
ATOM   1368  CD1 ILE A 192      11.136  12.419 -47.193  1.00 17.00      A5   C
ATOM   1369  N   ILE A 193      10.108  15.402 -42.509  1.00 16.80      A5   N
ATOM   1370  CA  ILE A 193      10.513  16.318 -41.437  1.00 17.99      A5   C
ATOM   1371  C   ILE A 193       9.791  15.945 -40.128  1.00 18.49      A5   C
ATOM   1372  O   ILE A 193      10.389  15.905 -39.034  1.00 18.06      A5   O
ATOM   1373  CB  ILE A 193      10.184  17.761 -41.826  1.00 17.79      A5   C
ATOM   1374  CG1 ILE A 193      11.121  18.254 -42.935  1.00 18.27      A5   C
ATOM   1375  CG2 ILE A 193      10.241  18.681 -40.604  1.00 20.84      A5   C
ATOM   1376  CD1 ILE A 193      10.656  19.528 -43.568  1.00 21.93      A5   C
ATOM   1377  N   ARG A 194       8.507  15.637 -40.263  1.00 19.13      A5   N
ATOM   1378  CA  ARG A 194       7.677  15.226 -39.135  1.00 19.98      A5   C
ATOM   1379  C   ARG A 194       8.210  13.980 -38.457  1.00 19.24      A5   C
ATOM   1380  O   ARG A 194       8.324  13.939 -37.226  1.00 18.03      A5   O
ATOM   1381  CB  ARG A 194       6.218  15.000 -39.601  1.00 20.62      A5   C
ATOM   1382  CG  ARG A 194       5.219  14.877 -38.457  1.00 27.17      A5   C
ATOM   1383  CD  ARG A 194       5.072  16.204 -37.729  1.00 34.27      A5   C
ATOM   1384  NE  ARG A 194       5.869  17.252 -38.377  1.00 38.87      A5   N
ATOM   1385  CZ  ARG A 194       6.309  18.354 -37.778  1.00 40.77      A5   C
ATOM   1386  NH1 ARG A 194       6.005  18.580 -36.500  1.00 42.71      A5   N
ATOM   1387  NH2 ARG A 194       7.057  19.230 -38.454  1.00 38.51      A5   N
ATOM   1388  N   ARG A 195       8.545  12.968 -39.254  1.00 18.89      A5   N
ATOM   1389  CA  ARG A 195       9.107  11.725 -38.730  1.00 18.62      A5   C
ATOM   1390  C   ARG A 195      10.484  11.951 -38.061  1.00 18.66      A5   C
ATOM   1391  O   ARG A 195      10.755  11.407 -36.981  1.00 17.82      A5   O
ATOM   1392  CB  ARG A 195       9.236  10.666 -39.834  1.00 19.42      A5   C
ATOM   1393  CG  ARG A 195       7.934  10.271 -40.550  1.00 24.48      A5   C
ATOM   1394  CD  ARG A 195       6.863   9.871 -39.619  1.00 28.91      A5   C
ATOM   1395  NE  ARG A 195       5.716   9.258 -40.323  1.00 31.00      A5   N
ATOM   1396  CZ  ARG A 195       4.816   9.927 -41.052  1.00 32.22      A5   C
ATOM   1397  NH1 ARG A 195       4.916  11.246 -41.228  1.00 31.43      A5   N
ATOM   1398  NH2 ARG A 195       3.805   9.268 -41.607  1.00 34.15      A5   N
ATOM   1399  N   VAL A 196      11.336  12.767 -38.684  1.00 17.45      A5   N
ATOM   1400  CA  VAL A 196      12.629  13.111 -38.077  1.00 17.39      A5   C
ATOM   1401  C   VAL A 196      12.448  13.721 -36.673  1.00 18.65      A5   C
ATOM   1402  O   VAL A 196      13.137  13.344 -35.722  1.00 17.05      A5   O
ATOM   1403  CB  VAL A 196      13.465  14.003 -39.014  1.00 17.55      A5   C
ATOM   1404  CG1 VAL A 196      14.779  14.460 -38.303  1.00 17.23      A5   C
ATOM   1405  CG2 VAL A 196      13.833  13.186 -40.243  1.00 16.95      A5   C
ATOM   1406  N   LYS A 197      11.468  14.607 -36.545  1.00 18.99      A5   N
ATOM   1407  CA  LYS A 197      11.209  15.280 -35.263  1.00 21.02      A5   C
ATOM   1408  C   LYS A 197      10.561  14.363 -34.220  1.00 22.21      A5   C
ATOM   1409  O   LYS A 197      10.786  14.525 -33.016  1.00 22.96      A5   O
ATOM   1410  CB  LYS A 197      10.344  16.543 -35.491  1.00 21.20      A5   C
ATOM   1411  CG  LYS A 197      11.041  17.591 -36.324  1.00 21.20      A5   C
ATOM   1412  CD  LYS A 197      10.311  18.964 -36.334  1.00 22.10      A5   C
ATOM   1413  CE  LYS A 197      11.115  19.986 -37.165  1.00 23.60      A5   C
ATOM   1414  NZ  LYS A 197      10.444  21.374 -37.284  1.00 25.91      A5   N
ATOM   1415  N   GLU A 198       9.771  13.402 -34.679  1.00 22.20      A5   N
ATOM   1416  CA  GLU A 198       8.933  12.599 -33.789  1.00 24.67      A5   C
ATOM   1417  C   GLU A 198       9.552  11.261 -33.416  1.00 23.87      A5   C
ATOM   1418  O   GLU A 198       9.350  10.771 -32.301  1.00 24.75      A5   O
ATOM   1419  CB  GLU A 198       7.545  12.386 -34.401  1.00 24.02      A5   C
ATOM   1420  CG  GLU A 198       6.687  13.649 -34.390  1.00 27.64      A5   C
ATOM   1421  CD  GLU A 198       5.329  13.462 -35.066  1.00 28.94      A5   C
ATOM   1422  OE1 GLU A 198       5.105  12.415 -35.727  1.00 33.35      A5   O
ATOM   1423  OE2 GLU A 198       4.495  14.384 -34.957  1.00 33.99      A5   O
ATOM   1424  N   MET A 199      10.316  10.683 -34.334  1.00 22.98      A5   N
ATOM   1425  CA  MET A 199      10.832   9.326 -34.153  1.00 23.28      A5   C
ATOM   1426  C   MET A 199      12.222   9.311 -33.520  1.00 22.31      A5   C
ATOM   1427  O   MET A 199      12.908  10.326 -33.476  1.00 22.25      A5   O
ATOM   1428  CB  MET A 199      10.907   8.617 -35.505  1.00 23.36      A5   C
ATOM   1429  CG  MET A 199       9.582   8.226 -36.123  1.00 23.25      A5   C
ATOM   1430  SD  MET A 199       9.915   7.418 -37.690  1.00 25.36      A5   S
ATOM   1431  CE  MET A 199       8.443   6.435 -37.901  1.00 26.25      A5   C
ATOM   1432  N   GLU A 200      12.633   8.139 -33.048  1.00 22.02      A5   N
ATOM   1433  CA  GLU A 200      14.004   7.933 -32.569  1.00 21.89      A5   C
ATOM   1434  C   GLU A 200      14.945   7.883 -33.780  1.00 21.00      A5   C
ATOM   1435  O   GLU A 200      14.493   7.659 -34.896  1.00 21.29      A5   O
ATOM   1436  CB  GLU A 200      14.072   6.633 -31.748  1.00 22.63      A5   C
ATOM   1437  CG  GLU A 200      13.141   6.653 -30.515  1.00 25.46      A5   C
ATOM   1438  CD  GLU A 200      13.232   5.357 -29.727  1.00 31.85      A5   C
ATOM   1439  OE1 GLU A 200      12.951   4.285 -30.312  1.00 33.93      A5   O
ATOM   1440  OE2 GLU A 200      13.613   5.405 -28.537  1.00 34.75      A5   O
ATOM   1441  N   PRO A 201      16.250   8.150 -33.573  1.00 20.43      A5   N
ATOM   1442  CA  PRO A 201      17.180   8.263 -34.709  1.00 19.64      A5   C
ATOM   1443  C   PRO A 201      17.117   7.089 -35.701  1.00 19.14      A5   C
ATOM   1444  O   PRO A 201      17.014   7.320 -36.894  1.00 17.88      A5   O
ATOM   1445  CB  PRO A 201      18.554   8.328 -34.030  1.00 19.97      A5   C
ATOM   1446  CG  PRO A 201      18.269   9.005 -32.722  1.00 20.73      A5   C
ATOM   1447  CD  PRO A 201      16.913   8.450 -32.290  1.00 20.62      A5   C
ATOM   1448  N   LYS A 202      17.176   5.845 -35.214  1.00 18.47      A5   N
ATOM   1449  CA  LYS A 202      17.180   4.702 -36.132  1.00 18.75      A5   C
ATOM   1450  C   LYS A 202      15.909   4.669 -36.979  1.00 18.57      A5   C
ATOM   1451  O   LYS A 202      15.961   4.403 -38.180  1.00 17.12      A5   O
ATOM   1452  CB  LYS A 202      17.319   3.364 -35.389  1.00 19.78      A5   C
ATOM   1453  CG  LYS A 202      18.764   3.019 -34.985  1.00 21.91      A5   C
ATOM   1454  CD  LYS A 202      19.050   1.502 -35.215  1.00 22.52      A5   C
ATOM   1455  CE  LYS A 202      18.052   0.916 -36.214  1.00 27.74      A5   C
ATOM   1456  NZ  LYS A 202      17.527   1.959 -37.132  1.00 27.77      A5   N
ATOM   1457  N   GLN A 203      14.775   4.898 -36.325  1.00 17.79      A5   N
ATOM   1458  CA  GLN A 203      13.475   4.782 -36.956  1.00 18.41      A5   C
ATOM   1459  C   GLN A 203      13.274   5.852 -38.043  1.00 17.49      A5   C
ATOM   1460  O   GLN A 203      12.678   5.575 -39.100  1.00 16.95      A5   O
ATOM   1461  CB  GLN A 203      12.369   4.879 -35.897  1.00 18.81      A5   C
ATOM   1462  CG  GLN A 203      10.964   4.767 -36.468  1.00 22.27      A5   C
ATOM   1463  CD  GLN A 203      10.694   3.449 -37.196  1.00 26.08      A5   C
ATOM   1464  OE1 GLN A 203       9.963   3.426 -38.190  1.00 30.22      A5   O
ATOM   1465  NE2 GLN A 203      11.272   2.352 -36.705  1.00 23.81      A5   N
ATOM   1466  N   SER A 204      13.762   7.067 -37.802  1.00 17.02      A5   N
ATOM   1467  CA  SER A 204      13.590   8.108 -38.813  1.00 16.81      A5   C
ATOM   1468  C   SER A 204      14.554   7.886 -39.977  1.00 16.77      A5   C
ATOM   1469  O   SER A 204      14.241   8.188 -41.110  1.00 16.87      A5   O
ATOM   1470  CB  SER A 204      13.744   9.515 -38.214  1.00 16.88      A5   C
ATOM   1471  OG  SER A 204      15.026   9.702 -37.690  1.00 17.28      A5   O
ATOM   1472  N   ASP A 205      15.735   7.347 -39.686  1.00 16.31      A5   N
ATOM   1473  CA  ASP A 205      16.659   6.968 -40.750  1.00 15.92      A5   C
ATOM   1474  C   ASP A 205      16.033   5.866 -41.643  1.00 15.84      A5   C
ATOM   1475  O   ASP A 205      16.104   5.931 -42.874  1.00 15.50      A5   O
ATOM   1476  CB  ASP A 205      17.985   6.503 -40.138  1.00 16.21      A5   C
ATOM   1477  CG  ASP A 205      19.057   6.247 -41.195  1.00 18.17      A5   C
ATOM   1478  OD1 ASP A 205      19.334   7.169 -41.990  1.00 17.02      A5   O
ATOM   1479  OD2 ASP A 205      19.624   5.129 -41.221  1.00 20.34      A5   O
ATOM   1480  N   GLU A 206      15.425   4.862 -41.014  1.00 16.18      A5   N
ATOM   1481  CA  GLU A 206      14.770   3.773 -41.761  1.00 16.79      A5   C
ATOM   1482  C   GLU A 206      13.628   4.339 -42.635  1.00 16.65      A5   C
ATOM   1483  O   GLU A 206      13.485   3.977 -43.813  1.00 16.40      A5   O
ATOM   1484  CB  GLU A 206      14.212   2.705 -40.814  1.00 17.61      A5   C
ATOM   1485  CG  GLU A 206      13.413   1.603 -41.589  1.00 18.73      A5   C
ATOM   1486  CD  GLU A 206      12.636   0.669 -40.711  1.00 20.14      A5   C
ATOM   1487  OE1 GLU A 206      12.085  -0.326 -41.261  1.00 18.44      A5   O
ATOM   1488  OE2 GLU A 206      12.563   0.915 -39.486  1.00 20.40      A5   O
ATOM   1489  N   TYR A 207      12.840   5.235 -42.050  1.00 16.39      A5   N
ATOM   1490  CA  TYR A 207      11.730   5.841 -42.751  1.00 17.30      A5   C
ATOM   1491  C   TYR A 207      12.215   6.569 -44.002  1.00 17.06      A5   C
ATOM   1492  O   TYR A 207      11.714   6.317 -45.097  1.00 15.86      A5   O
ATOM   1493  CB  TYR A 207      10.971   6.802 -41.817  1.00 18.52      A5   C
ATOM   1494  CG  TYR A 207       9.774   7.447 -42.488  1.00 18.93      A5   C
ATOM   1495  CD1 TYR A 207       8.517   6.808 -42.487  1.00 18.69      A5   C
ATOM   1496  CD2 TYR A 207       9.904   8.671 -43.176  1.00 16.56      A5   C
ATOM   1497  CE1 TYR A 207       7.411   7.390 -43.116  1.00 19.20      A5   C
ATOM   1498  CE2 TYR A 207       8.795   9.261 -43.823  1.00 17.32      A5   C
ATOM   1499  CZ  TYR A 207       7.554   8.609 -43.785  1.00 21.02      A5   C
ATOM   1500  OH  TYR A 207       6.456   9.177 -44.417  1.00 20.63      A5   O
ATOM   1501  N   LEU A 208      13.195   7.469 -43.857  1.00 16.72      A5   N
ATOM   1502  CA  LEU A 208      13.708   8.196 -45.026  1.00 16.40      A5   C
ATOM   1503  C   LEU A 208      14.160   7.220 -46.119  1.00 17.10      A5   C
ATOM   1504  O   LEU A 208      13.824   7.373 -47.295  1.00 17.75      A5   O
ATOM   1505  CB  LEU A 208      14.872   9.135 -44.636  1.00 16.05      A5   C
ATOM   1506  CG  LEU A 208      15.494   9.918 -45.810  1.00 18.44      A5   C
ATOM   1507  CD1 LEU A 208      14.422  10.611 -46.628  1.00 19.90      A5   C
ATOM   1508  CD2 LEU A 208      16.485  10.928 -45.313  1.00 18.47      A5   C
ATOM   1509  N   LYS A 209      14.902   6.191 -45.732  1.00 17.86      A5   N
ATOM   1510  CA  LYS A 209      15.385   5.222 -46.722  1.00 18.95      A5   C
ATOM   1511  C   LYS A 209      14.232   4.540 -47.447  1.00 18.82      A5   C
ATOM   1512  O   LYS A 209      14.227   4.476 -48.674  1.00 18.82      A5   O
ATOM   1513  CB  LYS A 209      16.273   4.199 -46.063  1.00 18.93      A5   C
ATOM   1514  CG  LYS A 209      15.556   3.421 -44.978  1.00 23.21      A5   C
ATOM   1515  CD  LYS A 209      16.515   2.425 -44.376  1.00 26.69      A5   C
ATOM   1516  CE  LYS A 209      15.803   1.407 -43.552  1.00 30.10      A5   C
ATOM   1517  NZ  LYS A 209      16.741   0.267 -43.292  1.00 33.28      A5   N
ATOM   1518  N   ARG A 210      13.241   4.065 -46.678  1.00 18.87      A5   N
ATOM   1519  CA  ARG A 210      12.059   3.371 -47.216  1.00 20.12      A5   C
ATOM   1520  C   ARG A 210      11.298   4.212 -48.240  1.00 19.08      A5   C
ATOM   1521  O   ARG A 210      10.949   3.731 -49.333  1.00 19.16      A5   O
ATOM   1522  CB  ARG A 210      11.095   2.998 -46.080  1.00 20.16      A5   C
ATOM   1523  CG  ARG A 210       9.837   2.232 -46.521  1.00 24.14      A5   C
ATOM   1524  CD  ARG A 210      10.110   0.715 -46.668  1.00 29.66      A5   C
ATOM   1525  NE  ARG A 210      10.270   0.300 -48.075  1.00 37.49      A5   N
ATOM   1526  CZ  ARG A 210      10.035  -0.933 -48.542  1.00 39.63      A5   C
ATOM   1527  NH1 ARG A 210       9.984  -1.978 -47.713  1.00 40.89      A5   N
ATOM   1528  NH2 ARG A 210       9.842  -1.118 -49.845  1.00 40.55      A5   N
ATOM   1529  N   VAL A 211      11.025   5.465 -47.893  1.00 18.68      A5   N
ATOM   1530  CA  VAL A 211      10.279   6.351 -48.798  1.00 18.50      A5   C
ATOM   1531  C   VAL A 211      11.137   6.865 -49.964  1.00 18.62      A5   C
ATOM   1532  O   VAL A 211      10.607   7.408 -50.936  1.00 18.96      A5   O
ATOM   1533  CB  VAL A 211       9.604   7.547 -48.044  1.00 18.53      A5   C
ATOM   1534  CG1 VAL A 211       8.660   7.032 -46.927  1.00 18.05      A5   C
ATOM   1535  CG2 VAL A 211      10.656   8.537 -47.498  1.00 17.75      A5   C
ATOM   1536  N   SER A 212      12.452   6.686 -49.872  1.00 18.26      A5   N
ATOM   1537  CA  SER A 212      13.372   7.082 -50.944  1.00 18.62      A5   C
ATOM   1538  C   SER A 212      13.668   5.964 -51.944  1.00 19.77      A5   C
ATOM   1539  O   SER A 212      14.456   6.150 -52.875  1.00 18.81      A5   O
ATOM   1540  CB  SER A 212      14.681   7.603 -50.364  1.00 19.06      A5   C
ATOM   1541  OG  SER A 212      14.463   8.786 -49.608  1.00 19.99      A5   O
ATOM   1542  N   VAL A 213      13.071   4.799 -51.731  1.00 19.80      A5   N
ATOM   1543  CA  VAL A 213      13.254   3.658 -52.642  1.00 21.18      A5   C
ATOM   1544  C   VAL A 213      12.518   3.903 -53.965  1.00 22.37      A5   C
ATOM   1545  O   VAL A 213      11.313   4.146 -53.960  1.00 21.51      A5   O
ATOM   1546  CB  VAL A 213      12.715   2.340 -52.018  1.00 20.00      A5   C
ATOM   1547  CG1 VAL A 213      12.667   1.197 -53.102  1.00 21.24      A5   C
ATOM   1548  CG2 VAL A 213      13.544   1.932 -50.792  1.00 20.24      A5   C
ATOM   1549  N   PRO A 214      13.242   3.817 -55.106  1.00 24.98      A5   N
ATOM   1550  CA  PRO A 214      12.620   3.981 -56.424  1.00 27.36      A5   C
ATOM   1551  C   PRO A 214      11.691   2.827 -56.773  1.00 30.02      A5   C
ATOM   1552  O   PRO A 214      12.135   1.680 -56.842  1.00 30.97      A5   O
ATOM   1553  CB  PRO A 214      13.825   3.990 -57.393  1.00 27.34      A5   C
ATOM   1554  CG  PRO A 214      15.023   4.244 -56.539  1.00 26.20      A5   C
ATOM   1555  CD  PRO A 214      14.697   3.605 -55.216  1.00 25.42      A5   C
ATOM   1556  N   VAL A 215      10.404   3.109 -56.941  1.00 32.39      A5   N
ATOM   1557  CA  VAL A 215       9.543   2.175 -57.681  1.00 34.91      A5   C
ATOM   1558  C   VAL A 215       9.059   2.830 -58.969  1.00 35.25      A5   C
ATOM   1559  O   VAL A 215       9.234   2.273 -60.057  1.00 36.92      A5   O
ATOM   1560  CB  VAL A 215       8.331   1.685 -56.866  1.00 35.21      A5   C
ATOM   1561  CG1 VAL A 215       7.697   0.469 -57.549  1.00 37.22      A5   C
ATOM   1562  CG2 VAL A 215       8.729   1.345 -55.433  1.00 36.29      A5   C
ATOM   1563  OXT VAL A 215       8.324   2.186 -59.715  1.00 20.00      A5   O
TER    1564      VAL A 215 
END
