# Supplementary material for: Compensatory Interactions between Sir3p and the Nucleosomal LRS Surface Imply Their Direct Interaction
Source: PLoS Genet. 2008 Dec 12;4(12):e1000301. doi: 10.1371/journal.pgen.1000301 (PMC2587916; doi:10.1371/journal.pgen.1000301)
Supplement: Dataset S2 — nucleosome_model.pdb (0.95 MB TXT) [file pgen.1000301.s002.txt]

CRYST1  104.922  110.398  192.617  90.00  90.00  90.00 P212121   
SCALE1       0.00953   0.00000   0.00000        0.00000
SCALE2       0.00000   0.00906   0.00000        0.00000
SCALE3       0.00000   0.00000   0.00519        0.00000
ATOM      1  N   PRO A  38     -24.648 -21.095 -95.387  1.00185.45      A    N
ATOM      2  CA  PRO A  38     -23.718 -21.973 -94.638  1.00185.45      A    C
ATOM      3  C   PRO A  38     -22.626 -21.152 -93.954  1.00185.45      A    C
ATOM      4  O   PRO A  38     -21.595 -20.849 -94.557  1.00185.45      A    O
ATOM      5  CB  PRO A  38     -23.121 -22.938 -95.650  1.00153.83      A    C
ATOM      6  CG  PRO A  38     -23.205 -22.112 -96.936  1.00153.83      A    C
ATOM      7  CD  PRO A  38     -24.544 -21.368 -96.832  1.00153.83      A    C
ATOM      8  N   HIS A  39     -22.857 -20.799 -92.692  1.00162.21      A    N
ATOM      9  CA  HIS A  39     -21.901 -19.998 -91.932  1.00162.21      A    C
ATOM     10  C   HIS A  39     -20.987 -20.848 -91.060  1.00162.21      A    C
ATOM     11  O   HIS A  39     -21.430 -21.821 -90.448  1.00162.21      A    O
ATOM     12  CB  HIS A  39     -22.645 -18.977 -91.068  1.00161.49      A    C
ATOM     13  CG  HIS A  39     -21.741 -18.066 -90.297  1.00161.49      A    C
ATOM     14  ND1 HIS A  39     -21.353 -18.324 -89.000  1.00161.49      A    N
ATOM     15  CD2 HIS A  39     -21.131 -16.910 -90.650  1.00161.49      A    C
ATOM     16  CE1 HIS A  39     -20.545 -17.365 -88.587  1.00161.49      A    C
ATOM     17  NE2 HIS A  39     -20.393 -16.495 -89.570  1.00161.49      A    N
ATOM     18  N   ARG A  40     -19.713 -20.460 -90.997  1.00107.16      A    N
ATOM     19  CA  ARG A  40     -18.709 -21.191 -90.226  1.00107.16      A    C
ATOM     20  C   ARG A  40     -17.524 -20.290 -89.859  1.00107.16      A    C
ATOM     21  O   ARG A  40     -16.983 -19.596 -90.720  1.00107.16      A    O
ATOM     22  CB  ARG A  40     -18.216 -22.370 -91.061  1.00 98.76      A    C
ATOM     23  CG  ARG A  40     -17.519 -23.463 -90.292  1.00 98.76      A    C
ATOM     24  CD  ARG A  40     -16.929 -24.456 -91.268  1.00 98.76      A    C
ATOM     25  NE  ARG A  40     -16.472 -25.676 -90.620  1.00 98.76      A    N
ATOM     26  CZ  ARG A  40     -17.253 -26.467 -89.896  1.00 98.76      A    C
ATOM     27  NH1 ARG A  40     -18.532 -26.152 -89.724  1.00 98.76      A    N
ATOM     28  NH2 ARG A  40     -16.762 -27.582 -89.366  1.00 98.76      A    N
ATOM     29  N   TYR A  41     -17.116 -20.304 -88.590  1.00 59.81      A    N
ATOM     30  CA  TYR A  41     -15.989 -19.475 -88.154  1.00 59.81      A    C
ATOM     31  C   TYR A  41     -14.600 -20.048 -88.461  1.00 59.81      A    C
ATOM     32  O   TYR A  41     -14.377 -21.263 -88.393  1.00 59.81      A    O
ATOM     33  CB  TYR A  41     -16.083 -19.179 -86.654  1.00 51.97      A    C
ATOM     34  CG  TYR A  41     -17.010 -18.039 -86.305  1.00 51.97      A    C
ATOM     35  CD1 TYR A  41     -18.289 -18.286 -85.809  1.00 51.97      A    C
ATOM     36  CD2 TYR A  41     -16.633 -16.714 -86.534  1.00 51.97      A    C
ATOM     37  CE1 TYR A  41     -19.177 -17.253 -85.557  1.00 51.97      A    C
ATOM     38  CE2 TYR A  41     -17.517 -15.668 -86.287  1.00 51.97      A    C
ATOM     39  CZ  TYR A  41     -18.791 -15.950 -85.803  1.00 51.97      A    C
ATOM     40  OH  TYR A  41     -19.699 -14.938 -85.604  1.00 51.97      A    O
ATOM     41  N   LYS A  42     -13.668 -19.155 -88.788  1.00 92.05      A    N
ATOM     42  CA  LYS A  42     -12.302 -19.549 -89.101  1.00 92.05      A    C
ATOM     43  C   LYS A  42     -11.687 -20.295 -87.924  1.00 92.05      A    C
ATOM     44  O   LYS A  42     -12.014 -20.017 -86.767  1.00 92.05      A    O
ATOM     45  CB  LYS A  42     -11.445 -18.321 -89.436  1.00122.20      A    C
ATOM     46  CG  LYS A  42     -11.595 -17.819 -90.864  1.00122.20      A    C
ATOM     47  CD  LYS A  42     -11.217 -18.907 -91.864  1.00122.20      A    C
ATOM     48  CE  LYS A  42     -11.517 -18.510 -93.313  1.00122.20      A    C
ATOM     49  NZ  LYS A  42     -10.602 -17.458 -93.845  1.00122.20      A    N
ATOM     50  N   PRO A  43     -10.794 -21.266 -88.202  1.00 62.46      A    N
ATOM     51  CA  PRO A  43     -10.180 -22.000 -87.097  1.00 62.46      A    C
ATOM     52  C   PRO A  43      -9.555 -20.976 -86.166  1.00 62.46      A    C
ATOM     53  O   PRO A  43      -8.709 -20.174 -86.590  1.00 62.46      A    O
ATOM     54  CB  PRO A  43      -9.127 -22.859 -87.792  1.00129.41      A    C
ATOM     55  CG  PRO A  43      -9.706 -23.079 -89.148  1.00129.41      A    C
ATOM     56  CD  PRO A  43     -10.244 -21.711 -89.494  1.00129.41      A    C
ATOM     57  N   GLY A  44     -10.019 -20.969 -84.920  1.00 67.45      A    N
ATOM     58  CA  GLY A  44      -9.466 -20.064 -83.928  1.00 67.45      A    C
ATOM     59  C   GLY A  44     -10.069 -18.691 -83.715  1.00 67.45      A    C
ATOM     60  O   GLY A  44      -9.399 -17.812 -83.180  1.00 67.45      A    O
ATOM     61  N   THR A  45     -11.317 -18.491 -84.118  1.00 66.82      A    N
ATOM     62  CA  THR A  45     -11.950 -17.197 -83.930  1.00 66.82      A    C
ATOM     63  C   THR A  45     -12.873 -17.242 -82.743  1.00 66.82      A    C
ATOM     64  O   THR A  45     -13.136 -16.220 -82.112  1.00 66.82      A    O
ATOM     65  CB  THR A  45     -12.729 -16.774 -85.168  1.00 71.78      A    C
ATOM     66  OG1 THR A  45     -11.841 -16.091 -86.054  1.00 71.78      A    O
ATOM     67  CG2 THR A  45     -13.881 -15.861 -84.804  1.00 71.78      A    C
ATOM     68  N   VAL A  46     -13.367 -18.433 -82.440  1.00 58.73      A    N
ATOM     69  CA  VAL A  46     -14.246 -18.612 -81.300  1.00 58.73      A    C
ATOM     70  C   VAL A  46     -13.358 -18.790 -80.087  1.00 58.73      A    C
ATOM     71  O   VAL A  46     -13.785 -18.598 -78.952  1.00 58.73      A    O
ATOM     72  CB  VAL A  46     -15.108 -19.857 -81.451  1.00 66.61      A    C
ATOM     73  CG1 VAL A  46     -16.045 -19.985 -80.265  1.00 66.61      A    C
ATOM     74  CG2 VAL A  46     -15.881 -19.782 -82.741  1.00 66.61      A    C
ATOM     75  N   ALA A  47     -12.113 -19.170 -80.341  1.00 92.46      A    N
ATOM     76  CA  ALA A  47     -11.154 -19.364 -79.271  1.00 92.46      A    C
ATOM     77  C   ALA A  47     -11.088 -18.083 -78.462  1.00 92.46      A    C
ATOM     78  O   ALA A  47     -11.469 -18.056 -77.288  1.00 92.46      A    O
ATOM     79  CB  ALA A  47      -9.793 -19.670 -79.845  1.00 27.57      A    C
ATOM     80  N   LEU A  48     -10.608 -17.020 -79.105  1.00 50.90      A    N
ATOM     81  CA  LEU A  48     -10.484 -15.727 -78.452  1.00 50.90      A    C
ATOM     82  C   LEU A  48     -11.818 -15.261 -77.915  1.00 50.90      A    C
ATOM     83  O   LEU A  48     -11.899 -14.791 -76.784  1.00 50.90      A    O
ATOM     84  CB  LEU A  48      -9.910 -14.696 -79.414  1.00 50.14      A    C
ATOM     85  CG  LEU A  48      -8.531 -15.152 -79.872  1.00 50.14      A    C
ATOM     86  CD1 LEU A  48      -8.721 -16.147 -80.992  1.00 50.14      A    C
ATOM     87  CD2 LEU A  48      -7.692 -13.986 -80.335  1.00 50.14      A    C
ATOM     88  N   ARG A  49     -12.870 -15.383 -78.714  1.00 54.94      A    N
ATOM     89  CA  ARG A  49     -14.168 -14.977 -78.222  1.00 54.94      A    C
ATOM     90  C   ARG A  49     -14.314 -15.614 -76.836  1.00 54.94      A    C
ATOM     91  O   ARG A  49     -14.718 -14.938 -75.889  1.00 54.94      A    O
ATOM     92  CB  ARG A  49     -15.289 -15.426 -79.174  1.00 85.23      A    C
ATOM     93  CG  ARG A  49     -16.684 -15.340 -78.554  1.00 85.23      A    C
ATOM     94  CD  ARG A  49     -17.802 -14.993 -79.548  1.00 85.23      A    C
ATOM     95  NE  ARG A  49     -17.893 -15.873 -80.714  1.00 85.23      A    N
ATOM     96  CZ  ARG A  49     -17.403 -15.571 -81.915  1.00 85.23      A    C
ATOM     97  NH1 ARG A  49     -16.783 -14.408 -82.107  1.00 85.23      A    N
ATOM     98  NH2 ARG A  49     -17.537 -16.425 -82.926  1.00 85.23      A    N
ATOM     99  N   GLU A  50     -13.937 -16.896 -76.721  1.00 35.97      A    N
ATOM    100  CA  GLU A  50     -14.007 -17.634 -75.457  1.00 35.97      A    C
ATOM    101  C   GLU A  50     -12.964 -17.125 -74.462  1.00 35.97      A    C
ATOM    102  O   GLU A  50     -13.248 -17.003 -73.278  1.00 35.97      A    O
ATOM    103  CB  GLU A  50     -13.818 -19.136 -75.685  1.00 75.73      A    C
ATOM    104  CG  GLU A  50     -14.966 -19.794 -76.418  1.00 75.73      A    C
ATOM    105  CD  GLU A  50     -14.908 -21.324 -76.388  1.00 75.73      A    C
ATOM    106  OE1 GLU A  50     -14.977 -21.897 -75.280  1.00 75.73      A    O
ATOM    107  OE2 GLU A  50     -14.799 -21.961 -77.467  1.00 75.73      A    O
ATOM    108  N   ILE A  51     -11.754 -16.831 -74.921  1.00 52.34      A    N
ATOM    109  CA  ILE A  51     -10.759 -16.322 -73.987  1.00 52.34      A    C
ATOM    110  C   ILE A  51     -11.348 -15.071 -73.366  1.00 52.34      A    C
ATOM    111  O   ILE A  51     -11.568 -15.008 -72.156  1.00 52.34      A    O
ATOM    112  CB  ILE A  51      -9.440 -15.894 -74.660  1.00 35.91      A    C
ATOM    113  CG1 ILE A  51      -8.722 -17.088 -75.273  1.00 35.91      A    C
ATOM    114  CG2 ILE A  51      -8.542 -15.262 -73.634  1.00 35.91      A    C
ATOM    115  CD1 ILE A  51      -7.361 -16.740 -75.825  1.00 35.91      A    C
ATOM    116  N   ARG A  52     -11.611 -14.080 -74.214  1.00 55.04      A    N
ATOM    117  CA  ARG A  52     -12.164 -12.808 -73.770  1.00 55.04      A    C
ATOM    118  C   ARG A  52     -13.401 -13.020 -72.928  1.00 55.04      A    C
ATOM    119  O   ARG A  52     -13.578 -12.365 -71.908  1.00 55.04      A    O
ATOM    120  CB  ARG A  52     -12.476 -11.918 -74.970  1.00 70.32      A    C
ATOM    121  CG  ARG A  52     -11.303 -11.798 -75.927  1.00 70.32      A    C
ATOM    122  CD  ARG A  52     -11.120 -10.390 -76.468  1.00 70.32      A    C
ATOM    123  NE  ARG A  52     -10.216 -10.384 -77.616  1.00 70.32      A    N
ATOM    124  CZ  ARG A  52     -10.534 -10.870 -78.815  1.00 70.32      A    C
ATOM    125  NH1 ARG A  52     -11.739 -11.396 -79.021  1.00 70.32      A    N
ATOM    126  NH2 ARG A  52      -9.647 -10.838 -79.810  1.00 70.32      A    N
ATOM    127  N   ARG A  53     -14.246 -13.952 -73.345  1.00 41.52      A    N
ATOM    128  CA  ARG A  53     -15.456 -14.253 -72.596  1.00 41.52      A    C
ATOM    129  C   ARG A  53     -15.132 -14.757 -71.202  1.00 41.52      A    C
ATOM    130  O   ARG A  53     -15.718 -14.310 -70.223  1.00 41.52      A    O
ATOM    131  CB  ARG A  53     -16.292 -15.318 -73.298  1.00 97.49      A    C
ATOM    132  CG  ARG A  53     -17.431 -15.807 -72.437  1.00 97.49      A    C
ATOM    133  CD  ARG A  53     -18.029 -17.082 -72.965  1.00 97.49      A    C
ATOM    134  NE  ARG A  53     -18.856 -17.727 -71.947  1.00 97.49      A    N
ATOM    135  CZ  ARG A  53     -19.426 -18.923 -72.089  1.00 97.49      A    C
ATOM    136  NH1 ARG A  53     -19.259 -19.611 -73.215  1.00 97.49      A    N
ATOM    137  NH2 ARG A  53     -20.160 -19.433 -71.105  1.00 97.49      A    N
ATOM    138  N   PHE A  54     -14.186 -15.676 -71.097  1.00 49.74      A    N
ATOM    139  CA  PHE A  54     -13.881 -16.224 -69.797  1.00 49.74      A    C
ATOM    140  C   PHE A  54     -13.029 -15.439 -68.861  1.00 49.74      A    C
ATOM    141  O   PHE A  54     -13.095 -15.677 -67.657  1.00 49.74      A    O
ATOM    142  CB  PHE A  54     -13.319 -17.619 -69.934  1.00 39.11      A    C
ATOM    143  CG  PHE A  54     -14.371 -18.641 -70.153  1.00 39.11      A    C
ATOM    144  CD1 PHE A  54     -14.460 -19.321 -71.362  1.00 39.11      A    C
ATOM    145  CD2 PHE A  54     -15.331 -18.863 -69.177  1.00 39.11      A    C
ATOM    146  CE1 PHE A  54     -15.496 -20.202 -71.604  1.00 39.11      A    C
ATOM    147  CE2 PHE A  54     -16.364 -19.736 -69.406  1.00 39.11      A    C
ATOM    148  CZ  PHE A  54     -16.450 -20.413 -70.636  1.00 39.11      A    C
ATOM    149  N   GLN A  55     -12.220 -14.519 -69.372  1.00 49.05      A    N
ATOM    150  CA  GLN A  55     -11.398 -13.722 -68.470  1.00 49.05      A    C
ATOM    151  C   GLN A  55     -12.249 -12.629 -67.807  1.00 49.05      A    C
ATOM    152  O   GLN A  55     -11.898 -12.131 -66.735  1.00 49.05      A    O
ATOM    153  CB  GLN A  55     -10.227 -13.102 -69.212  1.00 53.96      A    C
ATOM    154  CG  GLN A  55      -9.341 -14.113 -69.873  1.00 53.96      A    C
ATOM    155  CD  GLN A  55      -8.088 -13.480 -70.442  1.00 53.96      A    C
ATOM    156  OE1 GLN A  55      -8.123 -12.367 -70.978  1.00 53.96      A    O
ATOM    157  NE2 GLN A  55      -6.972 -14.190 -70.342  1.00 53.96      A    N
ATOM    158  N   LYS A  56     -13.366 -12.265 -68.444  1.00 48.42      A    N
ATOM    159  CA  LYS A  56     -14.263 -11.264 -67.884  1.00 48.42      A    C
ATOM    160  C   LYS A  56     -15.001 -11.848 -66.691  1.00 48.42      A    C
ATOM    161  O   LYS A  56     -15.304 -11.128 -65.741  1.00 48.42      A    O
ATOM    162  CB  LYS A  56     -15.311 -10.806 -68.894  1.00 91.93      A    C
ATOM    163  CG  LYS A  56     -14.897  -9.698 -69.831  1.00 91.93      A    C
ATOM    164  CD  LYS A  56     -16.080  -9.333 -70.732  1.00 91.93      A    C
ATOM    165  CE  LYS A  56     -15.650  -8.598 -71.999  1.00 91.93      A    C
ATOM    166  NZ  LYS A  56     -16.691  -8.704 -73.063  1.00 91.93      A    N
ATOM    167  N   SER A  57     -15.302 -13.144 -66.732  1.00 49.81      A    N
ATOM    168  CA  SER A  57     -16.035 -13.764 -65.629  1.00 49.81      A    C
ATOM    169  C   SER A  57     -15.145 -14.324 -64.528  1.00 49.81      A    C
ATOM    170  O   SER A  57     -13.916 -14.301 -64.633  1.00 49.81      A    O
ATOM    171  CB  SER A  57     -16.956 -14.870 -66.150  1.00 91.93      A    C
ATOM    172  OG  SER A  57     -16.219 -15.955 -66.675  1.00 91.93      A    O
ATOM    173  N   THR A  58     -15.782 -14.818 -63.470  1.00 50.23      A    N
ATOM    174  CA  THR A  58     -15.080 -15.397 -62.331  1.00 50.23      A    C
ATOM    175  C   THR A  58     -15.883 -16.569 -61.778  1.00 50.23      A    C
ATOM    176  O   THR A  58     -15.748 -16.945 -60.611  1.00 50.23      A    O
ATOM    177  CB  THR A  58     -14.914 -14.387 -61.213  1.00 54.31      A    C
ATOM    178  OG1 THR A  58     -16.187 -14.161 -60.602  1.00 54.31      A    O
ATOM    179  CG2 THR A  58     -14.373 -13.075 -61.761  1.00 54.31      A    C
ATOM    180  N   GLU A  59     -16.736 -17.122 -62.633  1.00 56.14      A    N
ATOM    181  CA  GLU A  59     -17.586 -18.262 -62.307  1.00 56.14      A    C
ATOM    182  C   GLU A  59     -16.646 -19.440 -62.222  1.00 56.14      A    C
ATOM    183  O   GLU A  59     -15.626 -19.456 -62.913  1.00 56.14      A    O
ATOM    184  CB  GLU A  59     -18.558 -18.485 -63.457  1.00 83.18      A    C
ATOM    185  CG  GLU A  59     -17.828 -18.450 -64.799  1.00 83.18      A    C
ATOM    186  CD  GLU A  59     -18.717 -18.715 -66.001  1.00 83.18      A    C
ATOM    187  OE1 GLU A  59     -19.480 -19.716 -65.967  1.00 83.18      A    O
ATOM    188  OE2 GLU A  59     -18.634 -17.930 -66.983  1.00 83.18      A    O
ATOM    189  N   LEU A  60     -16.961 -20.411 -61.375  1.00 42.54      A    N
ATOM    190  CA  LEU A  60     -16.122 -21.606 -61.280  1.00 42.54      A    C
ATOM    191  C   LEU A  60     -16.312 -22.332 -62.613  1.00 42.54      A    C
ATOM    192  O   LEU A  60     -17.382 -22.241 -63.223  1.00 42.54      A    O
ATOM    193  CB  LEU A  60     -16.563 -22.498 -60.118  1.00 42.74      A    C
ATOM    194  CG  LEU A  60     -16.016 -22.186 -58.720  1.00 42.74      A    C
ATOM    195  CD1 LEU A  60     -16.718 -23.052 -57.700  1.00 42.74      A    C
ATOM    196  CD2 LEU A  60     -14.521 -22.446 -58.670  1.00 42.74      A    C
ATOM    197  N   LEU A  61     -15.300 -23.058 -63.076  1.00 41.68      A    N
ATOM    198  CA  LEU A  61     -15.428 -23.711 -64.375  1.00 41.68      A    C
ATOM    199  C   LEU A  61     -15.624 -25.232 -64.360  1.00 41.68      A    C
ATOM    200  O   LEU A  61     -15.976 -25.845 -65.368  1.00 41.68      A    O
ATOM    201  CB  LEU A  61     -14.234 -23.286 -65.228  1.00 26.23      A    C
ATOM    202  CG  LEU A  61     -14.296 -21.745 -65.228  1.00 26.23      A    C
ATOM    203  CD1 LEU A  61     -12.995 -21.162 -65.688  1.00 26.23      A    C
ATOM    204  CD2 LEU A  61     -15.445 -21.262 -66.104  1.00 26.23      A    C
ATOM    205  N   ILE A  62     -15.423 -25.846 -63.205  1.00 36.26      A    N
ATOM    206  CA  ILE A  62     -15.624 -27.271 -63.124  1.00 36.26      A    C
ATOM    207  C   ILE A  62     -17.003 -27.521 -62.534  1.00 36.26      A    C
ATOM    208  O   ILE A  62     -17.401 -26.869 -61.561  1.00 36.26      A    O
ATOM    209  CB  ILE A  62     -14.538 -27.933 -62.264  1.00 44.69      A    C
ATOM    210  CG1 ILE A  62     -13.184 -27.777 -62.964  1.00 44.69      A    C
ATOM    211  CG2 ILE A  62     -14.882 -29.404 -62.027  1.00 44.69      A    C
ATOM    212  CD1 ILE A  62     -12.049 -28.470 -62.277  1.00 44.69      A    C
ATOM    213  N   ARG A  63     -17.742 -28.436 -63.164  1.00 41.22      A    N
ATOM    214  CA  ARG A  63     -19.067 -28.787 -62.699  1.00 41.22      A    C
ATOM    215  C   ARG A  63     -18.848 -29.214 -61.245  1.00 41.22      A    C
ATOM    216  O   ARG A  63     -17.844 -29.856 -60.941  1.00 41.22      A    O
ATOM    217  CB  ARG A  63     -19.634 -29.922 -63.553  1.00132.81      A    C
ATOM    218  CG  ARG A  63     -20.936 -29.575 -64.297  1.00132.81      A    C
ATOM    219  CD  ARG A  63     -20.813 -28.363 -65.221  1.00132.81      A    C
ATOM    220  NE  ARG A  63     -20.920 -27.090 -64.505  1.00132.81      A    N
ATOM    221  CZ  ARG A  63     -20.777 -25.892 -65.072  1.00132.81      A    C
ATOM    222  NH1 ARG A  63     -20.518 -25.795 -66.369  1.00132.81      A    N
ATOM    223  NH2 ARG A  63     -20.885 -24.787 -64.344  1.00132.81      A    N
ATOM    224  N   LYS A  64     -19.766 -28.851 -60.352  1.00 54.26      A    N
ATOM    225  CA  LYS A  64     -19.608 -29.166 -58.942  1.00 54.26      A    C
ATOM    226  C   LYS A  64     -19.689 -30.620 -58.489  1.00 54.26      A    C
ATOM    227  O   LYS A  64     -18.829 -31.092 -57.736  1.00 54.26      A    O
ATOM    228  CB  LYS A  64     -20.561 -28.308 -58.122  1.00 71.53      A    C
ATOM    229  CG  LYS A  64     -20.206 -26.855 -58.249  1.00 71.53      A    C
ATOM    230  CD  LYS A  64     -20.831 -25.992 -57.184  1.00 71.53      A    C
ATOM    231  CE  LYS A  64     -20.292 -24.557 -57.278  1.00 71.53      A    C
ATOM    232  NZ  LYS A  64     -20.951 -23.583 -56.342  1.00 71.53      A    N
ATOM    233  N   LEU A  65     -20.707 -31.345 -58.921  1.00 52.28      A    N
ATOM    234  CA  LEU A  65     -20.837 -32.736 -58.502  1.00 52.28      A    C
ATOM    235  C   LEU A  65     -19.575 -33.524 -58.825  1.00 52.28      A    C
ATOM    236  O   LEU A  65     -18.956 -34.084 -57.929  1.00 52.28      A    O
ATOM    237  CB  LEU A  65     -22.052 -33.378 -59.177  1.00 54.35      A    C
ATOM    238  CG  LEU A  65     -22.408 -34.798 -58.761  1.00 54.35      A    C
ATOM    239  CD1 LEU A  65     -22.615 -34.867 -57.265  1.00 54.35      A    C
ATOM    240  CD2 LEU A  65     -23.644 -35.226 -59.516  1.00 54.35      A    C
ATOM    241  N   PRO A  66     -19.169 -33.558 -60.108  1.00 44.81      A    N
ATOM    242  CA  PRO A  66     -17.964 -34.294 -60.512  1.00 44.81      A    C
ATOM    243  C   PRO A  66     -16.820 -33.990 -59.568  1.00 44.81      A    C
ATOM    244  O   PRO A  66     -16.195 -34.893 -59.008  1.00 44.81      A    O
ATOM    245  CB  PRO A  66     -17.676 -33.767 -61.926  1.00 41.57      A    C
ATOM    246  CG  PRO A  66     -19.023 -33.427 -62.446  1.00 41.57      A    C
ATOM    247  CD  PRO A  66     -19.721 -32.799 -61.245  1.00 41.57      A    C
ATOM    248  N   PHE A  67     -16.560 -32.698 -59.403  1.00 44.95      A    N
ATOM    249  CA  PHE A  67     -15.490 -32.238 -58.542  1.00 44.95      A    C
ATOM    250  C   PHE A  67     -15.684 -32.787 -57.135  1.00 44.95      A    C
ATOM    251  O   PHE A  67     -14.769 -33.378 -56.544  1.00 44.95      A    O
ATOM    252  CB  PHE A  67     -15.454 -30.708 -58.501  1.00 38.65      A    C
ATOM    253  CG  PHE A  67     -14.266 -30.186 -57.797  1.00 38.65      A    C
ATOM    254  CD1 PHE A  67     -13.017 -30.250 -58.400  1.00 38.65      A    C
ATOM    255  CD2 PHE A  67     -14.357 -29.774 -56.485  1.00 38.65      A    C
ATOM    256  CE1 PHE A  67     -11.865 -29.929 -57.696  1.00 38.65      A    C
ATOM    257  CE2 PHE A  67     -13.217 -29.448 -55.761  1.00 38.65      A    C
ATOM    258  CZ  PHE A  67     -11.965 -29.528 -56.368  1.00 38.65      A    C
ATOM    259  N   GLN A  68     -16.891 -32.582 -56.613  1.00 61.10      A    N
ATOM    260  CA  GLN A  68     -17.254 -33.048 -55.292  1.00 61.10      A    C
ATOM    261  C   GLN A  68     -16.891 -34.519 -55.143  1.00 61.10      A    C
ATOM    262  O   GLN A  68     -16.224 -34.902 -54.187  1.00 61.10      A    O
ATOM    263  CB  GLN A  68     -18.742 -32.861 -55.068  1.00 82.13      A    C
ATOM    264  CG  GLN A  68     -19.179 -33.373 -53.724  1.00 82.13      A    C
ATOM    265  CD  GLN A  68     -20.107 -32.417 -53.012  1.00 82.13      A    C
ATOM    266  OE1 GLN A  68     -20.415 -32.605 -51.835  1.00 82.13      A    O
ATOM    267  NE2 GLN A  68     -20.561 -31.380 -53.721  1.00 82.13      A    N
ATOM    268  N   ARG A  69     -17.326 -35.345 -56.090  1.00 67.18      A    N
ATOM    269  CA  ARG A  69     -17.012 -36.771 -56.038  1.00 67.18      A    C
ATOM    270  C   ARG A  69     -15.510 -36.980 -55.872  1.00 67.18      A    C
ATOM    271  O   ARG A  69     -15.053 -37.537 -54.875  1.00 67.18      A    O
ATOM    272  CB  ARG A  69     -17.468 -37.486 -57.315  1.00 71.44      A    C
ATOM    273  CG  ARG A  69     -18.981 -37.697 -57.461  1.00 71.44      A    C
ATOM    274  CD  ARG A  69     -19.275 -38.839 -58.438  1.00 71.44      A    C
ATOM    275  NE  ARG A  69     -18.773 -38.545 -59.772  1.00 71.44      A    N
ATOM    276  CZ  ARG A  69     -19.438 -37.830 -60.670  1.00 71.44      A    C
ATOM    277  NH1 ARG A  69     -20.637 -37.348 -60.374  1.00 71.44      A    N
ATOM    278  NH2 ARG A  69     -18.895 -37.582 -61.854  1.00 71.44      A    N
ATOM    279  N   LEU A  70     -14.754 -36.529 -56.866  1.00 38.64      A    N
ATOM    280  CA  LEU A  70     -13.306 -36.648 -56.865  1.00 38.64      A    C
ATOM    281  C   LEU A  70     -12.680 -36.254 -55.532  1.00 38.64      A    C
ATOM    282  O   LEU A  70     -11.839 -36.972 -54.999  1.00 38.64      A    O
ATOM    283  CB  LEU A  70     -12.725 -35.784 -57.977  1.00 29.99      A    C
ATOM    284  CG  LEU A  70     -11.220 -35.882 -58.180  1.00 29.99      A    C
ATOM    285  CD1 LEU A  70     -10.701 -37.243 -57.836  1.00 29.99      A    C
ATOM    286  CD2 LEU A  70     -10.926 -35.603 -59.623  1.00 29.99      A    C
ATOM    287  N   VAL A  71     -13.082 -35.109 -54.995  1.00 34.79      A    N
ATOM    288  CA  VAL A  71     -12.533 -34.662 -53.728  1.00 34.79      A    C
ATOM    289  C   VAL A  71     -12.717 -35.738 -52.691  1.00 34.79      A    C
ATOM    290  O   VAL A  71     -11.827 -36.016 -51.884  1.00 34.79      A    O
ATOM    291  CB  VAL A  71     -13.237 -33.404 -53.228  1.00 13.67      A    C
ATOM    292  CG1 VAL A  71     -12.945 -33.172 -51.743  1.00 13.67      A    C
ATOM    293  CG2 VAL A  71     -12.791 -32.220 -54.057  1.00 13.67      A    C
ATOM    294  N   ARG A  72     -13.893 -36.349 -52.720  1.00 50.07      A    N
ATOM    295  CA  ARG A  72     -14.233 -37.391 -51.767  1.00 50.07      A    C
ATOM    296  C   ARG A  72     -13.471 -38.663 -52.069  1.00 50.07      A    C
ATOM    297  O   ARG A  72     -12.901 -39.269 -51.176  1.00 50.07      A    O
ATOM    298  CB  ARG A  72     -15.744 -37.609 -51.792  1.00 43.48      A    C
ATOM    299  CG  ARG A  72     -16.524 -36.408 -51.249  1.00 43.48      A    C
ATOM    300  CD  ARG A  72     -17.940 -36.351 -51.807  1.00 43.48      A    C
ATOM    301  NE  ARG A  72     -18.718 -35.276 -51.211  1.00 43.48      A    N
ATOM    302  CZ  ARG A  72     -18.871 -35.131 -49.903  1.00 43.48      A    C
ATOM    303  NH1 ARG A  72     -18.299 -35.992 -49.071  1.00 43.48      A    N
ATOM    304  NH2 ARG A  72     -19.594 -34.133 -49.425  1.00 43.48      A    N
ATOM    305  N   GLU A  73     -13.459 -39.054 -53.334  1.00 46.83      A    N
ATOM    306  CA  GLU A  73     -12.729 -40.235 -53.771  1.00 46.83      A    C
ATOM    307  C   GLU A  73     -11.298 -40.101 -53.232  1.00 46.83      A    C
ATOM    308  O   GLU A  73     -10.737 -41.016 -52.623  1.00 46.83      A    O
ATOM    309  CB  GLU A  73     -12.735 -40.287 -55.308  1.00 92.91      A    C
ATOM    310  CG  GLU A  73     -11.887 -41.376 -55.947  1.00 92.91      A    C
ATOM    311  CD  GLU A  73     -12.132 -41.517 -57.455  1.00 92.91      A    C
ATOM    312  OE1 GLU A  73     -13.163 -42.102 -57.861  1.00 92.91      A    O
ATOM    313  OE2 GLU A  73     -11.293 -41.035 -58.246  1.00 92.91      A    O
ATOM    314  N   ILE A  74     -10.715 -38.931 -53.420  1.00 43.76      A    N
ATOM    315  CA  ILE A  74      -9.367 -38.730 -52.962  1.00 43.76      A    C
ATOM    316  C   ILE A  74      -9.197 -38.786 -51.447  1.00 43.76      A    C
ATOM    317  O   ILE A  74      -8.243 -39.378 -50.954  1.00 43.76      A    O
ATOM    318  CB  ILE A  74      -8.814 -37.408 -53.512  1.00 42.82      A    C
ATOM    319  CG1 ILE A  74      -8.589 -37.558 -55.017  1.00 42.82      A    C
ATOM    320  CG2 ILE A  74      -7.519 -37.037 -52.797  1.00 42.82      A    C
ATOM    321  CD1 ILE A  74      -7.879 -36.394 -55.679  1.00 42.82      A    C
ATOM    322  N   ALA A  75     -10.108 -38.183 -50.700  1.00 48.02      A    N
ATOM    323  CA  ALA A  75      -9.974 -38.175 -49.245  1.00 48.02      A    C
ATOM    324  C   ALA A  75     -10.156 -39.549 -48.599  1.00 48.02      A    C
ATOM    325  O   ALA A  75      -9.673 -39.795 -47.483  1.00 48.02      A    O
ATOM    326  CB  ALA A  75     -10.963 -37.176 -48.641  1.00 36.39      A    C
ATOM    327  N   GLN A  76     -10.861 -40.434 -49.307  1.00 69.72      A    N
ATOM    328  CA  GLN A  76     -11.142 -41.781 -48.824  1.00 69.72      A    C
ATOM    329  C   GLN A  76      -9.840 -42.471 -48.446  1.00 69.72      A    C
ATOM    330  O   GLN A  76      -9.761 -43.131 -47.409  1.00 69.72      A    O
ATOM    331  CB  GLN A  76     -11.866 -42.592 -49.904  1.00 85.67      A    C
ATOM    332  CG  GLN A  76     -12.569 -43.838 -49.385  1.00 85.67      A    C
ATOM    333  CD  GLN A  76     -13.911 -43.533 -48.727  1.00 85.67      A    C
ATOM    334  OE1 GLN A  76     -14.908 -43.290 -49.412  1.00 85.67      A    O
ATOM    335  NE2 GLN A  76     -13.941 -43.538 -47.395  1.00 85.67      A    N
ATOM    336  N   ASP A  77      -8.820 -42.305 -49.291  1.00 45.61      A    N
ATOM    337  CA  ASP A  77      -7.503 -42.901 -49.073  1.00 45.61      A    C
ATOM    338  C   ASP A  77      -6.838 -42.406 -47.791  1.00 45.61      A    C
ATOM    339  O   ASP A  77      -5.844 -42.957 -47.357  1.00 45.61      A    O
ATOM    340  CB  ASP A  77      -6.593 -42.618 -50.269  1.00113.92      A    C
ATOM    341  CG  ASP A  77      -6.966 -43.434 -51.492  1.00113.92      A    C
ATOM    342  OD1 ASP A  77      -6.381 -43.192 -52.571  1.00113.92      A    O
ATOM    343  OD2 ASP A  77      -7.838 -44.324 -51.375  1.00113.92      A    O
ATOM    344  N   PHE A  78      -7.387 -41.374 -47.171  1.00 52.79      A    N
ATOM    345  CA  PHE A  78      -6.802 -40.869 -45.945  1.00 52.79      A    C
ATOM    346  C   PHE A  78      -7.644 -41.233 -44.744  1.00 52.79      A    C
ATOM    347  O   PHE A  78      -7.117 -41.545 -43.688  1.00 52.79      A    O
ATOM    348  CB  PHE A  78      -6.630 -39.370 -46.051  1.00 42.20      A    C
ATOM    349  CG  PHE A  78      -5.748 -38.973 -47.173  1.00 42.20      A    C
ATOM    350  CD1 PHE A  78      -6.266 -38.339 -48.291  1.00 42.20      A    C
ATOM    351  CD2 PHE A  78      -4.392 -39.279 -47.136  1.00 42.20      A    C
ATOM    352  CE1 PHE A  78      -5.442 -38.015 -49.364  1.00 42.20      A    C
ATOM    353  CE2 PHE A  78      -3.556 -38.961 -48.199  1.00 42.20      A    C
ATOM    354  CZ  PHE A  78      -4.078 -38.329 -49.315  1.00 42.20      A    C
ATOM    355  N   LYS A  79      -8.956 -41.188 -44.905  1.00 64.98      A    N
ATOM    356  CA  LYS A  79      -9.849 -41.559 -43.824  1.00 64.98      A    C
ATOM    357  C   LYS A  79     -11.213 -41.874 -44.418  1.00 64.98      A    C
ATOM    358  O   LYS A  79     -11.717 -41.157 -45.289  1.00 64.98      A    O
ATOM    359  CB  LYS A  79      -9.950 -40.438 -42.799  1.00 82.00      A    C
ATOM    360  CG  LYS A  79     -10.578 -40.865 -41.486  1.00 82.00      A    C
ATOM    361  CD  LYS A  79     -10.531 -39.722 -40.485  1.00 82.00      A    C
ATOM    362  CE  LYS A  79     -11.088 -40.120 -39.129  1.00 82.00      A    C
ATOM    363  NZ  LYS A  79     -11.028 -38.984 -38.161  1.00 82.00      A    N
ATOM    364  N   THR A  80     -11.804 -42.967 -43.961  1.00 73.05      A    N
ATOM    365  CA  THR A  80     -13.094 -43.382 -44.472  1.00 73.05      A    C
ATOM    366  C   THR A  80     -14.210 -42.750 -43.676  1.00 73.05      A    C
ATOM    367  O   THR A  80     -14.001 -42.276 -42.556  1.00 73.05      A    O
ATOM    368  CB  THR A  80     -13.240 -44.909 -44.410  1.00111.76      A    C
ATOM    369  OG1 THR A  80     -12.757 -45.377 -43.146  1.00111.76      A    O
ATOM    370  CG2 THR A  80     -12.451 -45.571 -45.533  1.00111.76      A    C
ATOM    371  N   ASP A  81     -15.402 -42.743 -44.260  1.00132.77      A    N
ATOM    372  CA  ASP A  81     -16.564 -42.177 -43.594  1.00132.77      A    C
ATOM    373  C   ASP A  81     -16.257 -40.753 -43.133  1.00132.77      A    C
ATOM    374  O   ASP A  81     -16.414 -40.412 -41.960  1.00132.77      A    O
ATOM    375  CB  ASP A  81     -16.954 -43.062 -42.402  1.00132.77      A    C
ATOM    376  CG  ASP A  81     -17.319 -44.484 -42.820  1.00132.77      A    C
ATOM    377  OD1 ASP A  81     -17.391 -45.365 -41.936  1.00132.77      A    O
ATOM    378  OD2 ASP A  81     -17.542 -44.721 -44.028  1.00132.77      A    O
ATOM    379  N   LEU A  82     -15.804 -39.931 -44.072  1.00 60.36      A    N
ATOM    380  CA  LEU A  82     -15.479 -38.543 -43.780  1.00 60.36      A    C
ATOM    381  C   LEU A  82     -16.548 -37.630 -44.344  1.00 60.36      A    C
ATOM    382  O   LEU A  82     -16.955 -37.787 -45.502  1.00 60.36      A    O
ATOM    383  CB  LEU A  82     -14.129 -38.156 -44.398  1.00 59.99      A    C
ATOM    384  CG  LEU A  82     -12.857 -38.182 -43.547  1.00 59.99      A    C
ATOM    385  CD1 LEU A  82     -11.690 -37.761 -44.399  1.00 59.99      A    C
ATOM    386  CD2 LEU A  82     -12.981 -37.250 -42.374  1.00 59.99      A    C
ATOM    387  N   ARG A  83     -16.994 -36.680 -43.519  1.00 62.63      A    N
ATOM    388  CA  ARG A  83     -18.002 -35.701 -43.915  1.00 62.63      A    C
ATOM    389  C   ARG A  83     -17.318 -34.389 -44.292  1.00 62.63      A    C
ATOM    390  O   ARG A  83     -16.371 -33.972 -43.630  1.00 62.63      A    O
ATOM    391  CB  ARG A  83     -18.990 -35.451 -42.778  1.00109.54      A    C
ATOM    392  CG  ARG A  83     -20.234 -36.305 -42.843  1.00109.54      A    C
ATOM    393  CD  ARG A  83     -21.240 -35.841 -41.812  1.00109.54      A    C
ATOM    394  NE  ARG A  83     -22.576 -36.368 -42.072  1.00109.54      A    N
ATOM    395  CZ  ARG A  83     -23.666 -36.002 -41.405  1.00109.54      A    C
ATOM    396  NH1 ARG A  83     -23.578 -35.105 -40.430  1.00109.54      A    N
ATOM    397  NH2 ARG A  83     -24.846 -36.522 -41.722  1.00109.54      A    N
ATOM    398  N   PHE A  84     -17.812 -33.749 -45.352  1.00 48.12      A    N
ATOM    399  CA  PHE A  84     -17.263 -32.496 -45.862  1.00 48.12      A    C
ATOM    400  C   PHE A  84     -18.159 -31.250 -45.766  1.00 48.12      A    C
ATOM    401  O   PHE A  84     -19.229 -31.189 -46.372  1.00 48.12      A    O
ATOM    402  CB  PHE A  84     -16.877 -32.676 -47.330  1.00 53.96      A    C
ATOM    403  CG  PHE A  84     -15.500 -33.224 -47.539  1.00 53.96      A    C
ATOM    404  CD1 PHE A  84     -15.308 -34.417 -48.233  1.00 53.96      A    C
ATOM    405  CD2 PHE A  84     -14.381 -32.524 -47.090  1.00 53.96      A    C
ATOM    406  CE1 PHE A  84     -14.019 -34.906 -48.479  1.00 53.96      A    C
ATOM    407  CE2 PHE A  84     -13.097 -33.004 -47.330  1.00 53.96      A    C
ATOM    408  CZ  PHE A  84     -12.917 -34.193 -48.026  1.00 53.96      A    C
ATOM    409  N   GLN A  85     -17.716 -30.241 -45.026  1.00 50.11      A    N
ATOM    410  CA  GLN A  85     -18.473 -29.001 -44.955  1.00 50.11      A    C
ATOM    411  C   GLN A  85     -18.683 -28.537 -46.399  1.00 50.11      A    C
ATOM    412  O   GLN A  85     -17.868 -28.823 -47.266  1.00 50.11      A    O
ATOM    413  CB  GLN A  85     -17.682 -27.951 -44.191  1.00 50.09      A    C
ATOM    414  CG  GLN A  85     -18.317 -27.585 -42.894  1.00 50.09      A    C
ATOM    415  CD  GLN A  85     -17.415 -26.767 -42.017  1.00 50.09      A    C
ATOM    416  OE1 GLN A  85     -17.120 -25.605 -42.305  1.00 50.09      A    O
ATOM    417  NE2 GLN A  85     -16.959 -27.370 -40.930  1.00 50.09      A    N
ATOM    418  N   SER A  86     -19.766 -27.831 -46.682  1.00 73.98      A    N
ATOM    419  CA  SER A  86     -19.976 -27.386 -48.054  1.00 73.98      A    C
ATOM    420  C   SER A  86     -18.769 -26.558 -48.452  1.00 73.98      A    C
ATOM    421  O   SER A  86     -17.994 -26.924 -49.339  1.00 73.98      A    O
ATOM    422  CB  SER A  86     -21.230 -26.527 -48.158  1.00 70.55      A    C
ATOM    423  OG  SER A  86     -21.604 -26.398 -49.514  1.00 70.55      A    O
ATOM    424  N   SER A  87     -18.622 -25.437 -47.760  1.00 50.98      A    N
ATOM    425  CA  SER A  87     -17.531 -24.515 -47.984  1.00 50.98      A    C
ATOM    426  C   SER A  87     -16.175 -25.180 -48.097  1.00 50.98      A    C
ATOM    427  O   SER A  87     -15.355 -24.736 -48.885  1.00 50.98      A    O
ATOM    428  CB  SER A  87     -17.513 -23.477 -46.871  1.00 52.64      A    C
ATOM    429  OG  SER A  87     -17.857 -24.062 -45.627  1.00 52.64      A    O
ATOM    430  N   ALA A  88     -15.925 -26.229 -47.318  1.00 37.33      A    N
ATOM    431  CA  ALA A  88     -14.632 -26.920 -47.379  1.00 37.33      A    C
ATOM    432  C   ALA A  88     -14.398 -27.443 -48.784  1.00 37.33      A    C
ATOM    433  O   ALA A  88     -13.262 -27.546 -49.243  1.00 37.33      A    O
ATOM    434  CB  ALA A  88     -14.582 -28.052 -46.411  1.00 31.78      A    C
ATOM    435  N   ILE A  89     -15.476 -27.776 -49.475  1.00 33.15      A    N
ATOM    436  CA  ILE A  89     -15.324 -28.237 -50.838  1.00 33.15      A    C
ATOM    437  C   ILE A  89     -15.279 -27.008 -51.701  1.00 33.15      A    C
ATOM    438  O   ILE A  89     -14.702 -27.021 -52.772  1.00 33.15      A    O
ATOM    439  CB  ILE A  89     -16.481 -29.139 -51.285  1.00 45.95      A    C
ATOM    440  CG1 ILE A  89     -16.447 -30.434 -50.469  1.00 45.95      A    C
ATOM    441  CG2 ILE A  89     -16.349 -29.460 -52.758  1.00 45.95      A    C
ATOM    442  CD1 ILE A  89     -17.497 -31.431 -50.852  1.00 45.95      A    C
ATOM    443  N   GLY A  90     -15.887 -25.933 -51.227  1.00 46.46      A    N
ATOM    444  CA  GLY A  90     -15.864 -24.703 -51.997  1.00 46.46      A    C
ATOM    445  C   GLY A  90     -14.437 -24.194 -52.045  1.00 46.46      A    C
ATOM    446  O   GLY A  90     -13.918 -23.878 -53.118  1.00 46.46      A    O
ATOM    447  N   ALA A  91     -13.813 -24.127 -50.868  1.00 43.14      A    N
ATOM    448  CA  ALA A  91     -12.430 -23.684 -50.720  1.00 43.14      A    C
ATOM    449  C   ALA A  91     -11.504 -24.436 -51.689  1.00 43.14      A    C
ATOM    450  O   ALA A  91     -10.652 -23.830 -52.351  1.00 43.14      A    O
ATOM    451  CB  ALA A  91     -11.969 -23.903 -49.274  1.00 35.90      A    C
ATOM    452  N   LEU A  92     -11.684 -25.755 -51.769  1.00 35.39      A    N
ATOM    453  CA  LEU A  92     -10.875 -26.594 -52.649  1.00 35.39      A    C
ATOM    454  C   LEU A  92     -11.031 -26.264 -54.114  1.00 35.39      A    C
ATOM    455  O   LEU A  92     -10.048 -25.997 -54.803  1.00 35.39      A    O
ATOM    456  CB  LEU A  92     -11.207 -28.060 -52.433  1.00 44.87      A    C
ATOM    457  CG  LEU A  92     -10.636 -28.531 -51.107  1.00 44.87      A    C
ATOM    458  CD1 LEU A  92     -11.042 -29.959 -50.820  1.00 44.87      A    C
ATOM    459  CD2 LEU A  92      -9.132 -28.404 -51.176  1.00 44.87      A    C
ATOM    460  N   GLN A  93     -12.260 -26.279 -54.605  1.00 34.24      A    N
ATOM    461  CA  GLN A  93     -12.445 -25.989 -56.007  1.00 34.24      A    C
ATOM    462  C   GLN A  93     -11.899 -24.622 -56.366  1.00 34.24      A    C
ATOM    463  O   GLN A  93     -11.192 -24.467 -57.374  1.00 34.24      A    O
ATOM    464  CB  GLN A  93     -13.909 -26.064 -56.399  1.00 39.85      A    C
ATOM    465  CG  GLN A  93     -14.088 -25.824 -57.866  1.00 39.85      A    C
ATOM    466  CD  GLN A  93     -15.404 -26.315 -58.363  1.00 39.85      A    C
ATOM    467  OE1 GLN A  93     -15.633 -26.380 -59.571  1.00 39.85      A    O
ATOM    468  NE2 GLN A  93     -16.290 -26.664 -57.444  1.00 39.85      A    N
ATOM    469  N   GLU A  94     -12.247 -23.635 -55.545  1.00 43.82      A    N
ATOM    470  CA  GLU A  94     -11.795 -22.266 -55.761  1.00 43.82      A    C
ATOM    471  C   GLU A  94     -10.288 -22.266 -55.911  1.00 43.82      A    C
ATOM    472  O   GLU A  94      -9.748 -21.791 -56.920  1.00 43.82      A    O
ATOM    473  CB  GLU A  94     -12.168 -21.373 -54.576  1.00 66.97      A    C
ATOM    474  CG  GLU A  94     -13.446 -20.558 -54.735  1.00 66.97      A    C
ATOM    475  CD  GLU A  94     -13.383 -19.584 -55.896  1.00 66.97      A    C
ATOM    476  OE1 GLU A  94     -12.276 -19.093 -56.213  1.00 66.97      A    O
ATOM    477  OE2 GLU A  94     -14.447 -19.299 -56.484  1.00 66.97      A    O
ATOM    478  N   SER A  95      -9.606 -22.810 -54.908  1.00 30.38      A    N
ATOM    479  CA  SER A  95      -8.166 -22.825 -54.973  1.00 30.38      A    C
ATOM    480  C   SER A  95      -7.629 -23.716 -56.075  1.00 30.38      A    C
ATOM    481  O   SER A  95      -6.772 -23.285 -56.836  1.00 30.38      A    O
ATOM    482  CB  SER A  95      -7.541 -23.181 -53.610  1.00 40.64      A    C
ATOM    483  OG  SER A  95      -7.783 -24.504 -53.221  1.00 40.64      A    O
ATOM    484  N   VAL A  96      -8.132 -24.937 -56.203  1.00 35.72      A    N
ATOM    485  CA  VAL A  96      -7.614 -25.804 -57.257  1.00 35.72      A    C
ATOM    486  C   VAL A  96      -7.729 -25.139 -58.632  1.00 35.72      A    C
ATOM    487  O   VAL A  96      -6.754 -25.100 -59.390  1.00 35.72      A    O
ATOM    488  CB  VAL A  96      -8.331 -27.156 -57.286  1.00 49.88      A    C
ATOM    489  CG1 VAL A  96      -9.755 -26.993 -57.741  1.00 49.88      A    C
ATOM    490  CG2 VAL A  96      -7.602 -28.076 -58.204  1.00 49.88      A    C
ATOM    491  N   GLU A  97      -8.914 -24.611 -58.948  1.00 38.58      A    N
ATOM    492  CA  GLU A  97      -9.117 -23.943 -60.225  1.00 38.58      A    C
ATOM    493  C   GLU A  97      -8.125 -22.781 -60.346  1.00 38.58      A    C
ATOM    494  O   GLU A  97      -7.378 -22.671 -61.316  1.00 38.58      A    O
ATOM    495  CB  GLU A  97     -10.546 -23.413 -60.348  1.00 64.58      A    C
ATOM    496  CG  GLU A  97     -11.611 -24.492 -60.410  1.00 64.58      A    C
ATOM    497  CD  GLU A  97     -12.879 -24.036 -61.139  1.00 64.58      A    C
ATOM    498  OE1 GLU A  97     -12.887 -22.898 -61.665  1.00 64.58      A    O
ATOM    499  OE2 GLU A  97     -13.859 -24.819 -61.194  1.00 64.58      A    O
ATOM    500  N   ALA A  98      -8.108 -21.912 -59.350  1.00 45.89      A    N
ATOM    501  CA  ALA A  98      -7.200 -20.782 -59.389  1.00 45.89      A    C
ATOM    502  C   ALA A  98      -5.813 -21.267 -59.797  1.00 45.89      A    C
ATOM    503  O   ALA A  98      -5.157 -20.707 -60.682  1.00 45.89      A    O
ATOM    504  CB  ALA A  98      -7.150 -20.119 -58.022  1.00 23.47      A    C
ATOM    505  N   TYR A  99      -5.376 -22.331 -59.145  1.00 43.24      A    N
ATOM    506  CA  TYR A  99      -4.074 -22.898 -59.417  1.00 43.24      A    C
ATOM    507  C   TYR A  99      -3.944 -23.333 -60.865  1.00 43.24      A    C
ATOM    508  O   TYR A  99      -2.994 -22.967 -61.548  1.00 43.24      A    O
ATOM    509  CB  TYR A  99      -3.844 -24.093 -58.508  1.00 50.04      A    C
ATOM    510  CG  TYR A  99      -2.666 -24.920 -58.908  1.00 50.04      A    C
ATOM    511  CD1 TYR A  99      -1.374 -24.451 -58.741  1.00 50.04      A    C
ATOM    512  CD2 TYR A  99      -2.848 -26.167 -59.482  1.00 50.04      A    C
ATOM    513  CE1 TYR A  99      -0.294 -25.204 -59.136  1.00 50.04      A    C
ATOM    514  CE2 TYR A  99      -1.774 -26.924 -59.885  1.00 50.04      A    C
ATOM    515  CZ  TYR A  99      -0.503 -26.437 -59.709  1.00 50.04      A    C
ATOM    516  OH  TYR A  99       0.551 -27.192 -60.128  1.00 50.04      A    O
ATOM    517  N   LEU A 100      -4.908 -24.120 -61.333  1.00 43.80      A    N
ATOM    518  CA  LEU A 100      -4.858 -24.609 -62.699  1.00 43.80      A    C
ATOM    519  C   LEU A 100      -4.840 -23.491 -63.701  1.00 43.80      A    C
ATOM    520  O   LEU A 100      -4.110 -23.554 -64.680  1.00 43.80      A    O
ATOM    521  CB  LEU A 100      -6.021 -25.553 -62.971  1.00 29.38      A    C
ATOM    522  CG  LEU A 100      -5.798 -26.926 -62.339  1.00 29.38      A    C
ATOM    523  CD1 LEU A 100      -7.013 -27.803 -62.591  1.00 29.38      A    C
ATOM    524  CD2 LEU A 100      -4.521 -27.557 -62.912  1.00 29.38      A    C
ATOM    525  N   VAL A 101      -5.636 -22.461 -63.460  1.00 24.28      A    N
ATOM    526  CA  VAL A 101      -5.660 -21.319 -64.367  1.00 24.28      A    C
ATOM    527  C   VAL A 101      -4.291 -20.640 -64.376  1.00 24.28      A    C
ATOM    528  O   VAL A 101      -3.734 -20.341 -65.438  1.00 24.28      A    O
ATOM    529  CB  VAL A 101      -6.723 -20.290 -63.949  1.00 31.10      A    C
ATOM    530  CG1 VAL A 101      -6.545 -19.012 -64.736  1.00 31.10      A    C
ATOM    531  CG2 VAL A 101      -8.096 -20.862 -64.192  1.00 31.10      A    C
ATOM    532  N   SER A 102      -3.752 -20.408 -63.183  1.00 35.06      A    N
ATOM    533  CA  SER A 102      -2.446 -19.774 -63.057  1.00 35.06      A    C
ATOM    534  C   SER A 102      -1.395 -20.562 -63.828  1.00 35.06      A    C
ATOM    535  O   SER A 102      -0.559 -19.976 -64.488  1.00 35.06      A    O
ATOM    536  CB  SER A 102      -2.043 -19.676 -61.585  1.00 70.44      A    C
ATOM    537  OG  SER A 102      -0.718 -19.199 -61.459  1.00 70.44      A    O
ATOM    538  N   LEU A 103      -1.452 -21.893 -63.740  1.00 42.17      A    N
ATOM    539  CA  LEU A 103      -0.508 -22.762 -64.428  1.00 42.17      A    C
ATOM    540  C   LEU A 103      -0.683 -22.706 -65.926  1.00 42.17      A    C
ATOM    541  O   LEU A 103       0.292 -22.793 -66.656  1.00 42.17      A    O
ATOM    542  CB  LEU A 103      -0.668 -24.209 -63.972  1.00 33.55      A    C
ATOM    543  CG  LEU A 103       0.172 -25.289 -64.684  1.00 33.55      A    C
ATOM    544  CD1 LEU A 103       1.672 -24.936 -64.643  1.00 33.55      A    C
ATOM    545  CD2 LEU A 103      -0.072 -26.659 -64.003  1.00 33.55      A    C
ATOM    546  N   PHE A 104      -1.917 -22.568 -66.397  1.00 37.00      A    N
ATOM    547  CA  PHE A 104      -2.140 -22.513 -67.835  1.00 37.00      A    C
ATOM    548  C   PHE A 104      -1.515 -21.281 -68.457  1.00 37.00      A    C
ATOM    549  O   PHE A 104      -1.056 -21.331 -69.594  1.00 37.00      A    O
ATOM    550  CB  PHE A 104      -3.622 -22.577 -68.155  1.00 21.14      A    C
ATOM    551  CG  PHE A 104      -4.131 -23.974 -68.327  1.00 21.14      A    C
ATOM    552  CD1 PHE A 104      -5.200 -24.441 -67.584  1.00 21.14      A    C
ATOM    553  CD2 PHE A 104      -3.523 -24.840 -69.224  1.00 21.14      A    C
ATOM    554  CE1 PHE A 104      -5.646 -25.751 -67.740  1.00 21.14      A    C
ATOM    555  CE2 PHE A 104      -3.969 -26.136 -69.374  1.00 21.14      A    C
ATOM    556  CZ  PHE A 104      -5.028 -26.589 -68.633  1.00 21.14      A    C
ATOM    557  N   GLU A 105      -1.484 -20.175 -67.717  1.00 38.79      A    N
ATOM    558  CA  GLU A 105      -0.856 -18.967 -68.229  1.00 38.79      A    C
ATOM    559  C   GLU A 105       0.639 -19.280 -68.408  1.00 38.79      A    C
ATOM    560  O   GLU A 105       1.188 -19.075 -69.483  1.00 38.79      A    O
ATOM    561  CB  GLU A 105      -1.050 -17.810 -67.255  1.00 75.28      A    C
ATOM    562  CG  GLU A 105      -2.482 -17.624 -66.818  1.00 75.28      A    C
ATOM    563  CD  GLU A 105      -2.687 -16.365 -65.996  1.00 75.28      A    C
ATOM    564  OE1 GLU A 105      -1.935 -16.160 -65.014  1.00 75.28      A    O
ATOM    565  OE2 GLU A 105      -3.610 -15.584 -66.331  1.00 75.28      A    O
ATOM    566  N   ASP A 106       1.286 -19.796 -67.364  1.00 36.66      A    N
ATOM    567  CA  ASP A 106       2.705 -20.153 -67.432  1.00 36.66      A    C
ATOM    568  C   ASP A 106       2.975 -21.132 -68.601  1.00 36.66      A    C
ATOM    569  O   ASP A 106       3.953 -20.998 -69.350  1.00 36.66      A    O
ATOM    570  CB  ASP A 106       3.165 -20.798 -66.108  1.00 64.53      A    C
ATOM    571  CG  ASP A 106       3.198 -19.808 -64.930  1.00 64.53      A    C
ATOM    572  OD1 ASP A 106       3.475 -18.609 -65.155  1.00 64.53      A    O
ATOM    573  OD2 ASP A 106       2.973 -20.230 -63.771  1.00 64.53      A    O
ATOM    574  N   THR A 107       2.093 -22.114 -68.748  1.00 44.29      A    N
ATOM    575  CA  THR A 107       2.206 -23.110 -69.803  1.00 44.29      A    C
ATOM    576  C   THR A 107       2.192 -22.447 -71.162  1.00 44.29      A    C
ATOM    577  O   THR A 107       2.984 -22.779 -72.039  1.00 44.29      A    O
ATOM    578  CB  THR A 107       1.035 -24.070 -69.766  1.00 35.29      A    C
ATOM    579  OG1 THR A 107       0.780 -24.447 -68.413  1.00 35.29      A    O
ATOM    580  CG2 THR A 107       1.347 -25.301 -70.565  1.00 35.29      A    C
ATOM    581  N   ASN A 108       1.267 -21.512 -71.333  1.00 44.74      A    N
ATOM    582  CA  ASN A 108       1.125 -20.800 -72.591  1.00 44.74      A    C
ATOM    583  C   ASN A 108       2.425 -20.039 -72.863  1.00 44.74      A    C
ATOM    584  O   ASN A 108       2.934 -20.028 -73.979  1.00 44.74      A    O
ATOM    585  CB  ASN A 108      -0.064 -19.839 -72.500  1.00 51.41      A    C
ATOM    586  CG  ASN A 108      -0.685 -19.552 -73.846  1.00 51.41      A    C
ATOM    587  OD1 ASN A 108      -1.170 -20.450 -74.521  1.00 51.41      A    O
ATOM    588  ND2 ASN A 108      -0.677 -18.294 -74.243  1.00 51.41      A    N
ATOM    589  N   LEU A 109       2.974 -19.411 -71.834  1.00 40.97      A    N
ATOM    590  CA  LEU A 109       4.211 -18.681 -72.016  1.00 40.97      A    C
ATOM    591  C   LEU A 109       5.257 -19.662 -72.488  1.00 40.97      A    C
ATOM    592  O   LEU A 109       6.069 -19.363 -73.361  1.00 40.97      A    O
ATOM    593  CB  LEU A 109       4.672 -18.046 -70.712  1.00 35.78      A    C
ATOM    594  CG  LEU A 109       3.935 -16.827 -70.170  1.00 35.78      A    C
ATOM    595  CD1 LEU A 109       4.912 -16.080 -69.313  1.00 35.78      A    C
ATOM    596  CD2 LEU A 109       3.461 -15.908 -71.268  1.00 35.78      A    C
ATOM    597  N   ALA A 110       5.234 -20.846 -71.900  1.00 35.24      A    N
ATOM    598  CA  ALA A 110       6.193 -21.856 -72.279  1.00 35.24      A    C
ATOM    599  C   ALA A 110       6.085 -22.119 -73.771  1.00 35.24      A    C
ATOM    600  O   ALA A 110       7.090 -22.162 -74.472  1.00 35.24      A    O
ATOM    601  CB  ALA A 110       5.940 -23.126 -71.507  1.00 37.90      A    C
ATOM    602  N   ALA A 111       4.857 -22.277 -74.254  1.00 37.80      A    N
ATOM    603  CA  ALA A 111       4.623 -22.571 -75.665  1.00 37.80      A    C
ATOM    604  C   ALA A 111       5.058 -21.435 -76.547  1.00 37.80      A    C
ATOM    605  O   ALA A 111       5.671 -21.649 -77.571  1.00 37.80      A    O
ATOM    606  CB  ALA A 111       3.148 -22.908 -75.905  1.00 46.17      A    C
ATOM    607  N   ILE A 112       4.766 -20.215 -76.151  1.00 40.70      A    N
ATOM    608  CA  ILE A 112       5.169 -19.099 -76.974  1.00 40.70      A    C
ATOM    609  C   ILE A 112       6.699 -18.999 -77.022  1.00 40.70      A    C
ATOM    610  O   ILE A 112       7.276 -18.424 -77.937  1.00 40.70      A    O
ATOM    611  CB  ILE A 112       4.528 -17.807 -76.444  1.00 40.84      A    C
ATOM    612  CG1 ILE A 112       3.042 -17.805 -76.817  1.00 40.84      A    C
ATOM    613  CG2 ILE A 112       5.241 -16.584 -76.983  1.00 40.84      A    C
ATOM    614  CD1 ILE A 112       2.188 -16.951 -75.904  1.00 40.84      A    C
ATOM    615  N   HIS A 113       7.364 -19.586 -76.048  1.00 32.21      A    N
ATOM    616  CA  HIS A 113       8.812 -19.541 -76.025  1.00 32.21      A    C
ATOM    617  C   HIS A 113       9.372 -20.474 -77.098  1.00 32.21      A    C
ATOM    618  O   HIS A 113      10.483 -20.269 -77.612  1.00 32.21      A    O
ATOM    619  CB  HIS A 113       9.280 -19.993 -74.660  1.00 40.01      A    C
ATOM    620  CG  HIS A 113      10.761 -20.009 -74.496  1.00 40.01      A    C
ATOM    621  ND1 HIS A 113      11.501 -18.857 -74.354  1.00 40.01      A    N
ATOM    622  CD2 HIS A 113      11.635 -21.038 -74.398  1.00 40.01      A    C
ATOM    623  CE1 HIS A 113      12.770 -19.175 -74.172  1.00 40.01      A    C
ATOM    624  NE2 HIS A 113      12.879 -20.492 -74.195  1.00 40.01      A    N
ATOM    625  N   ALA A 114       8.604 -21.513 -77.409  1.00 48.43      A    N
ATOM    626  CA  ALA A 114       8.999 -22.501 -78.395  1.00 48.43      A    C
ATOM    627  C   ALA A 114       8.442 -22.081 -79.737  1.00 48.43      A    C
ATOM    628  O   ALA A 114       8.281 -22.892 -80.656  1.00 48.43      A    O
ATOM    629  CB  ALA A 114       8.463 -23.866 -78.017  1.00 53.13      A    C
ATOM    630  N   LYS A 115       8.133 -20.801 -79.843  1.00 72.48      A    N
ATOM    631  CA  LYS A 115       7.612 -20.276 -81.081  1.00 72.48      A    C
ATOM    632  C   LYS A 115       6.427 -21.082 -81.591  1.00 72.48      A    C
ATOM    633  O   LYS A 115       6.266 -21.282 -82.791  1.00 72.48      A    O
ATOM    634  CB  LYS A 115       8.742 -20.207 -82.110  1.00 73.37      A    C
ATOM    635  CG  LYS A 115       9.739 -19.122 -81.752  1.00 73.37      A    C
ATOM    636  CD  LYS A 115      10.919 -19.024 -82.689  1.00 73.37      A    C
ATOM    637  CE  LYS A 115      11.754 -17.790 -82.325  1.00 73.37      A    C
ATOM    638  NZ  LYS A 115      12.929 -17.544 -83.220  1.00 73.37      A    N
ATOM    639  N   ARG A 116       5.604 -21.545 -80.655  1.00 31.89      A    N
ATOM    640  CA  ARG A 116       4.379 -22.293 -80.954  1.00 31.89      A    C
ATOM    641  C   ARG A 116       3.222 -21.522 -80.327  1.00 31.89      A    C
ATOM    642  O   ARG A 116       3.432 -20.510 -79.638  1.00 31.89      A    O
ATOM    643  CB  ARG A 116       4.400 -23.687 -80.334  1.00 50.90      A    C
ATOM    644  CG  ARG A 116       5.417 -24.618 -80.912  1.00 50.90      A    C
ATOM    645  CD  ARG A 116       5.257 -26.002 -80.318  1.00 50.90      A    C
ATOM    646  NE  ARG A 116       6.032 -26.149 -79.096  1.00 50.90      A    N
ATOM    647  CZ  ARG A 116       5.510 -26.335 -77.892  1.00 50.90      A    C
ATOM    648  NH1 ARG A 116       4.199 -26.404 -77.719  1.00 50.90      A    N
ATOM    649  NH2 ARG A 116       6.315 -26.442 -76.852  1.00 50.90      A    N
ATOM    650  N   VAL A 117       2.003 -21.989 -80.555  1.00 46.70      A    N
ATOM    651  CA  VAL A 117       0.854 -21.317 -79.974  1.00 46.70      A    C
ATOM    652  C   VAL A 117      -0.085 -22.369 -79.448  1.00 46.70      A    C
ATOM    653  O   VAL A 117      -1.216 -22.070 -79.071  1.00 46.70      A    O
ATOM    654  CB  VAL A 117       0.088 -20.459 -80.989  1.00 39.79      A    C
ATOM    655  CG1 VAL A 117       1.047 -19.564 -81.742  1.00 39.79      A    C
ATOM    656  CG2 VAL A 117      -0.691 -21.351 -81.932  1.00 39.79      A    C
ATOM    657  N   THR A 118       0.385 -23.607 -79.424  1.00 59.37      A    N
ATOM    658  CA  THR A 118      -0.433 -24.695 -78.921  1.00 59.37      A    C
ATOM    659  C   THR A 118       0.258 -25.252 -77.679  1.00 59.37      A    C
ATOM    660  O   THR A 118       1.450 -25.572 -77.720  1.00 59.37      A    O
ATOM    661  CB  THR A 118      -0.561 -25.789 -79.976  1.00 50.56      A    C
ATOM    662  OG1 THR A 118      -0.673 -25.179 -81.274  1.00 50.56      A    O
ATOM    663  CG2 THR A 118      -1.778 -26.665 -79.684  1.00 50.56      A    C
ATOM    664  N   ILE A 119      -0.466 -25.350 -76.568  1.00 52.92      A    N
ATOM    665  CA  ILE A 119       0.155 -25.873 -75.358  1.00 52.92      A    C
ATOM    666  C   ILE A 119       0.226 -27.383 -75.425  1.00 52.92      A    C
ATOM    667  O   ILE A 119      -0.798 -28.048 -75.545  1.00 52.92      A    O
ATOM    668  CB  ILE A 119      -0.600 -25.451 -74.042  1.00 47.03      A    C
ATOM    669  CG1 ILE A 119      -2.030 -25.985 -74.025  1.00 47.03      A    C
ATOM    670  CG2 ILE A 119      -0.594 -23.938 -73.900  1.00 47.03      A    C
ATOM    671  CD1 ILE A 119      -2.716 -25.818 -72.678  1.00 47.03      A    C
ATOM    672  N   GLN A 120       1.438 -27.927 -75.377  1.00 39.45      A    N
ATOM    673  CA  GLN A 120       1.598 -29.379 -75.413  1.00 39.45      A    C
ATOM    674  C   GLN A 120       1.910 -29.899 -74.009  1.00 39.45      A    C
ATOM    675  O   GLN A 120       2.112 -29.134 -73.082  1.00 39.45      A    O
ATOM    676  CB  GLN A 120       2.712 -29.780 -76.384  1.00 56.88      A    C
ATOM    677  CG  GLN A 120       2.369 -29.613 -77.863  1.00 56.88      A    C
ATOM    678  CD  GLN A 120       3.602 -29.361 -78.729  1.00 56.88      A    C
ATOM    679  OE1 GLN A 120       4.606 -30.070 -78.636  1.00 56.88      A    O
ATOM    680  NE2 GLN A 120       3.524 -28.345 -79.576  1.00 56.88      A    N
ATOM    681  N   LYS A 121       1.924 -31.211 -73.856  1.00 43.65      A    N
ATOM    682  CA  LYS A 121       2.205 -31.830 -72.570  1.00 43.65      A    C
ATOM    683  C   LYS A 121       3.561 -31.322 -72.120  1.00 43.65      A    C
ATOM    684  O   LYS A 121       3.757 -30.933 -70.970  1.00 43.65      A    O
ATOM    685  CB  LYS A 121       2.250 -33.345 -72.745  1.00 52.44      A    C
ATOM    686  CG  LYS A 121       2.178 -34.149 -71.484  1.00 52.44      A    C
ATOM    687  CD  LYS A 121       3.271 -35.200 -71.477  1.00 52.44      A    C
ATOM    688  CE  LYS A 121       2.781 -36.532 -70.942  1.00 52.44      A    C
ATOM    689  NZ  LYS A 121       1.860 -37.126 -71.942  1.00 52.44      A    N
ATOM    690  N   LYS A 122       4.499 -31.308 -73.054  1.00 29.19      A    N
ATOM    691  CA  LYS A 122       5.838 -30.865 -72.732  1.00 29.19      A    C
ATOM    692  C   LYS A 122       5.841 -29.465 -72.122  1.00 29.19      A    C
ATOM    693  O   LYS A 122       6.812 -29.068 -71.476  1.00 29.19      A    O
ATOM    694  CB  LYS A 122       6.736 -30.904 -73.983  1.00 51.35      A    C
ATOM    695  CG  LYS A 122       6.605 -29.708 -74.894  1.00 51.35      A    C
ATOM    696  CD  LYS A 122       7.859 -29.458 -75.715  1.00 51.35      A    C
ATOM    697  CE  LYS A 122       7.967 -30.393 -76.902  1.00 51.35      A    C
ATOM    698  NZ  LYS A 122       9.061 -29.967 -77.834  1.00 51.35      A    N
ATOM    699  N   GLU A 123       4.755 -28.724 -72.335  1.00 50.17      A    N
ATOM    700  CA  GLU A 123       4.610 -27.356 -71.825  1.00 50.17      A    C
ATOM    701  C   GLU A 123       4.326 -27.351 -70.338  1.00 50.17      A    C
ATOM    702  O   GLU A 123       5.122 -26.843 -69.544  1.00 50.17      A    O
ATOM    703  CB  GLU A 123       3.491 -26.648 -72.578  1.00 54.55      A    C
ATOM    704  CG  GLU A 123       3.807 -26.489 -74.015  1.00 54.55      A    C
ATOM    705  CD  GLU A 123       5.170 -25.906 -74.150  1.00 54.55      A    C
ATOM    706  OE1 GLU A 123       6.150 -26.548 -73.730  1.00 54.55      A    O
ATOM    707  OE2 GLU A 123       5.271 -24.788 -74.659  1.00 54.55      A    O
ATOM    708  N   ILE A 124       3.175 -27.900 -69.969  1.00 42.61      A    N
ATOM    709  CA  ILE A 124       2.818 -28.027 -68.571  1.00 42.61      A    C
ATOM    710  C   ILE A 124       4.067 -28.515 -67.823  1.00 42.61      A    C
ATOM    711  O   ILE A 124       4.422 -27.980 -66.782  1.00 42.61      A    O
ATOM    712  CB  ILE A 124       1.708 -29.053 -68.423  1.00 32.83      A    C
ATOM    713  CG1 ILE A 124       0.387 -28.406 -68.801  1.00 32.83      A    C
ATOM    714  CG2 ILE A 124       1.690 -29.627 -67.032  1.00 32.83      A    C
ATOM    715  CD1 ILE A 124      -0.729 -29.417 -69.069  1.00 32.83      A    C
ATOM    716  N   LYS A 125       4.742 -29.514 -68.387  1.00 29.16      A    N
ATOM    717  CA  LYS A 125       5.945 -30.088 -67.786  1.00 29.16      A    C
ATOM    718  C   LYS A 125       7.024 -29.069 -67.445  1.00 29.16      A    C
ATOM    719  O   LYS A 125       7.532 -29.048 -66.336  1.00 29.16      A    O
ATOM    720  CB  LYS A 125       6.540 -31.154 -68.707  1.00 53.51      A    C
ATOM    721  CG  LYS A 125       6.658 -32.546 -68.107  1.00 53.51      A    C
ATOM    722  CD  LYS A 125       5.446 -33.407 -68.410  1.00 53.51      A    C
ATOM    723  CE  LYS A 125       5.697 -34.836 -67.946  1.00 53.51      A    C
ATOM    724  NZ  LYS A 125       4.554 -35.797 -68.130  1.00 53.51      A    N
ATOM    725  N   LEU A 126       7.396 -28.230 -68.393  1.00 30.24      A    N
ATOM    726  CA  LEU A 126       8.419 -27.248 -68.106  1.00 30.24      A    C
ATOM    727  C   LEU A 126       7.865 -26.221 -67.135  1.00 30.24      A    C
ATOM    728  O   LEU A 126       8.541 -25.819 -66.202  1.00 30.24      A    O
ATOM    729  CB  LEU A 126       8.861 -26.556 -69.386  1.00 26.34      A    C
ATOM    730  CG  LEU A 126       9.809 -25.387 -69.145  1.00 26.34      A    C
ATOM    731  CD1 LEU A 126      10.971 -25.845 -68.340  1.00 26.34      A    C
ATOM    732  CD2 LEU A 126      10.288 -24.850 -70.455  1.00 26.34      A    C
ATOM    733  N   ALA A 127       6.625 -25.799 -67.354  1.00 47.19      A    N
ATOM    734  CA  ALA A 127       6.000 -24.811 -66.486  1.00 47.19      A    C
ATOM    735  C   ALA A 127       6.102 -25.228 -65.044  1.00 47.19      A    C
ATOM    736  O   ALA A 127       6.363 -24.416 -64.170  1.00 47.19      A    O
ATOM    737  CB  ALA A 127       4.556 -24.646 -66.838  1.00 42.68      A    C
ATOM    738  N   ARG A 128       5.884 -26.505 -64.790  1.00 57.95      A    N
ATOM    739  CA  ARG A 128       5.937 -26.991 -63.436  1.00 57.95      A    C
ATOM    740  C   ARG A 128       7.350 -27.111 -62.970  1.00 57.95      A    C
ATOM    741  O   ARG A 128       7.659 -26.693 -61.872  1.00 57.95      A    O
ATOM    742  CB  ARG A 128       5.239 -28.330 -63.329  1.00 43.19      A    C
ATOM    743  CG  ARG A 128       3.834 -28.290 -63.857  1.00 43.19      A    C
ATOM    744  CD  ARG A 128       3.093 -29.475 -63.363  1.00 43.19      A    C
ATOM    745  NE  ARG A 128       3.111 -29.482 -61.910  1.00 43.19      A    N
ATOM    746  CZ  ARG A 128       3.026 -30.578 -61.172  1.00 43.19      A    C
ATOM    747  NH1 ARG A 128       2.919 -31.770 -61.752  1.00 43.19      A    N
ATOM    748  NH2 ARG A 128       3.050 -30.473 -59.855  1.00 43.19      A    N
ATOM    749  N   ARG A 129       8.219 -27.672 -63.796  1.00 59.49      A    N
ATOM    750  CA  ARG A 129       9.610 -27.822 -63.395  1.00 59.49      A    C
ATOM    751  C   ARG A 129      10.180 -26.458 -63.000  1.00 59.49      A    C
ATOM    752  O   ARG A 129      10.973 -26.365 -62.075  1.00 59.49      A    O
ATOM    753  CB  ARG A 129      10.432 -28.434 -64.530  1.00 80.04      A    C
ATOM    754  CG  ARG A 129      11.745 -29.080 -64.106  1.00 80.04      A    C
ATOM    755  CD  ARG A 129      12.683 -28.073 -63.500  1.00 80.04      A    C
ATOM    756  NE  ARG A 129      13.985 -28.644 -63.174  1.00 80.04      A    N
ATOM    757  CZ  ARG A 129      14.968 -27.958 -62.596  1.00 80.04      A    C
ATOM    758  NH1 ARG A 129      14.784 -26.681 -62.281  1.00 80.04      A    N
ATOM    759  NH2 ARG A 129      16.141 -28.537 -62.350  1.00 80.04      A    N
ATOM    760  N   LEU A 130       9.781 -25.395 -63.685  1.00 59.61      A    N
ATOM    761  CA  LEU A 130      10.287 -24.078 -63.328  1.00 59.61      A    C
ATOM    762  C   LEU A 130       9.334 -23.422 -62.340  1.00 59.61      A    C
ATOM    763  O   LEU A 130       8.868 -22.297 -62.549  1.00 59.61      A    O
ATOM    764  CB  LEU A 130      10.424 -23.180 -64.560  1.00 43.35      A    C
ATOM    765  CG  LEU A 130      11.309 -23.624 -65.724  1.00 43.35      A    C
ATOM    766  CD1 LEU A 130      11.645 -22.379 -66.559  1.00 43.35      A    C
ATOM    767  CD2 LEU A 130      12.584 -24.325 -65.210  1.00 43.35      A    C
ATOM    768  N   ARG A 131       9.036 -24.133 -61.264  1.00 68.04      A    N
ATOM    769  CA  ARG A 131       8.131 -23.631 -60.237  1.00 68.04      A    C
ATOM    770  C   ARG A 131       8.373 -24.461 -58.987  1.00 68.04      A    C
ATOM    771  O   ARG A 131       7.901 -24.125 -57.910  1.00 68.04      A    O
ATOM    772  CB  ARG A 131       6.667 -23.791 -60.662  1.00 48.52      A    C
ATOM    773  CG  ARG A 131       6.078 -22.777 -61.636  1.00 48.52      A    C
ATOM    774  CD  ARG A 131       4.706 -23.336 -62.052  1.00 48.52      A    C
ATOM    775  NE  ARG A 131       3.597 -22.375 -62.149  1.00 48.52      A    N
ATOM    776  CZ  ARG A 131       2.411 -22.549 -61.559  1.00 48.52      A    C
ATOM    777  NH1 ARG A 131       2.194 -23.630 -60.821  1.00 48.52      A    N
ATOM    778  NH2 ARG A 131       1.426 -21.676 -61.738  1.00 48.52      A    N
ATOM    779  N   GLY A 132       9.089 -25.564 -59.141  1.00 55.48      A    N
ATOM    780  CA  GLY A 132       9.386 -26.388 -57.995  1.00 55.48      A    C
ATOM    781  C   GLY A 132       8.573 -27.652 -57.896  1.00 55.48      A    C
ATOM    782  O   GLY A 132       9.076 -28.691 -57.469  1.00 55.48      A    O
ATOM    783  N   GLU A 133       7.312 -27.580 -58.277  1.00128.50      A    N
ATOM    784  CA  GLU A 133       6.455 -28.749 -58.200  1.00128.50      A    C
ATOM    785  C   GLU A 133       7.160 -30.026 -58.675  1.00128.50      A    C
ATOM    786  O   GLU A 133       7.271 -30.281 -59.874  1.00128.50      A    O
ATOM    787  CB  GLU A 133       5.193 -28.487 -59.016  1.00 69.43      A    C
ATOM    788  CG  GLU A 133       4.330 -27.366 -58.452  1.00 69.43      A    C
ATOM    789  CD  GLU A 133       3.355 -26.853 -59.466  1.00 69.43      A    C
ATOM    790  OE1 GLU A 133       2.732 -27.703 -60.131  1.00 69.43      A    O
ATOM    791  OE2 GLU A 133       3.217 -25.616 -59.594  1.00 69.43      A    O
ATOM    792  N   ARG A 134       7.650 -30.818 -57.725  1.00197.95      A    N
ATOM    793  CA  ARG A 134       8.337 -32.065 -58.047  1.00197.95      A    C
ATOM    794  C   ARG A 134       8.106 -33.082 -56.940  1.00197.95      A    C
ATOM    795  O   ARG A 134       8.508 -32.792 -55.791  1.00197.95      A    O
ATOM    796  CB  ARG A 134       9.843 -31.838 -58.198  1.00200.75      A    C
ATOM    797  CG  ARG A 134      10.247 -30.721 -59.142  1.00200.75      A    C
ATOM    798  CD  ARG A 134      11.760 -30.589 -59.163  1.00200.75      A    C
ATOM    799  NE  ARG A 134      12.199 -29.198 -59.152  1.00200.75      A    N
ATOM    800  CZ  ARG A 134      13.467 -28.821 -59.027  1.00200.75      A    C
ATOM    801  NH1 ARG A 134      14.422 -29.733 -58.903  1.00200.75      A    N
ATOM    802  NH2 ARG A 134      13.783 -27.533 -59.018  1.00200.75      A    N
ATOM    803  OXT ARG A 134       8.617 -34.195 -57.050  1.00 20.00      A    O
TER     804      ARG A 134 
ATOM    805  N   ASP B  24     -14.530 -43.641 -63.699  1.00128.66      B    N
ATOM    806  CA  ASP B  24     -13.451 -42.761 -63.168  1.00128.66      B    C
ATOM    807  C   ASP B  24     -14.009 -41.374 -62.853  1.00128.66      B    C
ATOM    808  O   ASP B  24     -14.545 -40.699 -63.732  1.00128.66      B    O
ATOM    809  CB  ASP B  24     -12.330 -42.634 -64.198  1.00114.03      B    C
ATOM    810  CG  ASP B  24     -11.842 -43.974 -64.695  1.00114.03      B    C
ATOM    811  OD1 ASP B  24     -11.206 -44.707 -63.907  1.00114.03      B    O
ATOM    812  OD2 ASP B  24     -12.103 -44.294 -65.876  1.00114.03      B    O
ATOM    813  N   ASN B  25     -13.881 -40.950 -61.599  1.00 87.43      B    N
ATOM    814  CA  ASN B  25     -14.375 -39.643 -61.198  1.00 87.43      B    C
ATOM    815  C   ASN B  25     -13.440 -38.547 -61.668  1.00 87.43      B    C
ATOM    816  O   ASN B  25     -13.887 -37.480 -62.065  1.00 87.43      B    O
ATOM    817  CB  ASN B  25     -14.561 -39.610 -59.688  1.00102.60      B    C
ATOM    818  CG  ASN B  25     -15.826 -40.322 -59.254  1.00102.60      B    C
ATOM    819  OD1 ASN B  25     -15.920 -40.824 -58.136  1.00102.60      B    O
ATOM    820  ND2 ASN B  25     -16.816 -40.356 -60.139  1.00102.60      B    N
ATOM    821  N   ILE B  26     -12.141 -38.819 -61.628  1.00 55.05      B    N
ATOM    822  CA  ILE B  26     -11.141 -37.863 -62.096  1.00 55.05      B    C
ATOM    823  C   ILE B  26     -11.418 -37.652 -63.569  1.00 55.05      B    C
ATOM    824  O   ILE B  26     -11.023 -36.657 -64.159  1.00 55.05      B    O
ATOM    825  CB  ILE B  26      -9.712 -38.411 -61.949  1.00 68.80      B    C
ATOM    826  CG1 ILE B  26      -8.732 -37.539 -62.729  1.00 68.80      B    C
ATOM    827  CG2 ILE B  26      -9.645 -39.830 -62.465  1.00 68.80      B    C
ATOM    828  CD1 ILE B  26      -8.614 -36.150 -62.185  1.00 68.80      B    C
ATOM    829  N   GLN B  27     -12.098 -38.614 -64.170  1.00 62.20      B    N
ATOM    830  CA  GLN B  27     -12.441 -38.506 -65.575  1.00 62.20      B    C
ATOM    831  C   GLN B  27     -13.599 -37.542 -65.687  1.00 62.20      B    C
ATOM    832  O   GLN B  27     -13.857 -36.987 -66.752  1.00 62.20      B    O
ATOM    833  CB  GLN B  27     -12.838 -39.869 -66.128  1.00 66.62      B    C
ATOM    834  CG  GLN B  27     -11.683 -40.637 -66.717  1.00 66.62      B    C
ATOM    835  CD  GLN B  27     -11.063 -39.887 -67.863  1.00 66.62      B    C
ATOM    836  OE1 GLN B  27     -11.770 -39.346 -68.713  1.00 66.62      B    O
ATOM    837  NE2 GLN B  27      -9.741 -39.851 -67.903  1.00 66.62      B    N
ATOM    838  N   GLY B  28     -14.285 -37.353 -64.566  1.00 56.86      B    N
ATOM    839  CA  GLY B  28     -15.420 -36.454 -64.519  1.00 56.86      B    C
ATOM    840  C   GLY B  28     -15.035 -35.021 -64.833  1.00 56.86      B    C
ATOM    841  O   GLY B  28     -15.890 -34.201 -65.189  1.00 56.86      B    O
ATOM    842  N   ILE B  29     -13.752 -34.706 -64.680  1.00 34.44      B    N
ATOM    843  CA  ILE B  29     -13.276 -33.368 -64.985  1.00 34.44      B    C
ATOM    844  C   ILE B  29     -13.266 -33.369 -66.503  1.00 34.44      B    C
ATOM    845  O   ILE B  29     -12.243 -33.637 -67.135  1.00 34.44      B    O
ATOM    846  CB  ILE B  29     -11.858 -33.151 -64.457  1.00 30.41      B    C
ATOM    847  CG1 ILE B  29     -11.787 -33.532 -62.976  1.00 30.41      B    C
ATOM    848  CG2 ILE B  29     -11.448 -31.703 -64.652  1.00 30.41      B    C
ATOM    849  CD1 ILE B  29     -12.640 -32.682 -62.086  1.00 30.41      B    C
ATOM    850  N   THR B  30     -14.444 -33.114 -67.066  1.00 44.19      B    N
ATOM    851  CA  THR B  30     -14.687 -33.076 -68.504  1.00 44.19      B    C
ATOM    852  C   THR B  30     -13.644 -32.378 -69.376  1.00 44.19      B    C
ATOM    853  O   THR B  30     -12.913 -31.501 -68.921  1.00 44.19      B    O
ATOM    854  CB  THR B  30     -16.040 -32.428 -68.772  1.00 74.85      B    C
ATOM    855  OG1 THR B  30     -16.281 -31.417 -67.787  1.00 74.85      B    O
ATOM    856  CG2 THR B  30     -17.137 -33.453 -68.696  1.00 74.85      B    C
ATOM    857  N   LYS B  31     -13.587 -32.776 -70.645  1.00 70.02      B    N
ATOM    858  CA  LYS B  31     -12.643 -32.169 -71.571  1.00 70.02      B    C
ATOM    859  C   LYS B  31     -12.923 -30.679 -71.691  1.00 70.02      B    C
ATOM    860  O   LYS B  31     -12.004 -29.904 -71.935  1.00 70.02      B    O
ATOM    861  CB  LYS B  31     -12.715 -32.812 -72.962  1.00 61.45      B    C
ATOM    862  CG  LYS B  31     -11.430 -32.599 -73.772  1.00 61.45      B    C
ATOM    863  CD  LYS B  31     -11.511 -33.023 -75.245  1.00 61.45      B    C
ATOM    864  CE  LYS B  31     -11.862 -31.831 -76.157  1.00 61.45      B    C
ATOM    865  NZ  LYS B  31     -11.608 -32.052 -77.615  1.00 61.45      B    N
ATOM    866  N   PRO B  32     -14.201 -30.258 -71.542  1.00 86.22      B    N
ATOM    867  CA  PRO B  32     -14.587 -28.839 -71.630  1.00 86.22      B    C
ATOM    868  C   PRO B  32     -14.048 -27.987 -70.473  1.00 86.22      B    C
ATOM    869  O   PRO B  32     -13.444 -26.937 -70.688  1.00 86.22      B    O
ATOM    870  CB  PRO B  32     -16.112 -28.900 -71.633  1.00 66.62      B    C
ATOM    871  CG  PRO B  32     -16.386 -30.190 -72.318  1.00 66.62      B    C
ATOM    872  CD  PRO B  32     -15.402 -31.108 -71.639  1.00 66.62      B    C
ATOM    873  N   ALA B  33     -14.282 -28.435 -69.246  1.00 51.29      B    N
ATOM    874  CA  ALA B  33     -13.786 -27.721 -68.091  1.00 51.29      B    C
ATOM    875  C   ALA B  33     -12.288 -27.448 -68.264  1.00 51.29      B    C
ATOM    876  O   ALA B  33     -11.840 -26.321 -68.103  1.00 51.29      B    O
ATOM    877  CB  ALA B  33     -14.025 -28.528 -66.850  1.00 63.81      B    C
ATOM    878  N   ILE B  34     -11.500 -28.468 -68.587  1.00 51.97      B    N
ATOM    879  CA  ILE B  34     -10.070 -28.236 -68.778  1.00 51.97      B    C
ATOM    880  C   ILE B  34      -9.950 -27.109 -69.788  1.00 51.97      B    C
ATOM    881  O   ILE B  34      -9.214 -26.150 -69.589  1.00 51.97      B    O
ATOM    882  CB  ILE B  34      -9.328 -29.470 -69.354  1.00 33.23      B    C
ATOM    883  CG1 ILE B  34      -9.573 -30.709 -68.485  1.00 33.23      B    C
ATOM    884  CG2 ILE B  34      -7.838 -29.214 -69.372  1.00 33.23      B    C
ATOM    885  CD1 ILE B  34      -8.946 -30.665 -67.116  1.00 33.23      B    C
ATOM    886  N   ARG B  35     -10.707 -27.222 -70.869  1.00 50.50      B    N
ATOM    887  CA  ARG B  35     -10.685 -26.219 -71.924  1.00 50.50      B    C
ATOM    888  C   ARG B  35     -10.974 -24.828 -71.376  1.00 50.50      B    C
ATOM    889  O   ARG B  35     -10.213 -23.896 -71.622  1.00 50.50      B    O
ATOM    890  CB  ARG B  35     -11.696 -26.587 -73.011  1.00118.97      B    C
ATOM    891  CG  ARG B  35     -11.742 -25.624 -74.174  1.00118.97      B    C
ATOM    892  CD  ARG B  35     -12.653 -26.143 -75.267  1.00118.97      B    C
ATOM    893  NE  ARG B  35     -12.145 -27.373 -75.866  1.00118.97      B    N
ATOM    894  CZ  ARG B  35     -10.976 -27.478 -76.498  1.00118.97      B    C
ATOM    895  NH1 ARG B  35     -10.174 -26.427 -76.617  1.00118.97      B    N
ATOM    896  NH2 ARG B  35     -10.612 -28.636 -77.030  1.00118.97      B    N
ATOM    897  N   ARG B  36     -12.062 -24.688 -70.627  1.00 42.72      B    N
ATOM    898  CA  ARG B  36     -12.410 -23.385 -70.067  1.00 42.72      B    C
ATOM    899  C   ARG B  36     -11.266 -22.780 -69.249  1.00 42.72      B    C
ATOM    900  O   ARG B  36     -10.742 -21.726 -69.596  1.00 42.72      B    O
ATOM    901  CB  ARG B  36     -13.672 -23.487 -69.210  1.00 54.44      B    C
ATOM    902  CG  ARG B  36     -14.864 -23.848 -70.023  1.00 54.44      B    C
ATOM    903  CD  ARG B  36     -16.163 -23.460 -69.367  1.00 54.44      B    C
ATOM    904  NE  ARG B  36     -16.679 -24.457 -68.439  1.00 54.44      B    N
ATOM    905  CZ  ARG B  36     -16.880 -25.739 -68.733  1.00 54.44      B    C
ATOM    906  NH1 ARG B  36     -16.603 -26.216 -69.940  1.00 54.44      B    N
ATOM    907  NH2 ARG B  36     -17.387 -26.548 -67.817  1.00 54.44      B    N
ATOM    908  N   LEU B  37     -10.887 -23.442 -68.162  1.00 46.00      B    N
ATOM    909  CA  LEU B  37      -9.803 -22.960 -67.332  1.00 46.00      B    C
ATOM    910  C   LEU B  37      -8.685 -22.473 -68.248  1.00 46.00      B    C
ATOM    911  O   LEU B  37      -8.208 -21.350 -68.130  1.00 46.00      B    O
ATOM    912  CB  LEU B  37      -9.284 -24.088 -66.446  1.00 24.00      B    C
ATOM    913  CG  LEU B  37     -10.283 -24.743 -65.496  1.00 24.00      B    C
ATOM    914  CD1 LEU B  37      -9.670 -26.009 -64.887  1.00 24.00      B    C
ATOM    915  CD2 LEU B  37     -10.663 -23.754 -64.408  1.00 24.00      B    C
ATOM    916  N   ALA B  38      -8.282 -23.314 -69.186  1.00 25.82      B    N
ATOM    917  CA  ALA B  38      -7.211 -22.947 -70.097  1.00 25.82      B    C
ATOM    918  C   ALA B  38      -7.513 -21.687 -70.918  1.00 25.82      B    C
ATOM    919  O   ALA B  38      -6.601 -21.064 -71.460  1.00 25.82      B    O
ATOM    920  CB  ALA B  38      -6.900 -24.113 -71.012  1.00 50.23      B    C
ATOM    921  N   ARG B  39      -8.789 -21.322 -71.032  1.00 58.40      B    N
ATOM    922  CA  ARG B  39      -9.172 -20.117 -71.771  1.00 58.40      B    C
ATOM    923  C   ARG B  39      -8.878 -18.960 -70.852  1.00 58.40      B    C
ATOM    924  O   ARG B  39      -8.135 -18.050 -71.199  1.00 58.40      B    O
ATOM    925  CB  ARG B  39     -10.663 -20.107 -72.082  1.00 57.37      B    C
ATOM    926  CG  ARG B  39     -11.095 -21.119 -73.090  1.00 57.37      B    C
ATOM    927  CD  ARG B  39     -10.305 -20.966 -74.378  1.00 57.37      B    C
ATOM    928  NE  ARG B  39     -10.944 -21.683 -75.472  1.00 57.37      B    N
ATOM    929  CZ  ARG B  39     -10.295 -22.271 -76.465  1.00 57.37      B    C
ATOM    930  NH1 ARG B  39      -8.968 -22.242 -76.516  1.00 57.37      B    N
ATOM    931  NH2 ARG B  39     -10.988 -22.877 -77.415  1.00 57.37      B    N
ATOM    932  N   ARG B  40      -9.496 -19.004 -69.675  1.00 33.10      B    N
ATOM    933  CA  ARG B  40      -9.295 -17.987 -68.668  1.00 33.10      B    C
ATOM    934  C   ARG B  40      -7.792 -17.864 -68.536  1.00 33.10      B    C
ATOM    935  O   ARG B  40      -7.260 -16.777 -68.351  1.00 33.10      B    O
ATOM    936  CB  ARG B  40      -9.905 -18.439 -67.347  1.00 35.78      B    C
ATOM    937  CG  ARG B  40      -9.734 -17.479 -66.201  1.00 35.78      B    C
ATOM    938  CD  ARG B  40     -10.675 -17.835 -65.054  1.00 35.78      B    C
ATOM    939  NE  ARG B  40     -12.099 -17.671 -65.394  1.00 35.78      B    N
ATOM    940  CZ  ARG B  40     -13.101 -17.919 -64.547  1.00 35.78      B    C
ATOM    941  NH1 ARG B  40     -12.844 -18.339 -63.320  1.00 35.78      B    N
ATOM    942  NH2 ARG B  40     -14.360 -17.746 -64.904  1.00 35.78      B    N
ATOM    943  N   GLY B  41      -7.108 -18.993 -68.660  1.00 48.83      B    N
ATOM    944  CA  GLY B  41      -5.668 -18.989 -68.549  1.00 48.83      B    C
ATOM    945  C   GLY B  41      -5.025 -18.284 -69.719  1.00 48.83      B    C
ATOM    946  O   GLY B  41      -3.832 -17.996 -69.692  1.00 48.83      B    O
ATOM    947  N   GLY B  42      -5.799 -18.007 -70.757  1.00 49.29      B    N
ATOM    948  CA  GLY B  42      -5.240 -17.328 -71.913  1.00 49.29      B    C
ATOM    949  C   GLY B  42      -4.804 -18.225 -73.064  1.00 49.29      B    C
ATOM    950  O   GLY B  42      -4.328 -17.732 -74.090  1.00 49.29      B    O
ATOM    951  N   VAL B  43      -4.972 -19.534 -72.907  1.00 43.21      B    N
ATOM    952  CA  VAL B  43      -4.590 -20.493 -73.938  1.00 43.21      B    C
ATOM    953  C   VAL B  43      -5.511 -20.385 -75.146  1.00 43.21      B    C
ATOM    954  O   VAL B  43      -6.721 -20.233 -74.990  1.00 43.21      B    O
ATOM    955  CB  VAL B  43      -4.649 -21.935 -73.393  1.00 33.05      B    C
ATOM    956  CG1 VAL B  43      -4.473 -22.947 -74.519  1.00 33.05      B    C
ATOM    957  CG2 VAL B  43      -3.570 -22.130 -72.361  1.00 33.05      B    C
ATOM    958  N   LYS B  44      -4.936 -20.467 -76.346  1.00 73.05      B    N
ATOM    959  CA  LYS B  44      -5.719 -20.387 -77.580  1.00 73.05      B    C
ATOM    960  C   LYS B  44      -5.914 -21.756 -78.253  1.00 73.05      B    C
ATOM    961  O   LYS B  44      -7.029 -22.128 -78.636  1.00 73.05      B    O
ATOM    962  CB  LYS B  44      -5.045 -19.429 -78.562  1.00 73.83      B    C
ATOM    963  CG  LYS B  44      -5.796 -19.263 -79.863  1.00 73.83      B    C
ATOM    964  CD  LYS B  44      -5.094 -18.298 -80.797  1.00 73.83      B    C
ATOM    965  CE  LYS B  44      -5.730 -18.316 -82.191  1.00 73.83      B    C
ATOM    966  NZ  LYS B  44      -4.992 -17.453 -83.166  1.00 73.83      B    N
ATOM    967  N   ARG B  45      -4.826 -22.505 -78.383  1.00 61.31      B    N
ATOM    968  CA  ARG B  45      -4.864 -23.815 -79.015  1.00 61.31      B    C
ATOM    969  C   ARG B  45      -4.322 -24.892 -78.069  1.00 61.31      B    C
ATOM    970  O   ARG B  45      -3.165 -24.842 -77.657  1.00 61.31      B    O
ATOM    971  CB  ARG B  45      -4.048 -23.760 -80.308  1.00 72.27      B    C
ATOM    972  CG  ARG B  45      -4.250 -24.929 -81.235  1.00 72.27      B    C
ATOM    973  CD  ARG B  45      -4.201 -24.489 -82.677  1.00 72.27      B    C
ATOM    974  NE  ARG B  45      -4.242 -25.652 -83.545  1.00 72.27      B    N
ATOM    975  CZ  ARG B  45      -3.179 -26.396 -83.819  1.00 72.27      B    C
ATOM    976  NH1 ARG B  45      -2.003 -26.072 -83.295  1.00 72.27      B    N
ATOM    977  NH2 ARG B  45      -3.289 -27.471 -84.596  1.00 72.27      B    N
ATOM    978  N   ILE B  46      -5.167 -25.873 -77.754  1.00 42.93      B    N
ATOM    979  CA  ILE B  46      -4.842 -26.969 -76.830  1.00 42.93      B    C
ATOM    980  C   ILE B  46      -4.614 -28.358 -77.463  1.00 42.93      B    C
ATOM    981  O   ILE B  46      -5.566 -28.985 -77.952  1.00 42.93      B    O
ATOM    982  CB  ILE B  46      -5.979 -27.145 -75.782  1.00 44.56      B    C
ATOM    983  CG1 ILE B  46      -6.331 -25.810 -75.148  1.00 44.56      B    C
ATOM    984  CG2 ILE B  46      -5.557 -28.098 -74.695  1.00 44.56      B    C
ATOM    985  CD1 ILE B  46      -7.602 -25.884 -74.318  1.00 44.56      B    C
ATOM    986  N   SER B  47      -3.371 -28.844 -77.401  1.00 49.79      B    N
ATOM    987  CA  SER B  47      -3.007 -30.166 -77.916  1.00 49.79      B    C
ATOM    988  C   SER B  47      -3.778 -31.289 -77.216  1.00 49.79      B    C
ATOM    989  O   SER B  47      -4.168 -31.161 -76.058  1.00 49.79      B    O
ATOM    990  CB  SER B  47      -1.533 -30.432 -77.710  1.00 60.68      B    C
ATOM    991  OG  SER B  47      -1.370 -31.762 -77.247  1.00 60.68      B    O
ATOM    992  N   GLY B  48      -3.947 -32.410 -77.906  1.00 43.17      B    N
ATOM    993  CA  GLY B  48      -4.710 -33.516 -77.353  1.00 43.17      B    C
ATOM    994  C   GLY B  48      -4.295 -34.136 -76.034  1.00 43.17      B    C
ATOM    995  O   GLY B  48      -5.138 -34.590 -75.256  1.00 43.17      B    O
ATOM    996  N   LEU B  49      -2.998 -34.173 -75.778  1.00 86.55      B    N
ATOM    997  CA  LEU B  49      -2.491 -34.777 -74.558  1.00 86.55      B    C
ATOM    998  C   LEU B  49      -2.799 -33.959 -73.305  1.00 86.55      B    C
ATOM    999  O   LEU B  49      -3.057 -34.506 -72.232  1.00 86.55      B    O
ATOM   1000  CB  LEU B  49      -0.991 -34.981 -74.717  1.00 49.98      B    C
ATOM   1001  CG  LEU B  49      -0.687 -35.727 -76.019  1.00 49.98      B    C
ATOM   1002  CD1 LEU B  49       0.794 -35.723 -76.285  1.00 49.98      B    C
ATOM   1003  CD2 LEU B  49      -1.203 -37.144 -75.926  1.00 49.98      B    C
ATOM   1004  N   ILE B  50      -2.790 -32.643 -73.456  1.00 43.43      B    N
ATOM   1005  CA  ILE B  50      -3.047 -31.748 -72.346  1.00 43.43      B    C
ATOM   1006  C   ILE B  50      -4.145 -32.206 -71.425  1.00 43.43      B    C
ATOM   1007  O   ILE B  50      -4.030 -32.085 -70.215  1.00 43.43      B    O
ATOM   1008  CB  ILE B  50      -3.408 -30.339 -72.831  1.00 31.79      B    C
ATOM   1009  CG1 ILE B  50      -2.234 -29.741 -73.597  1.00 31.79      B    C
ATOM   1010  CG2 ILE B  50      -3.730 -29.454 -71.658  1.00 31.79      B    C
ATOM   1011  CD1 ILE B  50      -0.914 -29.815 -72.842  1.00 31.79      B    C
ATOM   1012  N   TYR B  51      -5.211 -32.745 -71.983  1.00 47.86      B    N
ATOM   1013  CA  TYR B  51      -6.316 -33.140 -71.137  1.00 47.86      B    C
ATOM   1014  C   TYR B  51      -5.982 -34.131 -70.034  1.00 47.86      B    C
ATOM   1015  O   TYR B  51      -6.189 -33.817 -68.853  1.00 47.86      B    O
ATOM   1016  CB  TYR B  51      -7.475 -33.623 -72.004  1.00 53.24      B    C
ATOM   1017  CG  TYR B  51      -7.905 -32.548 -72.967  1.00 53.24      B    C
ATOM   1018  CD1 TYR B  51      -8.697 -31.483 -72.551  1.00 53.24      B    C
ATOM   1019  CD2 TYR B  51      -7.427 -32.542 -74.269  1.00 53.24      B    C
ATOM   1020  CE1 TYR B  51      -8.996 -30.429 -73.414  1.00 53.24      B    C
ATOM   1021  CE2 TYR B  51      -7.711 -31.499 -75.140  1.00 53.24      B    C
ATOM   1022  CZ  TYR B  51      -8.490 -30.442 -74.712  1.00 53.24      B    C
ATOM   1023  OH  TYR B  51      -8.700 -29.390 -75.582  1.00 53.24      B    O
ATOM   1024  N   GLU B  52      -5.468 -35.311 -70.377  1.00 45.02      B    N
ATOM   1025  CA  GLU B  52      -5.150 -36.263 -69.319  1.00 45.02      B    C
ATOM   1026  C   GLU B  52      -4.032 -35.724 -68.424  1.00 45.02      B    C
ATOM   1027  O   GLU B  52      -3.978 -36.038 -67.234  1.00 45.02      B    O
ATOM   1028  CB  GLU B  52      -4.774 -37.632 -69.890  1.00 68.46      B    C
ATOM   1029  CG  GLU B  52      -5.973 -38.583 -70.104  1.00 68.46      B    C
ATOM   1030  CD  GLU B  52      -6.730 -38.966 -68.809  1.00 68.46      B    C
ATOM   1031  OE1 GLU B  52      -6.141 -39.608 -67.907  1.00 68.46      B    O
ATOM   1032  OE2 GLU B  52      -7.928 -38.631 -68.699  1.00 68.46      B    O
ATOM   1033  N   GLU B  53      -3.156 -34.897 -68.991  1.00 42.31      B    N
ATOM   1034  CA  GLU B  53      -2.064 -34.302 -68.228  1.00 42.31      B    C
ATOM   1035  C   GLU B  53      -2.668 -33.405 -67.133  1.00 42.31      B    C
ATOM   1036  O   GLU B  53      -2.398 -33.562 -65.938  1.00 42.31      B    O
ATOM   1037  CB  GLU B  53      -1.187 -33.471 -69.156  1.00 88.02      B    C
ATOM   1038  CG  GLU B  53       0.154 -33.116 -68.574  1.00 88.02      B    C
ATOM   1039  CD  GLU B  53       0.902 -34.340 -68.095  1.00 88.02      B    C
ATOM   1040  OE1 GLU B  53       0.765 -35.409 -68.737  1.00 88.02      B    O
ATOM   1041  OE2 GLU B  53       1.635 -34.233 -67.084  1.00 88.02      B    O
ATOM   1042  N   VAL B  54      -3.496 -32.459 -67.557  1.00 32.78      B    N
ATOM   1043  CA  VAL B  54      -4.132 -31.562 -66.634  1.00 32.78      B    C
ATOM   1044  C   VAL B  54      -4.777 -32.376 -65.554  1.00 32.78      B    C
ATOM   1045  O   VAL B  54      -4.691 -32.011 -64.393  1.00 32.78      B    O
ATOM   1046  CB  VAL B  54      -5.195 -30.730 -67.330  1.00 15.41      B    C
ATOM   1047  CG1 VAL B  54      -5.923 -29.819 -66.332  1.00 15.41      B    C
ATOM   1048  CG2 VAL B  54      -4.543 -29.926 -68.393  1.00 15.41      B    C
ATOM   1049  N   ARG B  55      -5.421 -33.485 -65.905  1.00 35.54      B    N
ATOM   1050  CA  ARG B  55      -6.059 -34.264 -64.848  1.00 35.54      B    C
ATOM   1051  C   ARG B  55      -5.012 -34.711 -63.848  1.00 35.54      B    C
ATOM   1052  O   ARG B  55      -5.219 -34.623 -62.642  1.00 35.54      B    O
ATOM   1053  CB  ARG B  55      -6.825 -35.471 -65.397  1.00 53.69      B    C
ATOM   1054  CG  ARG B  55      -8.070 -35.094 -66.161  1.00 53.69      B    C
ATOM   1055  CD  ARG B  55      -9.101 -36.216 -66.192  1.00 53.69      B    C
ATOM   1056  NE  ARG B  55     -10.124 -35.965 -67.206  1.00 53.69      B    N
ATOM   1057  CZ  ARG B  55      -9.874 -35.935 -68.516  1.00 53.69      B    C
ATOM   1058  NH1 ARG B  55      -8.644 -36.146 -68.955  1.00 53.69      B    N
ATOM   1059  NH2 ARG B  55     -10.835 -35.669 -69.396  1.00 53.69      B    N
ATOM   1060  N   ALA B  56      -3.875 -35.160 -64.357  1.00 43.23      B    N
ATOM   1061  CA  ALA B  56      -2.794 -35.615 -63.501  1.00 43.23      B    C
ATOM   1062  C   ALA B  56      -2.459 -34.530 -62.484  1.00 43.23      B    C
ATOM   1063  O   ALA B  56      -2.539 -34.744 -61.268  1.00 43.23      B    O
ATOM   1064  CB  ALA B  56      -1.568 -35.947 -64.345  1.00138.63      B    C
ATOM   1065  N   VAL B  57      -2.074 -33.364 -62.989  1.00 41.24      B    N
ATOM   1066  CA  VAL B  57      -1.750 -32.231 -62.137  1.00 41.24      B    C
ATOM   1067  C   VAL B  57      -2.838 -32.060 -61.085  1.00 41.24      B    C
ATOM   1068  O   VAL B  57      -2.593 -32.182 -59.895  1.00 41.24      B    O
ATOM   1069  CB  VAL B  57      -1.647 -30.966 -62.985  1.00 26.74      B    C
ATOM   1070  CG1 VAL B  57      -2.131 -29.773 -62.199  1.00 26.74      B    C
ATOM   1071  CG2 VAL B  57      -0.200 -30.765 -63.442  1.00 26.74      B    C
ATOM   1072  N   LEU B  58      -4.050 -31.796 -61.545  1.00 23.88      B    N
ATOM   1073  CA  LEU B  58      -5.184 -31.609 -60.662  1.00 23.88      B    C
ATOM   1074  C   LEU B  58      -5.257 -32.610 -59.505  1.00 23.88      B    C
ATOM   1075  O   LEU B  58      -5.371 -32.216 -58.340  1.00 23.88      B    O
ATOM   1076  CB  LEU B  58      -6.486 -31.656 -61.470  1.00 25.47      B    C
ATOM   1077  CG  LEU B  58      -7.767 -31.901 -60.661  1.00 25.47      B    C
ATOM   1078  CD1 LEU B  58      -7.880 -30.915 -59.563  1.00 25.47      B    C
ATOM   1079  CD2 LEU B  58      -8.976 -31.790 -61.555  1.00 25.47      B    C
ATOM   1080  N   LYS B  59      -5.206 -33.900 -59.804  1.00 31.30      B    N
ATOM   1081  CA  LYS B  59      -5.306 -34.872 -58.731  1.00 31.30      B    C
ATOM   1082  C   LYS B  59      -4.149 -34.661 -57.778  1.00 31.30      B    C
ATOM   1083  O   LYS B  59      -4.341 -34.455 -56.581  1.00 31.30      B    O
ATOM   1084  CB  LYS B  59      -5.278 -36.306 -59.265  1.00 59.47      B    C
ATOM   1085  CG  LYS B  59      -5.927 -37.310 -58.312  1.00 59.47      B    C
ATOM   1086  CD  LYS B  59      -5.643 -38.762 -58.686  1.00 59.47      B    C
ATOM   1087  CE  LYS B  59      -4.204 -39.141 -58.369  1.00 59.47      B    C
ATOM   1088  NZ  LYS B  59      -3.877 -40.576 -58.680  1.00 59.47      B    N
ATOM   1089  N   SER B  60      -2.943 -34.698 -58.319  1.00 25.93      B    N
ATOM   1090  CA  SER B  60      -1.753 -34.520 -57.511  1.00 25.93      B    C
ATOM   1091  C   SER B  60      -1.844 -33.295 -56.583  1.00 25.93      B    C
ATOM   1092  O   SER B  60      -1.259 -33.289 -55.502  1.00 25.93      B    O
ATOM   1093  CB  SER B  60      -0.551 -34.399 -58.423  1.00 28.00      B    C
ATOM   1094  OG  SER B  60       0.610 -34.236 -57.658  1.00 28.00      B    O
ATOM   1095  N   PHE B  61      -2.569 -32.261 -57.009  1.00 36.82      B    N
ATOM   1096  CA  PHE B  61      -2.753 -31.055 -56.203  1.00 36.82      B    C
ATOM   1097  C   PHE B  61      -3.739 -31.435 -55.098  1.00 36.82      B    C
ATOM   1098  O   PHE B  61      -3.369 -31.534 -53.932  1.00 36.82      B    O
ATOM   1099  CB  PHE B  61      -3.322 -29.920 -57.069  1.00 37.89      B    C
ATOM   1100  CG  PHE B  61      -3.472 -28.585 -56.352  1.00 37.89      B    C
ATOM   1101  CD1 PHE B  61      -2.501 -27.593 -56.480  1.00 37.89      B    C
ATOM   1102  CD2 PHE B  61      -4.629 -28.289 -55.610  1.00 37.89      B    C
ATOM   1103  CE1 PHE B  61      -2.685 -26.329 -55.888  1.00 37.89      B    C
ATOM   1104  CE2 PHE B  61      -4.820 -27.025 -55.013  1.00 37.89      B    C
ATOM   1105  CZ  PHE B  61      -3.858 -26.051 -55.154  1.00 37.89      B    C
ATOM   1106  N   LEU B  62      -4.990 -31.677 -55.463  1.00 34.29      B    N
ATOM   1107  CA  LEU B  62      -5.992 -32.049 -54.473  1.00 34.29      B    C
ATOM   1108  C   LEU B  62      -5.452 -32.977 -53.362  1.00 34.29      B    C
ATOM   1109  O   LEU B  62      -5.765 -32.808 -52.172  1.00 34.29      B    O
ATOM   1110  CB  LEU B  62      -7.171 -32.721 -55.178  1.00 36.40      B    C
ATOM   1111  CG  LEU B  62      -7.960 -31.837 -56.146  1.00 36.40      B    C
ATOM   1112  CD1 LEU B  62      -8.736 -32.731 -57.089  1.00 36.40      B    C
ATOM   1113  CD2 LEU B  62      -8.890 -30.889 -55.393  1.00 36.40      B    C
ATOM   1114  N   GLU B  63      -4.637 -33.954 -53.758  1.00 35.08      B    N
ATOM   1115  CA  GLU B  63      -4.068 -34.909 -52.810  1.00 35.08      B    C
ATOM   1116  C   GLU B  63      -3.220 -34.219 -51.769  1.00 35.08      B    C
ATOM   1117  O   GLU B  63      -3.499 -34.306 -50.576  1.00 35.08      B    O
ATOM   1118  CB  GLU B  63      -3.240 -35.952 -53.550  1.00 84.02      B    C
ATOM   1119  CG  GLU B  63      -4.096 -36.843 -54.416  1.00 84.02      B    C
ATOM   1120  CD  GLU B  63      -3.291 -37.777 -55.287  1.00 84.02      B    C
ATOM   1121  OE1 GLU B  63      -2.442 -37.276 -56.058  1.00 84.02      B    O
ATOM   1122  OE2 GLU B  63      -3.515 -39.007 -55.209  1.00 84.02      B    O
ATOM   1123  N   SER B  64      -2.191 -33.523 -52.228  1.00 38.15      B    N
ATOM   1124  CA  SER B  64      -1.310 -32.818 -51.327  1.00 38.15      B    C
ATOM   1125  C   SER B  64      -2.116 -31.922 -50.380  1.00 38.15      B    C
ATOM   1126  O   SER B  64      -1.841 -31.867 -49.173  1.00 38.15      B    O
ATOM   1127  CB  SER B  64      -0.296 -32.001 -52.130  1.00 31.32      B    C
ATOM   1128  OG  SER B  64       0.564 -32.840 -52.888  1.00 31.32      B    O
ATOM   1129  N   VAL B  65      -3.116 -31.228 -50.910  1.00 30.76      B    N
ATOM   1130  CA  VAL B  65      -3.943 -30.369 -50.064  1.00 30.76      B    C
ATOM   1131  C   VAL B  65      -4.806 -31.165 -49.084  1.00 30.76      B    C
ATOM   1132  O   VAL B  65      -4.722 -30.950 -47.873  1.00 30.76      B    O
ATOM   1133  CB  VAL B  65      -4.894 -29.505 -50.877  1.00 26.40      B    C
ATOM   1134  CG1 VAL B  65      -5.441 -28.389 -50.001  1.00 26.40      B    C
ATOM   1135  CG2 VAL B  65      -4.189 -28.975 -52.104  1.00 26.40      B    C
ATOM   1136  N   ILE B  66      -5.639 -32.080 -49.587  1.00 25.21      B    N
ATOM   1137  CA  ILE B  66      -6.484 -32.850 -48.680  1.00 25.21      B    C
ATOM   1138  C   ILE B  66      -5.679 -33.641 -47.622  1.00 25.21      B    C
ATOM   1139  O   ILE B  66      -6.063 -33.654 -46.452  1.00 25.21      B    O
ATOM   1140  CB  ILE B  66      -7.430 -33.810 -49.435  1.00 21.31      B    C
ATOM   1141  CG1 ILE B  66      -8.050 -33.116 -50.638  1.00 21.31      B    C
ATOM   1142  CG2 ILE B  66      -8.595 -34.180 -48.547  1.00 21.31      B    C
ATOM   1143  CD1 ILE B  66      -8.634 -34.083 -51.644  1.00 21.31      B    C
ATOM   1144  N   ARG B  67      -4.572 -34.290 -47.991  1.00 27.74      B    N
ATOM   1145  CA  ARG B  67      -3.832 -35.012 -46.961  1.00 27.74      B    C
ATOM   1146  C   ARG B  67      -3.664 -34.048 -45.782  1.00 27.74      B    C
ATOM   1147  O   ARG B  67      -4.121 -34.317 -44.668  1.00 27.74      B    O
ATOM   1148  CB  ARG B  67      -2.459 -35.482 -47.448  1.00 67.22      B    C
ATOM   1149  CG  ARG B  67      -1.628 -36.143 -46.333  1.00 67.22      B    C
ATOM   1150  CD  ARG B  67      -0.202 -36.552 -46.750  1.00 67.22      B    C
ATOM   1151  NE  ARG B  67      -0.172 -37.784 -47.539  1.00 67.22      B    N
ATOM   1152  CZ  ARG B  67      -0.006 -37.847 -48.863  1.00 67.22      B    C
ATOM   1153  NH1 ARG B  67       0.158 -36.741 -49.585  1.00 67.22      B    N
ATOM   1154  NH2 ARG B  67      -0.017 -39.030 -49.475  1.00 67.22      B    N
ATOM   1155  N   ASP B  68      -3.030 -32.907 -46.041  1.00 37.84      B    N
ATOM   1156  CA  ASP B  68      -2.814 -31.893 -45.018  1.00 37.84      B    C
ATOM   1157  C   ASP B  68      -4.134 -31.552 -44.377  1.00 37.84      B    C
ATOM   1158  O   ASP B  68      -4.256 -31.573 -43.156  1.00 37.84      B    O
ATOM   1159  CB  ASP B  68      -2.223 -30.641 -45.642  1.00 60.18      B    C
ATOM   1160  CG  ASP B  68      -0.719 -30.613 -45.566  1.00 60.18      B    C
ATOM   1161  OD1 ASP B  68      -0.101 -31.708 -45.495  1.00 60.18      B    O
ATOM   1162  OD2 ASP B  68      -0.159 -29.489 -45.587  1.00 60.18      B    O
ATOM   1163  N   SER B  69      -5.134 -31.259 -45.200  1.00 28.64      B    N
ATOM   1164  CA  SER B  69      -6.443 -30.902 -44.671  1.00 28.64      B    C
ATOM   1165  C   SER B  69      -6.937 -31.928 -43.658  1.00 28.64      B    C
ATOM   1166  O   SER B  69      -7.064 -31.637 -42.471  1.00 28.64      B    O
ATOM   1167  CB  SER B  69      -7.464 -30.782 -45.793  1.00 99.49      B    C
ATOM   1168  OG  SER B  69      -7.816 -32.061 -46.277  1.00 99.49      B    O
ATOM   1169  N   VAL B  70      -7.197 -33.142 -44.123  1.00 37.10      B    N
ATOM   1170  CA  VAL B  70      -7.699 -34.180 -43.239  1.00 37.10      B    C
ATOM   1171  C   VAL B  70      -6.871 -34.352 -41.980  1.00 37.10      B    C
ATOM   1172  O   VAL B  70      -7.433 -34.558 -40.912  1.00 37.10      B    O
ATOM   1173  CB  VAL B  70      -7.816 -35.518 -43.967  1.00 43.56      B    C
ATOM   1174  CG1 VAL B  70      -8.330 -36.563 -43.014  1.00 43.56      B    C
ATOM   1175  CG2 VAL B  70      -8.770 -35.375 -45.154  1.00 43.56      B    C
ATOM   1176  N   THR B  71      -5.547 -34.260 -42.086  1.00 32.14      B    N
ATOM   1177  CA  THR B  71      -4.713 -34.397 -40.894  1.00 32.14      B    C
ATOM   1178  C   THR B  71      -5.189 -33.413 -39.838  1.00 32.14      B    C
ATOM   1179  O   THR B  71      -5.216 -33.742 -38.658  1.00 32.14      B    O
ATOM   1180  CB  THR B  71      -3.231 -34.106 -41.159  1.00 42.73      B    C
ATOM   1181  OG1 THR B  71      -2.701 -35.063 -42.083  1.00 42.73      B    O
ATOM   1182  CG2 THR B  71      -2.450 -34.190 -39.865  1.00 42.73      B    C
ATOM   1183  N   TYR B  72      -5.553 -32.201 -40.255  1.00 40.41      B    N
ATOM   1184  CA  TYR B  72      -6.047 -31.218 -39.297  1.00 40.41      B    C
ATOM   1185  C   TYR B  72      -7.342 -31.743 -38.735  1.00 40.41      B    C
ATOM   1186  O   TYR B  72      -7.620 -31.567 -37.555  1.00 40.41      B    O
ATOM   1187  CB  TYR B  72      -6.296 -29.852 -39.944  1.00 42.74      B    C
ATOM   1188  CG  TYR B  72      -5.045 -29.012 -40.094  1.00 42.74      B    C
ATOM   1189  CD1 TYR B  72      -4.639 -28.547 -41.341  1.00 42.74      B    C
ATOM   1190  CD2 TYR B  72      -4.235 -28.739 -38.997  1.00 42.74      B    C
ATOM   1191  CE1 TYR B  72      -3.452 -27.845 -41.489  1.00 42.74      B    C
ATOM   1192  CE2 TYR B  72      -3.056 -28.039 -39.137  1.00 42.74      B    C
ATOM   1193  CZ  TYR B  72      -2.666 -27.600 -40.381  1.00 42.74      B    C
ATOM   1194  OH  TYR B  72      -1.471 -26.934 -40.518  1.00 42.74      B    O
ATOM   1195  N   THR B  73      -8.123 -32.408 -39.580  1.00 55.88      B    N
ATOM   1196  CA  THR B  73      -9.403 -32.968 -39.157  1.00 55.88      B    C
ATOM   1197  C   THR B  73      -9.243 -33.989 -38.025  1.00 55.88      B    C
ATOM   1198  O   THR B  73      -9.905 -33.890 -36.999  1.00 55.88      B    O
ATOM   1199  CB  THR B  73     -10.129 -33.665 -40.322  1.00 41.38      B    C
ATOM   1200  OG1 THR B  73     -10.153 -32.805 -41.468  1.00 41.38      B    O
ATOM   1201  CG2 THR B  73     -11.549 -33.991 -39.916  1.00 41.38      B    C
ATOM   1202  N   GLU B  74      -8.358 -34.966 -38.216  1.00 53.16      B    N
ATOM   1203  CA  GLU B  74      -8.126 -36.001 -37.214  1.00 53.16      B    C
ATOM   1204  C   GLU B  74      -7.550 -35.398 -35.946  1.00 53.16      B    C
ATOM   1205  O   GLU B  74      -7.793 -35.892 -34.854  1.00 53.16      B    O
ATOM   1206  CB  GLU B  74      -7.170 -37.074 -37.748  1.00138.53      B    C
ATOM   1207  CG  GLU B  74      -7.596 -37.694 -39.067  1.00138.53      B    C
ATOM   1208  CD  GLU B  74      -6.805 -38.943 -39.418  1.00138.53      B    C
ATOM   1209  OE1 GLU B  74      -7.092 -40.013 -38.839  1.00138.53      B    O
ATOM   1210  OE2 GLU B  74      -5.892 -38.855 -40.270  1.00138.53      B    O
ATOM   1211  N   HIS B  75      -6.783 -34.328 -36.064  1.00 41.96      B    N
ATOM   1212  CA  HIS B  75      -6.239 -33.762 -34.848  1.00 41.96      B    C
ATOM   1213  C   HIS B  75      -7.367 -33.130 -34.055  1.00 41.96      B    C
ATOM   1214  O   HIS B  75      -7.436 -33.275 -32.839  1.00 41.96      B    O
ATOM   1215  CB  HIS B  75      -5.166 -32.718 -35.134  1.00 47.34      B    C
ATOM   1216  CG  HIS B  75      -4.385 -32.335 -33.919  1.00 47.34      B    C
ATOM   1217  ND1 HIS B  75      -3.408 -33.143 -33.383  1.00 47.34      B    N
ATOM   1218  CD2 HIS B  75      -4.492 -31.274 -33.087  1.00 47.34      B    C
ATOM   1219  CE1 HIS B  75      -2.947 -32.599 -32.271  1.00 47.34      B    C
ATOM   1220  NE2 HIS B  75      -3.589 -31.463 -32.068  1.00 47.34      B    N
ATOM   1221  N   ALA B  76      -8.251 -32.427 -34.753  1.00 68.92      B    N
ATOM   1222  CA  ALA B  76      -9.385 -31.783 -34.109  1.00 68.92      B    C
ATOM   1223  C   ALA B  76     -10.428 -32.850 -33.785  1.00 68.92      B    C
ATOM   1224  O   ALA B  76     -11.604 -32.558 -33.558  1.00 68.92      B    O
ATOM   1225  CB  ALA B  76      -9.974 -30.719 -35.029  1.00136.18      B    C
ATOM   1226  N   LYS B  77      -9.982 -34.097 -33.782  1.00 50.98      B    N
ATOM   1227  CA  LYS B  77     -10.840 -35.220 -33.473  1.00 50.98      B    C
ATOM   1228  C   LYS B  77     -12.273 -35.145 -34.012  1.00 50.98      B    C
ATOM   1229  O   LYS B  77     -13.205 -35.507 -33.306  1.00 50.98      B    O
ATOM   1230  CB  LYS B  77     -10.845 -35.415 -31.957  1.00 50.64      B    C
ATOM   1231  CG  LYS B  77      -9.499 -35.910 -31.433  1.00 50.64      B    C
ATOM   1232  CD  LYS B  77      -9.493 -36.326 -29.960  1.00 50.64      B    C
ATOM   1233  CE  LYS B  77      -9.039 -35.179 -29.048  1.00 50.64      B    C
ATOM   1234  NZ  LYS B  77      -8.163 -35.669 -27.918  1.00 50.64      B    N
ATOM   1235  N   ARG B  78     -12.447 -34.698 -35.257  1.00 40.79      B    N
ATOM   1236  CA  ARG B  78     -13.773 -34.583 -35.884  1.00 40.79      B    C
ATOM   1237  C   ARG B  78     -13.954 -35.605 -36.996  1.00 40.79      B    C
ATOM   1238  O   ARG B  78     -13.018 -36.298 -37.344  1.00 40.79      B    O
ATOM   1239  CB  ARG B  78     -13.967 -33.187 -36.478  1.00 74.92      B    C
ATOM   1240  CG  ARG B  78     -13.938 -32.061 -35.469  1.00 74.92      B    C
ATOM   1241  CD  ARG B  78     -14.328 -30.728 -36.111  1.00 74.92      B    C
ATOM   1242  NE  ARG B  78     -13.188 -29.832 -36.302  1.00 74.92      B    N
ATOM   1243  CZ  ARG B  78     -12.325 -29.901 -37.314  1.00 74.92      B    C
ATOM   1244  NH1 ARG B  78     -12.464 -30.827 -38.255  1.00 74.92      B    N
ATOM   1245  NH2 ARG B  78     -11.309 -29.048 -37.374  1.00 74.92      B    N
ATOM   1246  N   LYS B  79     -15.155 -35.712 -37.555  1.00 62.23      B    N
ATOM   1247  CA  LYS B  79     -15.387 -36.660 -38.655  1.00 62.23      B    C
ATOM   1248  C   LYS B  79     -15.622 -35.847 -39.924  1.00 62.23      B    C
ATOM   1249  O   LYS B  79     -15.507 -36.355 -41.042  1.00 62.23      B    O
ATOM   1250  CB  LYS B  79     -16.633 -37.531 -38.420  1.00 79.07      B    C
ATOM   1251  CG  LYS B  79     -16.750 -38.243 -37.075  1.00 79.07      B    C
ATOM   1252  CD  LYS B  79     -18.079 -39.016 -37.017  1.00 79.07      B    C
ATOM   1253  CE  LYS B  79     -18.568 -39.233 -35.581  1.00 79.07      B    C
ATOM   1254  NZ  LYS B  79     -20.002 -39.650 -35.502  1.00 79.07      B    N
ATOM   1255  N   THR B  80     -15.977 -34.580 -39.732  1.00 77.76      B    N
ATOM   1256  CA  THR B  80     -16.254 -33.675 -40.838  1.00 77.76      B    C
ATOM   1257  C   THR B  80     -15.045 -32.796 -41.136  1.00 77.76      B    C
ATOM   1258  O   THR B  80     -14.280 -32.428 -40.246  1.00 77.76      B    O
ATOM   1259  CB  THR B  80     -17.458 -32.759 -40.522  1.00 61.39      B    C
ATOM   1260  OG1 THR B  80     -18.468 -33.510 -39.835  1.00 61.39      B    O
ATOM   1261  CG2 THR B  80     -18.054 -32.199 -41.805  1.00 61.39      B    C
ATOM   1262  N   VAL B  81     -14.884 -32.468 -42.407  1.00 69.02      B    N
ATOM   1263  CA  VAL B  81     -13.792 -31.635 -42.860  1.00 69.02      B    C
ATOM   1264  C   VAL B  81     -14.282 -30.208 -43.056  1.00 69.02      B    C
ATOM   1265  O   VAL B  81     -14.937 -29.908 -44.055  1.00 69.02      B    O
ATOM   1266  CB  VAL B  81     -13.252 -32.154 -44.179  1.00 35.10      B    C
ATOM   1267  CG1 VAL B  81     -12.295 -31.167 -44.771  1.00 35.10      B    C
ATOM   1268  CG2 VAL B  81     -12.565 -33.474 -43.955  1.00 35.10      B    C
ATOM   1269  N   THR B  82     -13.958 -29.343 -42.093  1.00 43.62      B    N
ATOM   1270  CA  THR B  82     -14.338 -27.932 -42.103  1.00 43.62      B    C
ATOM   1271  C   THR B  82     -13.666 -27.149 -43.232  1.00 43.62      B    C
ATOM   1272  O   THR B  82     -12.665 -27.580 -43.809  1.00 43.62      B    O
ATOM   1273  CB  THR B  82     -13.927 -27.241 -40.798  1.00 35.83      B    C
ATOM   1274  OG1 THR B  82     -12.512 -27.004 -40.813  1.00 35.83      B    O
ATOM   1275  CG2 THR B  82     -14.242 -28.103 -39.608  1.00 35.83      B    C
ATOM   1276  N   SER B  83     -14.219 -25.983 -43.536  1.00 53.81      B    N
ATOM   1277  CA  SER B  83     -13.661 -25.126 -44.565  1.00 53.81      B    C
ATOM   1278  C   SER B  83     -12.315 -24.607 -44.051  1.00 53.81      B    C
ATOM   1279  O   SER B  83     -11.347 -24.528 -44.808  1.00 53.81      B    O
ATOM   1280  CB  SER B  83     -14.600 -23.958 -44.825  1.00135.98      B    C
ATOM   1281  OG  SER B  83     -14.876 -23.282 -43.612  1.00135.98      B    O
ATOM   1282  N   LEU B  84     -12.244 -24.265 -42.764  1.00 25.56      B    N
ATOM   1283  CA  LEU B  84     -10.989 -23.767 -42.208  1.00 25.56      B    C
ATOM   1284  C   LEU B  84      -9.936 -24.842 -42.108  1.00 25.56      B    C
ATOM   1285  O   LEU B  84      -8.804 -24.557 -41.736  1.00 25.56      B    O
ATOM   1286  CB  LEU B  84     -11.168 -23.077 -40.838  1.00 28.60      B    C
ATOM   1287  CG  LEU B  84     -11.238 -21.521 -40.819  1.00 28.60      B    C
ATOM   1288  CD1 LEU B  84     -10.087 -20.973 -40.029  1.00 28.60      B    C
ATOM   1289  CD2 LEU B  84     -11.202 -20.917 -42.221  1.00 28.60      B    C
ATOM   1290  N   ASP B  85     -10.297 -26.075 -42.439  1.00 46.86      B    N
ATOM   1291  CA  ASP B  85      -9.313 -27.146 -42.419  1.00 46.86      B    C
ATOM   1292  C   ASP B  85      -8.556 -27.089 -43.738  1.00 46.86      B    C
ATOM   1293  O   ASP B  85      -7.345 -27.270 -43.771  1.00 46.86      B    O
ATOM   1294  CB  ASP B  85      -9.978 -28.510 -42.263  1.00 71.10      B    C
ATOM   1295  CG  ASP B  85     -10.230 -28.866 -40.821  1.00 71.10      B    C
ATOM   1296  OD1 ASP B  85      -9.305 -28.697 -40.001  1.00 71.10      B    O
ATOM   1297  OD2 ASP B  85     -11.346 -29.325 -40.506  1.00 71.10      B    O
ATOM   1298  N   VAL B  86      -9.292 -26.834 -44.816  1.00 39.43      B    N
ATOM   1299  CA  VAL B  86      -8.734 -26.724 -46.158  1.00 39.43      B    C
ATOM   1300  C   VAL B  86      -7.811 -25.521 -46.155  1.00 39.43      B    C
ATOM   1301  O   VAL B  86      -6.672 -25.529 -46.675  1.00 39.43      B    O
ATOM   1302  CB  VAL B  86      -9.822 -26.386 -47.174  1.00 31.04      B    C
ATOM   1303  CG1 VAL B  86      -9.243 -26.344 -48.555  1.00 31.04      B    C
ATOM   1304  CG2 VAL B  86     -10.941 -27.371 -47.079  1.00 31.04      B    C
ATOM   1305  N   VAL B  87      -8.365 -24.469 -45.568  1.00 49.67      B    N
ATOM   1306  CA  VAL B  87      -7.724 -23.191 -45.470  1.00 49.67      B    C
ATOM   1307  C   VAL B  87      -6.378 -23.225 -44.816  1.00 49.67      B    C
ATOM   1308  O   VAL B  87      -5.449 -22.610 -45.307  1.00 49.67      B    O
ATOM   1309  CB  VAL B  87      -8.624 -22.251 -44.746  1.00 33.27      B    C
ATOM   1310  CG1 VAL B  87      -7.887 -21.038 -44.359  1.00 33.27      B    C
ATOM   1311  CG2 VAL B  87      -9.773 -21.884 -45.647  1.00 33.27      B    C
ATOM   1312  N   TYR B  88      -6.249 -23.931 -43.708  1.00 31.26      B    N
ATOM   1313  CA  TYR B  88      -4.949 -23.980 -43.062  1.00 31.26      B    C
ATOM   1314  C   TYR B  88      -4.015 -24.811 -43.887  1.00 31.26      B    C
ATOM   1315  O   TYR B  88      -2.834 -24.517 -43.964  1.00 31.26      B    O
ATOM   1316  CB  TYR B  88      -5.041 -24.583 -41.672  1.00 47.63      B    C
ATOM   1317  CG  TYR B  88      -5.781 -23.720 -40.727  1.00 47.63      B    C
ATOM   1318  CD1 TYR B  88      -6.232 -24.207 -39.537  1.00 47.63      B    C
ATOM   1319  CD2 TYR B  88      -6.046 -22.413 -41.036  1.00 47.63      B    C
ATOM   1320  CE1 TYR B  88      -6.934 -23.418 -38.672  1.00 47.63      B    C
ATOM   1321  CE2 TYR B  88      -6.742 -21.612 -40.181  1.00 47.63      B    C
ATOM   1322  CZ  TYR B  88      -7.182 -22.117 -38.996  1.00 47.63      B    C
ATOM   1323  OH  TYR B  88      -7.838 -21.293 -38.113  1.00 47.63      B    O
ATOM   1324  N   ALA B  89      -4.544 -25.869 -44.484  1.00 31.11      B    N
ATOM   1325  CA  ALA B  89      -3.737 -26.747 -45.306  1.00 31.11      B    C
ATOM   1326  C   ALA B  89      -3.138 -25.870 -46.392  1.00 31.11      B    C
ATOM   1327  O   ALA B  89      -1.917 -25.747 -46.545  1.00 31.11      B    O
ATOM   1328  CB  ALA B  89      -4.615 -27.785 -45.922  1.00 16.22      B    C
ATOM   1329  N   LEU B  90      -4.031 -25.244 -47.145  1.00 22.96      B    N
ATOM   1330  CA  LEU B  90      -3.614 -24.373 -48.205  1.00 22.96      B    C
ATOM   1331  C   LEU B  90      -2.614 -23.348 -47.690  1.00 22.96      B    C
ATOM   1332  O   LEU B  90      -1.716 -22.949 -48.395  1.00 22.96      B    O
ATOM   1333  CB  LEU B  90      -4.836 -23.681 -48.772  1.00 30.93      B    C
ATOM   1334  CG  LEU B  90      -5.689 -24.576 -49.652  1.00 30.93      B    C
ATOM   1335  CD1 LEU B  90      -7.026 -23.915 -49.968  1.00 30.93      B    C
ATOM   1336  CD2 LEU B  90      -4.894 -24.870 -50.932  1.00 30.93      B    C
ATOM   1337  N   LYS B  91      -2.743 -22.922 -46.446  1.00 36.81      B    N
ATOM   1338  CA  LYS B  91      -1.828 -21.901 -45.975  1.00 36.81      B    C
ATOM   1339  C   LYS B  91      -0.416 -22.412 -45.786  1.00 36.81      B    C
ATOM   1340  O   LYS B  91       0.545 -21.735 -46.145  1.00 36.81      B    O
ATOM   1341  CB  LYS B  91      -2.335 -21.272 -44.680  1.00 38.25      B    C
ATOM   1342  CG  LYS B  91      -1.786 -19.873 -44.457  1.00 38.25      B    C
ATOM   1343  CD  LYS B  91      -2.181 -19.324 -43.098  1.00 38.25      B    C
ATOM   1344  CE  LYS B  91      -1.790 -17.853 -42.942  1.00 38.25      B    C
ATOM   1345  NZ  LYS B  91      -2.640 -16.919 -43.767  1.00 38.25      B    N
ATOM   1346  N   ARG B  92      -0.284 -23.612 -45.241  1.00 36.79      B    N
ATOM   1347  CA  ARG B  92       1.035 -24.144 -44.995  1.00 36.79      B    C
ATOM   1348  C   ARG B  92       1.693 -24.584 -46.265  1.00 36.79      B    C
ATOM   1349  O   ARG B  92       2.874 -24.874 -46.270  1.00 36.79      B    O
ATOM   1350  CB  ARG B  92       0.992 -25.287 -43.983  1.00 45.35      B    C
ATOM   1351  CG  ARG B  92       0.272 -26.558 -44.390  1.00 45.35      B    C
ATOM   1352  CD  ARG B  92       0.432 -27.550 -43.251  1.00 45.35      B    C
ATOM   1353  NE  ARG B  92       1.774 -27.408 -42.700  1.00 45.35      B    N
ATOM   1354  CZ  ARG B  92       2.837 -28.060 -43.155  1.00 45.35      B    C
ATOM   1355  NH1 ARG B  92       2.709 -28.930 -44.158  1.00 45.35      B    N
ATOM   1356  NH2 ARG B  92       4.043 -27.788 -42.659  1.00 45.35      B    N
ATOM   1357  N   GLN B  93       0.932 -24.622 -47.351  1.00 36.81      B    N
ATOM   1358  CA  GLN B  93       1.493 -25.011 -48.635  1.00 36.81      B    C
ATOM   1359  C   GLN B  93       1.953 -23.745 -49.325  1.00 36.81      B    C
ATOM   1360  O   GLN B  93       2.541 -23.790 -50.392  1.00 36.81      B    O
ATOM   1361  CB  GLN B  93       0.444 -25.678 -49.501  1.00 87.61      B    C
ATOM   1362  CG  GLN B  93      -0.262 -26.796 -48.821  1.00 87.61      B    C
ATOM   1363  CD  GLN B  93      -0.363 -27.997 -49.712  1.00 87.61      B    C
ATOM   1364  OE1 GLN B  93      -0.811 -27.894 -50.865  1.00 87.61      B    O
ATOM   1365  NE2 GLN B  93       0.056 -29.154 -49.196  1.00 87.61      B    N
ATOM   1366  N   GLY B  94       1.686 -22.604 -48.708  1.00 49.45      B    N
ATOM   1367  CA  GLY B  94       2.050 -21.344 -49.325  1.00 49.45      B    C
ATOM   1368  C   GLY B  94       1.040 -20.982 -50.399  1.00 49.45      B    C
ATOM   1369  O   GLY B  94       1.371 -20.309 -51.368  1.00 49.45      B    O
ATOM   1370  N   ARG B  95      -0.202 -21.412 -50.217  1.00 44.87      B    N
ATOM   1371  CA  ARG B  95      -1.244 -21.145 -51.185  1.00 44.87      B    C
ATOM   1372  C   ARG B  95      -2.425 -20.357 -50.596  1.00 44.87      B    C
ATOM   1373  O   ARG B  95      -3.553 -20.492 -51.071  1.00 44.87      B    O
ATOM   1374  CB  ARG B  95      -1.742 -22.466 -51.769  1.00 68.23      B    C
ATOM   1375  CG  ARG B  95      -0.648 -23.378 -52.348  1.00 68.23      B    C
ATOM   1376  CD  ARG B  95      -0.319 -23.062 -53.807  1.00 68.23      B    C
ATOM   1377  NE  ARG B  95      -1.548 -22.901 -54.570  1.00 68.23      B    N
ATOM   1378  CZ  ARG B  95      -1.641 -22.247 -55.721  1.00 68.23      B    C
ATOM   1379  NH1 ARG B  95      -0.563 -21.695 -56.255  1.00 68.23      B    N
ATOM   1380  NH2 ARG B  95      -2.825 -22.107 -56.313  1.00 68.23      B    N
ATOM   1381  N   THR B  96      -2.152 -19.534 -49.581  1.00 34.68      B    N
ATOM   1382  CA  THR B  96      -3.138 -18.682 -48.883  1.00 34.68      B    C
ATOM   1383  C   THR B  96      -4.435 -18.307 -49.594  1.00 34.68      B    C
ATOM   1384  O   THR B  96      -4.408 -17.770 -50.693  1.00 34.68      B    O
ATOM   1385  CB  THR B  96      -2.473 -17.377 -48.431  1.00 42.36      B    C
ATOM   1386  OG1 THR B  96      -1.408 -17.691 -47.529  1.00 42.36      B    O
ATOM   1387  CG2 THR B  96      -3.463 -16.476 -47.715  1.00 42.36      B    C
ATOM   1388  N   LEU B  97      -5.572 -18.535 -48.941  1.00 32.63      B    N
ATOM   1389  CA  LEU B  97      -6.862 -18.232 -49.567  1.00 32.63      B    C
ATOM   1390  C   LEU B  97      -7.815 -17.276 -48.802  1.00 32.63      B    C
ATOM   1391  O   LEU B  97      -8.052 -17.415 -47.603  1.00 32.63      B    O
ATOM   1392  CB  LEU B  97      -7.580 -19.561 -49.882  1.00 33.41      B    C
ATOM   1393  CG  LEU B  97      -9.005 -19.603 -50.449  1.00 33.41      B    C
ATOM   1394  CD1 LEU B  97      -9.035 -19.005 -51.848  1.00 33.41      B    C
ATOM   1395  CD2 LEU B  97      -9.493 -21.042 -50.462  1.00 33.41      B    C
ATOM   1396  N   TYR B  98      -8.367 -16.305 -49.516  1.00 41.16      B    N
ATOM   1397  CA  TYR B  98      -9.283 -15.355 -48.916  1.00 41.16      B    C
ATOM   1398  C   TYR B  98     -10.681 -15.591 -49.429  1.00 41.16      B    C
ATOM   1399  O   TYR B  98     -10.886 -15.742 -50.632  1.00 41.16      B    O
ATOM   1400  CB  TYR B  98      -8.911 -13.927 -49.286  1.00 34.92      B    C
ATOM   1401  CG  TYR B  98      -7.613 -13.421 -48.732  1.00 34.92      B    C
ATOM   1402  CD1 TYR B  98      -6.886 -14.159 -47.827  1.00 34.92      B    C
ATOM   1403  CD2 TYR B  98      -7.134 -12.162 -49.095  1.00 34.92      B    C
ATOM   1404  CE1 TYR B  98      -5.724 -13.665 -47.291  1.00 34.92      B    C
ATOM   1405  CE2 TYR B  98      -5.974 -11.654 -48.562  1.00 34.92      B    C
ATOM   1406  CZ  TYR B  98      -5.276 -12.411 -47.655  1.00 34.92      B    C
ATOM   1407  OH  TYR B  98      -4.151 -11.892 -47.061  1.00 34.92      B    O
ATOM   1408  N   GLY B  99     -11.653 -15.602 -48.531  1.00 56.41      B    N
ATOM   1409  CA  GLY B  99     -13.012 -15.787 -48.982  1.00 56.41      B    C
ATOM   1410  C   GLY B  99     -13.764 -16.873 -48.260  1.00 56.41      B    C
ATOM   1411  O   GLY B  99     -14.944 -17.069 -48.538  1.00 56.41      B    O
ATOM   1412  N   PHE B 100     -13.099 -17.581 -47.346  1.00 47.49      B    N
ATOM   1413  CA  PHE B 100     -13.754 -18.652 -46.600  1.00 47.49      B    C
ATOM   1414  C   PHE B 100     -13.388 -18.707 -45.150  1.00 47.49      B    C
ATOM   1415  O   PHE B 100     -13.445 -19.778 -44.574  1.00 47.49      B    O
ATOM   1416  CB  PHE B 100     -13.430 -20.020 -47.170  1.00 38.70      B    C
ATOM   1417  CG  PHE B 100     -13.816 -20.186 -48.588  1.00 38.70      B    C
ATOM   1418  CD1 PHE B 100     -12.932 -19.840 -49.603  1.00 38.70      B    C
ATOM   1419  CD2 PHE B 100     -15.077 -20.656 -48.919  1.00 38.70      B    C
ATOM   1420  CE1 PHE B 100     -13.299 -19.955 -50.937  1.00 38.70      B    C
ATOM   1421  CE2 PHE B 100     -15.454 -20.773 -50.240  1.00 38.70      B    C
ATOM   1422  CZ  PHE B 100     -14.559 -20.419 -51.262  1.00 38.70      B    C
ATOM   1423  N   GLY B 101     -12.996 -17.589 -44.552  1.00 64.25      B    N
ATOM   1424  CA  GLY B 101     -12.650 -17.604 -43.136  1.00 64.25      B    C
ATOM   1425  C   GLY B 101     -11.164 -17.582 -42.877  1.00 64.25      B    C
ATOM   1426  O   GLY B 101     -10.375 -17.517 -43.815  1.00 64.25      B    O
ATOM   1427  N   GLY B 102     -10.765 -17.647 -41.614  1.00 80.29      B    N
ATOM   1428  CA  GLY B 102      -9.343 -17.615 -41.321  1.00 80.29      B    C
ATOM   1429  C   GLY B 102      -8.749 -16.244 -41.618  1.00 80.29      B    C
ATOM   1430  O   GLY B 102      -7.706 -15.887 -41.026  1.00 80.29      B    O
ATOM   1431  OXT GLY B 102      -9.319 -15.522 -42.461  1.00 74.33      B    O
TER    1432      GLY B 102 
ATOM   1433  N   GLN C  16      19.424 -39.755 -12.660  1.00114.91      C    N
ATOM   1434  CA  GLN C  16      19.294 -40.129 -14.100  1.00114.91      C    C
ATOM   1435  C   GLN C  16      18.618 -38.977 -14.855  1.00114.91      C    C
ATOM   1436  O   GLN C  16      17.701 -38.344 -14.328  1.00114.91      C    O
ATOM   1437  CB  GLN C  16      18.468 -41.420 -14.223  1.00 93.05      C    C
ATOM   1438  CG  GLN C  16      18.503 -42.089 -15.606  1.00 93.05      C    C
ATOM   1439  CD  GLN C  16      17.710 -43.403 -15.666  1.00 93.05      C    C
ATOM   1440  OE1 GLN C  16      16.526 -43.451 -15.317  1.00 93.05      C    O
ATOM   1441  NE2 GLN C  16      18.364 -44.468 -16.123  1.00 93.05      C    N
ATOM   1442  N   SER C  17      19.076 -38.697 -16.078  1.00111.12      C    N
ATOM   1443  CA  SER C  17      18.506 -37.610 -16.887  1.00111.12      C    C
ATOM   1444  C   SER C  17      17.368 -38.083 -17.789  1.00111.12      C    C
ATOM   1445  O   SER C  17      17.344 -39.236 -18.225  1.00111.12      C    O
ATOM   1446  CB  SER C  17      19.589 -36.942 -17.755  1.00 58.41      C    C
ATOM   1447  OG  SER C  17      20.048 -37.796 -18.790  1.00 58.41      C    O
ATOM   1448  N   ARG C  18      16.428 -37.181 -18.064  1.00 64.79      C    N
ATOM   1449  CA  ARG C  18      15.288 -37.499 -18.917  1.00 64.79      C    C
ATOM   1450  C   ARG C  18      15.773 -38.084 -20.243  1.00 64.79      C    C
ATOM   1451  O   ARG C  18      15.140 -38.975 -20.817  1.00 64.79      C    O
ATOM   1452  CB  ARG C  18      14.457 -36.242 -19.175  1.00 74.23      C    C
ATOM   1453  CG  ARG C  18      13.768 -35.708 -17.947  1.00 74.23      C    C
ATOM   1454  CD  ARG C  18      12.738 -34.648 -18.297  1.00 74.23      C    C
ATOM   1455  NE  ARG C  18      13.313 -33.311 -18.425  1.00 74.23      C    N
ATOM   1456  CZ  ARG C  18      12.595 -32.211 -18.646  1.00 74.23      C    C
ATOM   1457  NH1 ARG C  18      11.272 -32.285 -18.765  1.00 74.23      C    N
ATOM   1458  NH2 ARG C  18      13.195 -31.032 -18.747  1.00 74.23      C    N
ATOM   1459  N   SER C  19      16.901 -37.566 -20.725  1.00 62.51      C    N
ATOM   1460  CA  SER C  19      17.486 -38.040 -21.968  1.00 62.51      C    C
ATOM   1461  C   SER C  19      17.671 -39.529 -21.765  1.00 62.51      C    C
ATOM   1462  O   SER C  19      17.229 -40.344 -22.574  1.00 62.51      C    O
ATOM   1463  CB  SER C  19      18.846 -37.373 -22.206  1.00 85.03      C    C
ATOM   1464  OG  SER C  19      18.756 -35.958 -22.153  1.00 85.03      C    O
ATOM   1465  N   ALA C  20      18.320 -39.866 -20.656  1.00 79.95      C    N
ATOM   1466  CA  ALA C  20      18.585 -41.249 -20.289  1.00 79.95      C    C
ATOM   1467  C   ALA C  20      17.268 -41.980 -20.082  1.00 79.95      C    C
ATOM   1468  O   ALA C  20      17.032 -43.035 -20.669  1.00 79.95      C    O
ATOM   1469  CB  ALA C  20      19.412 -41.289 -19.019  1.00 62.92      C    C
ATOM   1470  N   LYS C  21      16.413 -41.402 -19.246  1.00 85.49      C    N
ATOM   1471  CA  LYS C  21      15.107 -41.980 -18.949  1.00 85.49      C    C
ATOM   1472  C   LYS C  21      14.262 -42.166 -20.207  1.00 85.49      C    C
ATOM   1473  O   LYS C  21      13.092 -42.532 -20.116  1.00 85.49      C    O
ATOM   1474  CB  LYS C  21      14.324 -41.082 -17.983  1.00115.56      C    C
ATOM   1475  CG  LYS C  21      14.920 -40.897 -16.591  1.00115.56      C    C
ATOM   1476  CD  LYS C  21      14.025 -39.958 -15.773  1.00115.56      C    C
ATOM   1477  CE  LYS C  21      14.589 -39.628 -14.397  1.00115.56      C    C
ATOM   1478  NZ  LYS C  21      13.773 -38.562 -13.741  1.00115.56      C    N
ATOM   1479  N   ALA C  22      14.842 -41.907 -21.375  1.00 71.54      C    N
ATOM   1480  CA  ALA C  22      14.101 -42.036 -22.628  1.00 71.54      C    C
ATOM   1481  C   ALA C  22      14.885 -42.761 -23.716  1.00 71.54      C    C
ATOM   1482  O   ALA C  22      14.337 -43.110 -24.761  1.00 71.54      C    O
ATOM   1483  CB  ALA C  22      13.685 -40.653 -23.118  1.00 22.39      C    C
ATOM   1484  N   GLY C  23      16.169 -42.984 -23.465  1.00 81.19      C    N
ATOM   1485  CA  GLY C  23      16.993 -43.667 -24.439  1.00 81.19      C    C
ATOM   1486  C   GLY C  23      17.527 -42.707 -25.480  1.00 81.19      C    C
ATOM   1487  O   GLY C  23      18.061 -43.119 -26.516  1.00 81.19      C    O
ATOM   1488  N   LEU C  24      17.398 -41.416 -25.199  1.00 59.58      C    N
ATOM   1489  CA  LEU C  24      17.861 -40.399 -26.129  1.00 59.58      C    C
ATOM   1490  C   LEU C  24      19.232 -39.866 -25.752  1.00 59.58      C    C
ATOM   1491  O   LEU C  24      19.613 -39.850 -24.585  1.00 59.58      C    O
ATOM   1492  CB  LEU C  24      16.863 -39.249 -26.171  1.00 45.08      C    C
ATOM   1493  CG  LEU C  24      15.409 -39.720 -26.239  1.00 45.08      C    C
ATOM   1494  CD1 LEU C  24      14.457 -38.539 -26.168  1.00 45.08      C    C
ATOM   1495  CD2 LEU C  24      15.198 -40.489 -27.511  1.00 45.08      C    C
ATOM   1496  N   THR C  25      19.978 -39.437 -26.755  1.00 38.80      C    N
ATOM   1497  CA  THR C  25      21.282 -38.884 -26.524  1.00 38.80      C    C
ATOM   1498  C   THR C  25      21.115 -37.392 -26.679  1.00 38.80      C    C
ATOM   1499  O   THR C  25      21.997 -36.616 -26.331  1.00 38.80      C    O
ATOM   1500  CB  THR C  25      22.271 -39.413 -27.530  1.00 36.35      C    C
ATOM   1501  OG1 THR C  25      22.360 -40.833 -27.385  1.00 36.35      C    O
ATOM   1502  CG2 THR C  25      23.632 -38.831 -27.295  1.00 36.35      C    C
ATOM   1503  N   PHE C  26      19.972 -36.971 -27.202  1.00 50.94      C    N
ATOM   1504  CA  PHE C  26      19.738 -35.543 -27.338  1.00 50.94      C    C
ATOM   1505  C   PHE C  26      19.167 -34.956 -26.036  1.00 50.94      C    C
ATOM   1506  O   PHE C  26      18.346 -35.575 -25.343  1.00 50.94      C    O
ATOM   1507  CB  PHE C  26      18.837 -35.258 -28.543  1.00 41.49      C    C
ATOM   1508  CG  PHE C  26      19.600 -34.921 -29.794  1.00 41.49      C    C
ATOM   1509  CD1 PHE C  26      20.688 -35.701 -30.195  1.00 41.49      C    C
ATOM   1510  CD2 PHE C  26      19.244 -33.819 -30.570  1.00 41.49      C    C
ATOM   1511  CE1 PHE C  26      21.412 -35.387 -31.346  1.00 41.49      C    C
ATOM   1512  CE2 PHE C  26      19.961 -33.495 -31.724  1.00 41.49      C    C
ATOM   1513  CZ  PHE C  26      21.048 -34.284 -32.111  1.00 41.49      C    C
ATOM   1514  N   PRO C  27      19.612 -33.747 -25.682  1.00 44.58      C    N
ATOM   1515  CA  PRO C  27      19.171 -33.074 -24.469  1.00 44.58      C    C
ATOM   1516  C   PRO C  27      17.685 -32.820 -24.331  1.00 44.58      C    C
ATOM   1517  O   PRO C  27      17.186 -31.776 -24.743  1.00 44.58      C    O
ATOM   1518  CB  PRO C  27      19.969 -31.781 -24.496  1.00 41.15      C    C
ATOM   1519  CG  PRO C  27      20.046 -31.481 -25.921  1.00 41.15      C    C
ATOM   1520  CD  PRO C  27      20.399 -32.826 -26.514  1.00 41.15      C    C
ATOM   1521  N   VAL C  28      16.980 -33.775 -23.744  1.00 47.57      C    N
ATOM   1522  CA  VAL C  28      15.557 -33.611 -23.498  1.00 47.57      C    C
ATOM   1523  C   VAL C  28      15.356 -32.380 -22.599  1.00 47.57      C    C
ATOM   1524  O   VAL C  28      14.415 -31.603 -22.775  1.00 47.57      C    O
ATOM   1525  CB  VAL C  28      14.991 -34.842 -22.778  1.00 45.92      C    C
ATOM   1526  CG1 VAL C  28      13.491 -34.673 -22.525  1.00 45.92      C    C
ATOM   1527  CG2 VAL C  28      15.281 -36.079 -23.608  1.00 45.92      C    C
ATOM   1528  N   GLY C  29      16.254 -32.212 -21.633  1.00 65.89      C    N
ATOM   1529  CA  GLY C  29      16.159 -31.084 -20.730  1.00 65.89      C    C
ATOM   1530  C   GLY C  29      16.095 -29.826 -21.548  1.00 65.89      C    C
ATOM   1531  O   GLY C  29      15.116 -29.081 -21.489  1.00 65.89      C    O
ATOM   1532  N   ARG C  30      17.149 -29.615 -22.332  1.00 64.94      C    N
ATOM   1533  CA  ARG C  30      17.283 -28.453 -23.214  1.00 64.94      C    C
ATOM   1534  C   ARG C  30      16.002 -28.176 -23.979  1.00 64.94      C    C
ATOM   1535  O   ARG C  30      15.325 -27.179 -23.765  1.00 64.94      C    O
ATOM   1536  CB  ARG C  30      18.395 -28.700 -24.229  1.00 58.15      C    C
ATOM   1537  CG  ARG C  30      18.834 -27.470 -24.955  1.00 58.15      C    C
ATOM   1538  CD  ARG C  30      20.204 -27.092 -24.471  1.00 58.15      C    C
ATOM   1539  NE  ARG C  30      21.244 -27.365 -25.457  1.00 58.15      C    N
ATOM   1540  CZ  ARG C  30      22.463 -27.797 -25.148  1.00 58.15      C    C
ATOM   1541  NH1 ARG C  30      22.793 -28.021 -23.882  1.00 58.15      C    N
ATOM   1542  NH2 ARG C  30      23.365 -27.969 -26.102  1.00 58.15      C    N
ATOM   1543  N   VAL C  31      15.684 -29.077 -24.888  1.00 54.06      C    N
ATOM   1544  CA  VAL C  31      14.500 -28.933 -25.694  1.00 54.06      C    C
ATOM   1545  C   VAL C  31      13.288 -28.497 -24.882  1.00 54.06      C    C
ATOM   1546  O   VAL C  31      12.507 -27.653 -25.333  1.00 54.06      C    O
ATOM   1547  CB  VAL C  31      14.201 -30.244 -26.427  1.00 34.69      C    C
ATOM   1548  CG1 VAL C  31      12.846 -30.162 -27.135  1.00 34.69      C    C
ATOM   1549  CG2 VAL C  31      15.330 -30.536 -27.404  1.00 34.69      C    C
ATOM   1550  N   HIS C  32      13.118 -29.054 -23.690  1.00 56.20      C    N
ATOM   1551  CA  HIS C  32      11.969 -28.655 -22.893  1.00 56.20      C    C
ATOM   1552  C   HIS C  32      12.037 -27.139 -22.648  1.00 56.20      C    C
ATOM   1553  O   HIS C  32      11.067 -26.412 -22.903  1.00 56.20      C    O
ATOM   1554  CB  HIS C  32      11.916 -29.418 -21.561  1.00 56.85      C    C
ATOM   1555  CG  HIS C  32      10.703 -29.098 -20.744  1.00 56.85      C    C
ATOM   1556  ND1 HIS C  32       9.423 -29.349 -21.188  1.00 56.85      C    N
ATOM   1557  CD2 HIS C  32      10.568 -28.461 -19.558  1.00 56.85      C    C
ATOM   1558  CE1 HIS C  32       8.551 -28.873 -20.317  1.00 56.85      C    C
ATOM   1559  NE2 HIS C  32       9.221 -28.327 -19.319  1.00 56.85      C    N
ATOM   1560  N   ARG C  33      13.191 -26.664 -22.177  1.00 59.82      C    N
ATOM   1561  CA  ARG C  33      13.372 -25.243 -21.917  1.00 59.82      C    C
ATOM   1562  C   ARG C  33      13.148 -24.433 -23.190  1.00 59.82      C    C
ATOM   1563  O   ARG C  33      12.255 -23.588 -23.228  1.00 59.82      C    O
ATOM   1564  CB  ARG C  33      14.762 -24.966 -21.377  1.00 76.73      C    C
ATOM   1565  CG  ARG C  33      14.930 -23.541 -20.932  1.00 76.73      C    C
ATOM   1566  CD  ARG C  33      16.318 -23.284 -20.384  1.00 76.73      C    C
ATOM   1567  NE  ARG C  33      17.314 -23.072 -21.434  1.00 76.73      C    N
ATOM   1568  CZ  ARG C  33      18.274 -23.938 -21.735  1.00 76.73      C    C
ATOM   1569  NH1 ARG C  33      18.364 -25.076 -21.068  1.00 76.73      C    N
ATOM   1570  NH2 ARG C  33      19.152 -23.659 -22.690  1.00 76.73      C    N
ATOM   1571  N   LEU C  34      13.958 -24.684 -24.222  1.00 52.90      C    N
ATOM   1572  CA  LEU C  34      13.814 -23.998 -25.511  1.00 52.90      C    C
ATOM   1573  C   LEU C  34      12.349 -23.812 -25.859  1.00 52.90      C    C
ATOM   1574  O   LEU C  34      11.916 -22.717 -26.225  1.00 52.90      C    O
ATOM   1575  CB  LEU C  34      14.483 -24.793 -26.632  1.00 37.49      C    C
ATOM   1576  CG  LEU C  34      15.993 -24.549 -26.658  1.00 37.49      C    C
ATOM   1577  CD1 LEU C  34      16.715 -25.455 -27.650  1.00 37.49      C    C
ATOM   1578  CD2 LEU C  34      16.216 -23.104 -27.015  1.00 37.49      C    C
ATOM   1579  N   LEU C  35      11.582 -24.891 -25.744  1.00 34.32      C    N
ATOM   1580  CA  LEU C  35      10.166 -24.824 -26.041  1.00 34.32      C    C
ATOM   1581  C   LEU C  35       9.446 -23.819 -25.150  1.00 34.32      C    C
ATOM   1582  O   LEU C  35       8.579 -23.089 -25.624  1.00 34.32      C    O
ATOM   1583  CB  LEU C  35       9.538 -26.215 -25.918  1.00 43.27      C    C
ATOM   1584  CG  LEU C  35       9.701 -27.066 -27.183  1.00 43.27      C    C
ATOM   1585  CD1 LEU C  35       9.012 -28.406 -27.037  1.00 43.27      C    C
ATOM   1586  CD2 LEU C  35       9.099 -26.301 -28.355  1.00 43.27      C    C
ATOM   1587  N   ARG C  36       9.809 -23.774 -23.866  1.00 55.83      C    N
ATOM   1588  CA  ARG C  36       9.181 -22.841 -22.927  1.00 55.83      C    C
ATOM   1589  C   ARG C  36       9.538 -21.403 -23.283  1.00 55.83      C    C
ATOM   1590  O   ARG C  36       8.669 -20.583 -23.599  1.00 55.83      C    O
ATOM   1591  CB  ARG C  36       9.625 -23.127 -21.486  1.00 92.94      C    C
ATOM   1592  CG  ARG C  36       9.302 -24.532 -20.961  1.00 92.94      C    C
ATOM   1593  CD  ARG C  36       9.436 -24.604 -19.436  1.00 92.94      C    C
ATOM   1594  NE  ARG C  36      10.670 -23.966 -18.975  1.00 92.94      C    N
ATOM   1595  CZ  ARG C  36      11.747 -24.615 -18.540  1.00 92.94      C    C
ATOM   1596  NH1 ARG C  36      11.755 -25.943 -18.495  1.00 92.94      C    N
ATOM   1597  NH2 ARG C  36      12.823 -23.932 -18.153  1.00 92.94      C    N
ATOM   1598  N   ARG C  37      10.828 -21.102 -23.228  1.00 99.42      C    N
ATOM   1599  CA  ARG C  37      11.315 -19.770 -23.551  1.00 99.42      C    C
ATOM   1600  C   ARG C  37      11.413 -19.667 -25.064  1.00 99.42      C    C
ATOM   1601  O   ARG C  37      12.429 -19.236 -25.605  1.00 99.42      C    O
ATOM   1602  CB  ARG C  37      12.691 -19.551 -22.917  1.00191.87      C    C
ATOM   1603  CG  ARG C  37      12.716 -19.803 -21.418  1.00191.87      C    C
ATOM   1604  CD  ARG C  37      14.127 -19.786 -20.855  1.00191.87      C    C
ATOM   1605  NE  ARG C  37      14.140 -20.155 -19.441  1.00191.87      C    N
ATOM   1606  CZ  ARG C  37      15.242 -20.288 -18.708  1.00191.87      C    C
ATOM   1607  NH1 ARG C  37      16.434 -20.083 -19.253  1.00191.87      C    N
ATOM   1608  NH2 ARG C  37      15.152 -20.629 -17.429  1.00191.87      C    N
ATOM   1609  N   GLY C  38      10.349 -20.078 -25.744  1.00 62.28      C    N
ATOM   1610  CA  GLY C  38      10.346 -20.036 -27.192  1.00 62.28      C    C
ATOM   1611  C   GLY C  38       9.066 -19.439 -27.727  1.00 62.28      C    C
ATOM   1612  O   GLY C  38       8.978 -19.087 -28.903  1.00 62.28      C    O
ATOM   1613  N   ASN C  39       8.063 -19.329 -26.863  1.00 69.93      C    N
ATOM   1614  CA  ASN C  39       6.782 -18.763 -27.258  1.00 69.93      C    C
ATOM   1615  C   ASN C  39       6.061 -19.580 -28.328  1.00 69.93      C    C
ATOM   1616  O   ASN C  39       6.041 -19.206 -29.500  1.00 69.93      C    O
ATOM   1617  CB  ASN C  39       6.985 -17.333 -27.752  1.00102.70      C    C
ATOM   1618  CG  ASN C  39       7.540 -16.431 -26.679  1.00102.70      C    C
ATOM   1619  OD1 ASN C  39       7.916 -15.293 -26.943  1.00102.70      C    O
ATOM   1620  ND2 ASN C  39       7.590 -16.937 -25.451  1.00102.70      C    N
ATOM   1621  N   TYR C  40       5.468 -20.697 -27.916  1.00 56.80      C    N
ATOM   1622  CA  TYR C  40       4.737 -21.549 -28.837  1.00 56.80      C    C
ATOM   1623  C   TYR C  40       3.333 -21.845 -28.299  1.00 56.80      C    C
ATOM   1624  O   TYR C  40       2.355 -21.907 -29.055  1.00 56.80      C    O
ATOM   1625  CB  TYR C  40       5.504 -22.845 -29.057  1.00 38.69      C    C
ATOM   1626  CG  TYR C  40       6.893 -22.648 -29.602  1.00 38.69      C    C
ATOM   1627  CD1 TYR C  40       8.005 -22.902 -28.818  1.00 38.69      C    C
ATOM   1628  CD2 TYR C  40       7.094 -22.248 -30.915  1.00 38.69      C    C
ATOM   1629  CE1 TYR C  40       9.295 -22.773 -29.327  1.00 38.69      C    C
ATOM   1630  CE2 TYR C  40       8.382 -22.106 -31.444  1.00 38.69      C    C
ATOM   1631  CZ  TYR C  40       9.486 -22.371 -30.645  1.00 38.69      C    C
ATOM   1632  OH  TYR C  40      10.772 -22.228 -31.150  1.00 38.69      C    O
ATOM   1633  N   ALA C  41       3.243 -22.029 -26.986  1.00 50.94      C    N
ATOM   1634  CA  ALA C  41       1.969 -22.292 -26.337  1.00 50.94      C    C
ATOM   1635  C   ALA C  41       2.040 -21.709 -24.949  1.00 50.94      C    C
ATOM   1636  O   ALA C  41       3.126 -21.401 -24.475  1.00 50.94      C    O
ATOM   1637  CB  ALA C  41       1.728 -23.763 -26.256  1.00 74.14      C    C
ATOM   1638  N   GLN C  42       0.892 -21.553 -24.297  1.00 74.82      C    N
ATOM   1639  CA  GLN C  42       0.872 -21.011 -22.938  1.00 74.82      C    C
ATOM   1640  C   GLN C  42       1.651 -21.993 -22.058  1.00 74.82      C    C
ATOM   1641  O   GLN C  42       2.583 -21.609 -21.341  1.00 74.82      C    O
ATOM   1642  CB  GLN C  42      -0.575 -20.887 -22.430  1.00109.65      C    C
ATOM   1643  CG  GLN C  42      -0.756 -19.980 -21.205  1.00109.65      C    C
ATOM   1644  CD  GLN C  42      -2.116 -20.155 -20.525  1.00109.65      C    C
ATOM   1645  OE1 GLN C  42      -2.343 -21.126 -19.799  1.00109.65      C    O
ATOM   1646  NE2 GLN C  42      -3.026 -19.215 -20.765  1.00109.65      C    N
ATOM   1647  N   ARG C  43       1.256 -23.265 -22.148  1.00 63.88      C    N
ATOM   1648  CA  ARG C  43       1.854 -24.363 -21.396  1.00 63.88      C    C
ATOM   1649  C   ARG C  43       2.498 -25.357 -22.352  1.00 63.88      C    C
ATOM   1650  O   ARG C  43       2.235 -25.341 -23.551  1.00 63.88      C    O
ATOM   1651  CB  ARG C  43       0.779 -25.072 -20.567  1.00116.17      C    C
ATOM   1652  CG  ARG C  43       0.292 -24.279 -19.370  1.00116.17      C    C
ATOM   1653  CD  ARG C  43      -1.036 -24.808 -18.832  1.00116.17      C    C
ATOM   1654  NE  ARG C  43      -1.046 -26.258 -18.624  1.00116.17      C    N
ATOM   1655  CZ  ARG C  43      -1.960 -26.903 -17.900  1.00116.17      C    C
ATOM   1656  NH1 ARG C  43      -2.937 -26.230 -17.307  1.00116.17      C    N
ATOM   1657  NH2 ARG C  43      -1.906 -28.222 -17.770  1.00116.17      C    N
ATOM   1658  N   ILE C  44       3.340 -26.226 -21.809  1.00 44.72      C    N
ATOM   1659  CA  ILE C  44       4.039 -27.236 -22.600  1.00 44.72      C    C
ATOM   1660  C   ILE C  44       3.951 -28.616 -21.964  1.00 44.72      C    C
ATOM   1661  O   ILE C  44       4.590 -28.891 -20.944  1.00 44.72      C    O
ATOM   1662  CB  ILE C  44       5.539 -26.855 -22.785  1.00 35.10      C    C
ATOM   1663  CG1 ILE C  44       5.664 -25.865 -23.936  1.00 35.10      C    C
ATOM   1664  CG2 ILE C  44       6.412 -28.107 -23.037  1.00 35.10      C    C
ATOM   1665  CD1 ILE C  44       7.055 -25.351 -24.120  1.00 35.10      C    C
ATOM   1666  N   GLY C  45       3.162 -29.482 -22.583  1.00 58.02      C    N
ATOM   1667  CA  GLY C  45       3.015 -30.830 -22.075  1.00 58.02      C    C
ATOM   1668  C   GLY C  45       4.355 -31.424 -21.699  1.00 58.02      C    C
ATOM   1669  O   GLY C  45       5.347 -31.209 -22.389  1.00 58.02      C    O
ATOM   1670  N   SER C  46       4.376 -32.173 -20.601  1.00 61.88      C    N
ATOM   1671  CA  SER C  46       5.588 -32.807 -20.096  1.00 61.88      C    C
ATOM   1672  C   SER C  46       6.220 -33.802 -21.058  1.00 61.88      C    C
ATOM   1673  O   SER C  46       7.444 -33.947 -21.083  1.00 61.88      C    O
ATOM   1674  CB  SER C  46       5.274 -33.540 -18.801  1.00 87.25      C    C
ATOM   1675  OG  SER C  46       4.381 -34.608 -19.069  1.00 87.25      C    O
ATOM   1676  N   GLY C  47       5.385 -34.493 -21.833  1.00 49.85      C    N
ATOM   1677  CA  GLY C  47       5.881 -35.496 -22.761  1.00 49.85      C    C
ATOM   1678  C   GLY C  47       6.342 -34.974 -24.102  1.00 49.85      C    C
ATOM   1679  O   GLY C  47       7.169 -35.595 -24.780  1.00 49.85      C    O
ATOM   1680  N   ALA C  48       5.795 -33.826 -24.483  1.00 60.08      C    N
ATOM   1681  CA  ALA C  48       6.127 -33.181 -25.742  1.00 60.08      C    C
ATOM   1682  C   ALA C  48       7.633 -33.067 -25.947  1.00 60.08      C    C
ATOM   1683  O   ALA C  48       8.171 -33.579 -26.919  1.00 60.08      C    O
ATOM   1684  CB  ALA C  48       5.485 -31.812 -25.792  1.00  7.08      C    C
ATOM   1685  N   PRO C  49       8.337 -32.398 -25.031  1.00 40.07      C    N
ATOM   1686  CA  PRO C  49       9.785 -32.257 -25.181  1.00 40.07      C    C
ATOM   1687  C   PRO C  49      10.504 -33.572 -25.387  1.00 40.07      C    C
ATOM   1688  O   PRO C  49      11.557 -33.617 -26.020  1.00 40.07      C    O
ATOM   1689  CB  PRO C  49      10.201 -31.569 -23.891  1.00 43.68      C    C
ATOM   1690  CG  PRO C  49       9.179 -32.039 -22.943  1.00 43.68      C    C
ATOM   1691  CD  PRO C  49       7.918 -31.872 -23.733  1.00 43.68      C    C
ATOM   1692  N   VAL C  50       9.955 -34.650 -24.844  1.00 51.78      C    N
ATOM   1693  CA  VAL C  50      10.583 -35.957 -25.027  1.00 51.78      C    C
ATOM   1694  C   VAL C  50      10.381 -36.324 -26.487  1.00 51.78      C    C
ATOM   1695  O   VAL C  50      11.337 -36.434 -27.250  1.00 51.78      C    O
ATOM   1696  CB  VAL C  50       9.925 -37.020 -24.131  1.00 66.89      C    C
ATOM   1697  CG1 VAL C  50      10.579 -38.371 -24.351  1.00 66.89      C    C
ATOM   1698  CG2 VAL C  50      10.044 -36.599 -22.681  1.00 66.89      C    C
ATOM   1699  N   TYR C  51       9.115 -36.477 -26.855  1.00 43.01      C    N
ATOM   1700  CA  TYR C  51       8.699 -36.808 -28.216  1.00 43.01      C    C
ATOM   1701  C   TYR C  51       9.444 -36.034 -29.303  1.00 43.01      C    C
ATOM   1702  O   TYR C  51       9.728 -36.580 -30.371  1.00 43.01      C    O
ATOM   1703  CB  TYR C  51       7.219 -36.523 -28.379  1.00 41.58      C    C
ATOM   1704  CG  TYR C  51       6.611 -37.190 -29.563  1.00 41.58      C    C
ATOM   1705  CD1 TYR C  51       6.011 -38.430 -29.436  1.00 41.58      C    C
ATOM   1706  CD2 TYR C  51       6.608 -36.582 -30.807  1.00 41.58      C    C
ATOM   1707  CE1 TYR C  51       5.402 -39.059 -30.533  1.00 41.58      C    C
ATOM   1708  CE2 TYR C  51       6.006 -37.199 -31.913  1.00 41.58      C    C
ATOM   1709  CZ  TYR C  51       5.398 -38.440 -31.765  1.00 41.58      C    C
ATOM   1710  OH  TYR C  51       4.748 -39.053 -32.811  1.00 41.58      C    O
ATOM   1711  N   LEU C  52       9.733 -34.758 -29.044  1.00 52.77      C    N
ATOM   1712  CA  LEU C  52      10.439 -33.928 -30.011  1.00 52.77      C    C
ATOM   1713  C   LEU C  52      11.922 -34.273 -30.027  1.00 52.77      C    C
ATOM   1714  O   LEU C  52      12.507 -34.485 -31.081  1.00 52.77      C    O
ATOM   1715  CB  LEU C  52      10.236 -32.442 -29.687  1.00 35.06      C    C
ATOM   1716  CG  LEU C  52      10.896 -31.352 -30.562  1.00 35.06      C    C
ATOM   1717  CD1 LEU C  52      10.526 -31.525 -32.016  1.00 35.06      C    C
ATOM   1718  CD2 LEU C  52      10.439 -29.973 -30.102  1.00 35.06      C    C
ATOM   1719  N   THR C  53      12.534 -34.353 -28.859  1.00 48.56      C    N
ATOM   1720  CA  THR C  53      13.947 -34.669 -28.818  1.00 48.56      C    C
ATOM   1721  C   THR C  53      14.218 -35.966 -29.546  1.00 48.56      C    C
ATOM   1722  O   THR C  53      15.278 -36.142 -30.131  1.00 48.56      C    O
ATOM   1723  CB  THR C  53      14.464 -34.827 -27.400  1.00 47.04      C    C
ATOM   1724  OG1 THR C  53      14.116 -33.679 -26.627  1.00 47.04      C    O
ATOM   1725  CG2 THR C  53      15.957 -34.945 -27.423  1.00 47.04      C    C
ATOM   1726  N   ALA C  54      13.262 -36.881 -29.506  1.00 51.87      C    N
ATOM   1727  CA  ALA C  54      13.436 -38.153 -30.188  1.00 51.87      C    C
ATOM   1728  C   ALA C  54      13.385 -37.915 -31.696  1.00 51.87      C    C
ATOM   1729  O   ALA C  54      14.243 -38.393 -32.439  1.00 51.87      C    O
ATOM   1730  CB  ALA C  54      12.352 -39.114 -29.775  1.00 35.29      C    C
ATOM   1731  N   VAL C  55      12.368 -37.177 -32.139  1.00 29.85      C    N
ATOM   1732  CA  VAL C  55      12.215 -36.856 -33.546  1.00 29.85      C    C
ATOM   1733  C   VAL C  55      13.448 -36.120 -34.042  1.00 29.85      C    C
ATOM   1734  O   VAL C  55      13.926 -36.391 -35.133  1.00 29.85      C    O
ATOM   1735  CB  VAL C  55      10.988 -35.969 -33.786  1.00 29.88      C    C
ATOM   1736  CG1 VAL C  55      11.098 -35.285 -35.138  1.00 29.88      C    C
ATOM   1737  CG2 VAL C  55       9.717 -36.801 -33.722  1.00 29.88      C    C
ATOM   1738  N   LEU C  56      13.966 -35.190 -33.254  1.00 28.87      C    N
ATOM   1739  CA  LEU C  56      15.154 -34.459 -33.672  1.00 28.87      C    C
ATOM   1740  C   LEU C  56      16.412 -35.346 -33.742  1.00 28.87      C    C
ATOM   1741  O   LEU C  56      17.258 -35.176 -34.633  1.00 28.87      C    O
ATOM   1742  CB  LEU C  56      15.409 -33.274 -32.737  1.00 39.96      C    C
ATOM   1743  CG  LEU C  56      14.451 -32.084 -32.843  1.00 39.96      C    C
ATOM   1744  CD1 LEU C  56      14.819 -31.025 -31.824  1.00 39.96      C    C
ATOM   1745  CD2 LEU C  56      14.516 -31.510 -34.241  1.00 39.96      C    C
ATOM   1746  N   GLU C  57      16.547 -36.291 -32.811  1.00 47.04      C    N
ATOM   1747  CA  GLU C  57      17.711 -37.183 -32.810  1.00 47.04      C    C
ATOM   1748  C   GLU C  57      17.651 -38.027 -34.068  1.00 47.04      C    C
ATOM   1749  O   GLU C  57      18.591 -38.080 -34.849  1.00 47.04      C    O
ATOM   1750  CB  GLU C  57      17.696 -38.076 -31.576  1.00 65.24      C    C
ATOM   1751  CG  GLU C  57      18.943 -38.911 -31.403  1.00 65.24      C    C
ATOM   1752  CD  GLU C  57      19.078 -39.465 -29.991  1.00 65.24      C    C
ATOM   1753  OE1 GLU C  57      19.201 -38.644 -29.053  1.00 65.24      C    O
ATOM   1754  OE2 GLU C  57      19.062 -40.711 -29.822  1.00 65.24      C    O
ATOM   1755  N   TYR C  58      16.516 -38.671 -34.268  1.00 55.46      C    N
ATOM   1756  CA  TYR C  58      16.309 -39.495 -35.439  1.00 55.46      C    C
ATOM   1757  C   TYR C  58      16.848 -38.852 -36.706  1.00 55.46      C    C
ATOM   1758  O   TYR C  58      17.753 -39.381 -37.354  1.00 55.46      C    O
ATOM   1759  CB  TYR C  58      14.830 -39.752 -35.637  1.00 44.19      C    C
ATOM   1760  CG  TYR C  58      14.548 -40.371 -36.965  1.00 44.19      C    C
ATOM   1761  CD1 TYR C  58      15.176 -41.543 -37.336  1.00 44.19      C    C
ATOM   1762  CD2 TYR C  58      13.661 -39.781 -37.858  1.00 44.19      C    C
ATOM   1763  CE1 TYR C  58      14.940 -42.123 -38.548  1.00 44.19      C    C
ATOM   1764  CE2 TYR C  58      13.410 -40.353 -39.096  1.00 44.19      C    C
ATOM   1765  CZ  TYR C  58      14.057 -41.532 -39.433  1.00 44.19      C    C
ATOM   1766  OH  TYR C  58      13.824 -42.144 -40.648  1.00 44.19      C    O
ATOM   1767  N   LEU C  59      16.259 -37.716 -37.065  1.00 44.99      C    N
ATOM   1768  CA  LEU C  59      16.658 -36.979 -38.260  1.00 44.99      C    C
ATOM   1769  C   LEU C  59      18.170 -36.744 -38.323  1.00 44.99      C    C
ATOM   1770  O   LEU C  59      18.807 -36.984 -39.355  1.00 44.99      C    O
ATOM   1771  CB  LEU C  59      15.915 -35.640 -38.309  1.00 36.30      C    C
ATOM   1772  CG  LEU C  59      14.417 -35.691 -38.619  1.00 36.30      C    C
ATOM   1773  CD1 LEU C  59      13.774 -34.352 -38.291  1.00 36.30      C    C
ATOM   1774  CD2 LEU C  59      14.221 -36.036 -40.095  1.00 36.30      C    C
ATOM   1775  N   ALA C  60      18.733 -36.281 -37.210  1.00 32.05      C    N
ATOM   1776  CA  ALA C  60      20.159 -36.008 -37.135  1.00 32.05      C    C
ATOM   1777  C   ALA C  60      20.945 -37.243 -37.538  1.00 32.05      C    C
ATOM   1778  O   ALA C  60      21.957 -37.172 -38.245  1.00 32.05      C    O
ATOM   1779  CB  ALA C  60      20.531 -35.590 -35.724  1.00 25.36      C    C
ATOM   1780  N   ALA C  61      20.472 -38.391 -37.091  1.00 48.14      C    N
ATOM   1781  CA  ALA C  61      21.167 -39.607 -37.417  1.00 48.14      C    C
ATOM   1782  C   ALA C  61      20.940 -39.959 -38.880  1.00 48.14      C    C
ATOM   1783  O   ALA C  61      21.886 -40.285 -39.588  1.00 48.14      C    O
ATOM   1784  CB  ALA C  61      20.693 -40.719 -36.513  1.00 32.51      C    C
ATOM   1785  N   GLU C  62      19.685 -39.880 -39.322  1.00 37.08      C    N
ATOM   1786  CA  GLU C  62      19.303 -40.199 -40.700  1.00 37.08      C    C
ATOM   1787  C   GLU C  62      20.233 -39.502 -41.687  1.00 37.08      C    C
ATOM   1788  O   GLU C  62      20.820 -40.134 -42.565  1.00 37.08      C    O
ATOM   1789  CB  GLU C  62      17.838 -39.775 -40.939  1.00 55.77      C    C
ATOM   1790  CG  GLU C  62      17.284 -39.940 -42.364  1.00 55.77      C    C
ATOM   1791  CD  GLU C  62      17.355 -41.370 -42.888  1.00 55.77      C    C
ATOM   1792  OE1 GLU C  62      17.245 -42.307 -42.073  1.00 55.77      C    O
ATOM   1793  OE2 GLU C  62      17.504 -41.561 -44.123  1.00 55.77      C    O
ATOM   1794  N   ILE C  63      20.371 -38.194 -41.538  1.00 43.40      C    N
ATOM   1795  CA  ILE C  63      21.243 -37.453 -42.422  1.00 43.40      C    C
ATOM   1796  C   ILE C  63      22.690 -37.888 -42.180  1.00 43.40      C    C
ATOM   1797  O   ILE C  63      23.429 -38.164 -43.120  1.00 43.40      C    O
ATOM   1798  CB  ILE C  63      21.105 -35.945 -42.185  1.00 39.25      C    C
ATOM   1799  CG1 ILE C  63      21.985 -35.183 -43.169  1.00 39.25      C    C
ATOM   1800  CG2 ILE C  63      21.496 -35.609 -40.760  1.00 39.25      C    C
ATOM   1801  CD1 ILE C  63      21.923 -33.684 -42.994  1.00 39.25      C    C
ATOM   1802  N   LEU C  64      23.096 -37.972 -40.918  1.00 33.56      C    N
ATOM   1803  CA  LEU C  64      24.462 -38.379 -40.614  1.00 33.56      C    C
ATOM   1804  C   LEU C  64      24.830 -39.675 -41.308  1.00 33.56      C    C
ATOM   1805  O   LEU C  64      25.957 -39.846 -41.763  1.00 33.56      C    O
ATOM   1806  CB  LEU C  64      24.656 -38.511 -39.105  1.00 47.48      C    C
ATOM   1807  CG  LEU C  64      25.041 -37.169 -38.475  1.00 47.48      C    C
ATOM   1808  CD1 LEU C  64      25.122 -37.289 -36.965  1.00 47.48      C    C
ATOM   1809  CD2 LEU C  64      26.374 -36.704 -39.059  1.00 47.48      C    C
ATOM   1810  N   GLU C  65      23.857 -40.577 -41.400  1.00 43.35      C    N
ATOM   1811  CA  GLU C  65      24.039 -41.879 -42.034  1.00 43.35      C    C
ATOM   1812  C   GLU C  65      24.331 -41.707 -43.515  1.00 43.35      C    C
ATOM   1813  O   GLU C  65      25.349 -42.178 -44.022  1.00 43.35      C    O
ATOM   1814  CB  GLU C  65      22.779 -42.727 -41.860  1.00120.20      C    C
ATOM   1815  CG  GLU C  65      23.042 -44.125 -41.330  1.00120.20      C    C
ATOM   1816  CD  GLU C  65      23.961 -44.937 -42.224  1.00120.20      C    C
ATOM   1817  OE1 GLU C  65      24.338 -46.058 -41.823  1.00120.20      C    O
ATOM   1818  OE2 GLU C  65      24.304 -44.464 -43.327  1.00120.20      C    O
ATOM   1819  N   LEU C  66      23.429 -41.024 -44.207  1.00 49.66      C    N
ATOM   1820  CA  LEU C  66      23.568 -40.792 -45.640  1.00 49.66      C    C
ATOM   1821  C   LEU C  66      24.769 -39.906 -45.948  1.00 49.66      C    C
ATOM   1822  O   LEU C  66      25.383 -40.006 -47.018  1.00 49.66      C    O
ATOM   1823  CB  LEU C  66      22.288 -40.141 -46.175  1.00 25.04      C    C
ATOM   1824  CG  LEU C  66      21.036 -40.974 -45.928  1.00 25.04      C    C
ATOM   1825  CD1 LEU C  66      19.817 -40.227 -46.338  1.00 25.04      C    C
ATOM   1826  CD2 LEU C  66      21.135 -42.232 -46.711  1.00 25.04      C    C
ATOM   1827  N   ALA C  67      25.095 -39.044 -44.992  1.00 57.99      C    N
ATOM   1828  CA  ALA C  67      26.198 -38.121 -45.154  1.00 57.99      C    C
ATOM   1829  C   ALA C  67      27.490 -38.905 -45.175  1.00 57.99      C    C
ATOM   1830  O   ALA C  67      28.277 -38.786 -46.115  1.00 57.99      C    O
ATOM   1831  CB  ALA C  67      26.196 -37.103 -44.027  1.00 27.95      C    C
ATOM   1832  N   GLY C  68      27.701 -39.717 -44.145  1.00 80.12      C    N
ATOM   1833  CA  GLY C  68      28.907 -40.521 -44.086  1.00 80.12      C    C
ATOM   1834  C   GLY C  68      29.041 -41.337 -45.357  1.00 80.12      C    C
ATOM   1835  O   GLY C  68      30.079 -41.321 -46.016  1.00 80.12      C    O
ATOM   1836  N   ASN C  69      27.975 -42.047 -45.706  1.00 38.93      C    N
ATOM   1837  CA  ASN C  69      27.972 -42.859 -46.899  1.00 38.93      C    C
ATOM   1838  C   ASN C  69      28.556 -42.093 -48.058  1.00 38.93      C    C
ATOM   1839  O   ASN C  69      29.358 -42.643 -48.807  1.00 38.93      C    O
ATOM   1840  CB  ASN C  69      26.559 -43.323 -47.247  1.00 71.13      C    C
ATOM   1841  CG  ASN C  69      26.005 -44.297 -46.235  1.00 71.13      C    C
ATOM   1842  OD1 ASN C  69      26.714 -45.180 -45.760  1.00 71.13      C    O
ATOM   1843  ND2 ASN C  69      24.731 -44.153 -45.908  1.00 71.13      C    N
ATOM   1844  N   ALA C  70      28.178 -40.831 -48.229  1.00 33.95      C    N
ATOM   1845  CA  ALA C  70      28.746 -40.078 -49.349  1.00 33.95      C    C
ATOM   1846  C   ALA C  70      30.270 -39.922 -49.159  1.00 33.95      C    C
ATOM   1847  O   ALA C  70      31.046 -40.031 -50.114  1.00 33.95      C    O
ATOM   1848  CB  ALA C  70      28.075 -38.709 -49.478  1.00 56.80      C    C
ATOM   1849  N   ALA C  71      30.693 -39.658 -47.926  1.00 46.73      C    N
ATOM   1850  CA  ALA C  71      32.110 -39.522 -47.656  1.00 46.73      C    C
ATOM   1851  C   ALA C  71      32.710 -40.878 -47.981  1.00 46.73      C    C
ATOM   1852  O   ALA C  71      33.646 -40.983 -48.771  1.00 46.73      C    O
ATOM   1853  CB  ALA C  71      32.345 -39.179 -46.194  1.00 34.31      C    C
ATOM   1854  N   ARG C  72      32.150 -41.921 -47.376  1.00 68.72      C    N
ATOM   1855  CA  ARG C  72      32.625 -43.275 -47.603  1.00 68.72      C    C
ATOM   1856  C   ARG C  72      32.848 -43.491 -49.101  1.00 68.72      C    C
ATOM   1857  O   ARG C  72      33.963 -43.767 -49.534  1.00 68.72      C    O
ATOM   1858  CB  ARG C  72      31.612 -44.280 -47.049  1.00133.84      C    C
ATOM   1859  CG  ARG C  72      31.373 -44.134 -45.547  1.00133.84      C    C
ATOM   1860  CD  ARG C  72      30.139 -44.908 -45.053  1.00133.84      C    C
ATOM   1861  NE  ARG C  72      30.347 -46.352 -44.956  1.00133.84      C    N
ATOM   1862  CZ  ARG C  72      30.274 -47.201 -45.977  1.00133.84      C    C
ATOM   1863  NH1 ARG C  72      29.990 -46.764 -47.197  1.00133.84      C    N
ATOM   1864  NH2 ARG C  72      30.490 -48.495 -45.778  1.00133.84      C    N
ATOM   1865  N   ASP C  73      31.803 -43.336 -49.902  1.00 74.70      C    N
ATOM   1866  CA  ASP C  73      31.946 -43.536 -51.341  1.00 74.70      C    C
ATOM   1867  C   ASP C  73      33.082 -42.755 -51.996  1.00 74.70      C    C
ATOM   1868  O   ASP C  73      33.663 -43.215 -52.974  1.00 74.70      C    O
ATOM   1869  CB  ASP C  73      30.636 -43.211 -52.060  1.00138.81      C    C
ATOM   1870  CG  ASP C  73      29.680 -44.381 -52.075  1.00138.81      C    C
ATOM   1871  OD1 ASP C  73      29.262 -44.824 -50.985  1.00138.81      C    O
ATOM   1872  OD2 ASP C  73      29.354 -44.861 -53.181  1.00138.81      C    O
ATOM   1873  N   ASN C  74      33.397 -41.579 -51.466  1.00 78.75      C    N
ATOM   1874  CA  ASN C  74      34.457 -40.763 -52.041  1.00 78.75      C    C
ATOM   1875  C   ASN C  74      35.801 -41.075 -51.420  1.00 78.75      C    C
ATOM   1876  O   ASN C  74      36.724 -40.263 -51.472  1.00 78.75      C    O
ATOM   1877  CB  ASN C  74      34.138 -39.279 -51.870  1.00124.76      C    C
ATOM   1878  CG  ASN C  74      32.911 -38.860 -52.646  1.00124.76      C    C
ATOM   1879  OD1 ASN C  74      32.869 -38.978 -53.871  1.00124.76      C    O
ATOM   1880  ND2 ASN C  74      31.900 -38.372 -51.940  1.00124.76      C    N
ATOM   1881  N   LYS C  75      35.903 -42.255 -50.821  1.00 77.16      C    N
ATOM   1882  CA  LYS C  75      37.143 -42.702 -50.197  1.00 77.16      C    C
ATOM   1883  C   LYS C  75      37.586 -41.872 -48.994  1.00 77.16      C    C
ATOM   1884  O   LYS C  75      38.704 -42.043 -48.509  1.00 77.16      C    O
ATOM   1885  CB  LYS C  75      38.277 -42.713 -51.230  1.00115.03      C    C
ATOM   1886  CG  LYS C  75      38.135 -43.748 -52.341  1.00115.03      C    C
ATOM   1887  CD  LYS C  75      37.035 -43.400 -53.330  1.00115.03      C    C
ATOM   1888  CE  LYS C  75      36.843 -44.528 -54.324  1.00115.03      C    C
ATOM   1889  NZ  LYS C  75      36.580 -45.823 -53.623  1.00115.03      C    N
ATOM   1890  N   LYS C  76      36.719 -40.996 -48.497  1.00 64.45      C    N
ATOM   1891  CA  LYS C  76      37.085 -40.148 -47.369  1.00 64.45      C    C
ATOM   1892  C   LYS C  76      36.489 -40.556 -46.041  1.00 64.45      C    C
ATOM   1893  O   LYS C  76      35.511 -41.299 -45.992  1.00 64.45      C    O
ATOM   1894  CB  LYS C  76      36.703 -38.701 -47.658  1.00 78.18      C    C
ATOM   1895  CG  LYS C  76      37.192 -38.214 -48.997  1.00 78.18      C    C
ATOM   1896  CD  LYS C  76      37.365 -36.711 -49.012  1.00 78.18      C    C
ATOM   1897  CE  LYS C  76      37.759 -36.290 -50.396  1.00 78.18      C    C
ATOM   1898  NZ  LYS C  76      38.636 -37.353 -50.984  1.00 78.18      C    N
ATOM   1899  N   THR C  77      37.076 -40.046 -44.960  1.00 50.55      C    N
ATOM   1900  CA  THR C  77      36.605 -40.362 -43.618  1.00 50.55      C    C
ATOM   1901  C   THR C  77      35.989 -39.178 -42.867  1.00 50.55      C    C
ATOM   1902  O   THR C  77      35.285 -39.374 -41.865  1.00 50.55      C    O
ATOM   1903  CB  THR C  77      37.740 -40.966 -42.775  1.00 80.63      C    C
ATOM   1904  OG1 THR C  77      37.359 -42.287 -42.373  1.00 80.63      C    O
ATOM   1905  CG2 THR C  77      38.037 -40.107 -41.533  1.00 80.63      C    C
ATOM   1906  N   ARG C  78      36.239 -37.957 -43.338  1.00 51.97      C    N
ATOM   1907  CA  ARG C  78      35.670 -36.790 -42.669  1.00 51.97      C    C
ATOM   1908  C   ARG C  78      34.540 -36.167 -43.451  1.00 51.97      C    C
ATOM   1909  O   ARG C  78      34.759 -35.616 -44.517  1.00 51.97      C    O
ATOM   1910  CB  ARG C  78      36.728 -35.718 -42.418  1.00 84.65      C    C
ATOM   1911  CG  ARG C  78      36.241 -34.586 -41.517  1.00 84.65      C    C
ATOM   1912  CD  ARG C  78      37.328 -33.557 -41.310  1.00 84.65      C    C
ATOM   1913  NE  ARG C  78      38.533 -34.144 -40.730  1.00 84.65      C    N
ATOM   1914  CZ  ARG C  78      39.768 -33.885 -41.156  1.00 84.65      C    C
ATOM   1915  NH1 ARG C  78      39.963 -33.047 -42.167  1.00 84.65      C    N
ATOM   1916  NH2 ARG C  78      40.811 -34.468 -40.577  1.00 84.65      C    N
ATOM   1917  N   ILE C  79      33.333 -36.249 -42.906  1.00 33.75      C    N
ATOM   1918  CA  ILE C  79      32.153 -35.680 -43.534  1.00 33.75      C    C
ATOM   1919  C   ILE C  79      32.302 -34.174 -43.714  1.00 33.75      C    C
ATOM   1920  O   ILE C  79      32.461 -33.444 -42.744  1.00 33.75      C    O
ATOM   1921  CB  ILE C  79      30.906 -35.909 -42.672  1.00 33.44      C    C
ATOM   1922  CG1 ILE C  79      30.646 -37.398 -42.520  1.00 33.44      C    C
ATOM   1923  CG2 ILE C  79      29.693 -35.239 -43.310  1.00 33.44      C    C
ATOM   1924  CD1 ILE C  79      29.398 -37.670 -41.760  1.00 33.44      C    C
ATOM   1925  N   ILE C  80      32.245 -33.705 -44.953  1.00 64.65      C    N
ATOM   1926  CA  ILE C  80      32.351 -32.278 -45.203  1.00 64.65      C    C
ATOM   1927  C   ILE C  80      31.079 -31.815 -45.899  1.00 64.65      C    C
ATOM   1928  O   ILE C  80      30.251 -32.633 -46.296  1.00 64.65      C    O
ATOM   1929  CB  ILE C  80      33.570 -31.977 -46.038  1.00 52.73      C    C
ATOM   1930  CG1 ILE C  80      33.392 -32.496 -47.454  1.00 52.73      C    C
ATOM   1931  CG2 ILE C  80      34.742 -32.678 -45.438  1.00 52.73      C    C
ATOM   1932  CD1 ILE C  80      34.608 -32.291 -48.312  1.00 52.73      C    C
ATOM   1933  N   PRO C  81      30.906 -30.505 -46.077  1.00 47.28      C    N
ATOM   1934  CA  PRO C  81      29.663 -30.115 -46.731  1.00 47.28      C    C
ATOM   1935  C   PRO C  81      29.284 -30.779 -48.039  1.00 47.28      C    C
ATOM   1936  O   PRO C  81      28.114 -31.129 -48.196  1.00 47.28      C    O
ATOM   1937  CB  PRO C  81      29.786 -28.602 -46.835  1.00 41.26      C    C
ATOM   1938  CG  PRO C  81      30.533 -28.267 -45.595  1.00 41.26      C    C
ATOM   1939  CD  PRO C  81      31.640 -29.318 -45.621  1.00 41.26      C    C
ATOM   1940  N   ARG C  82      30.209 -30.982 -48.977  1.00 40.93      C    N
ATOM   1941  CA  ARG C  82      29.752 -31.616 -50.214  1.00 40.93      C    C
ATOM   1942  C   ARG C  82      29.039 -32.921 -49.905  1.00 40.93      C    C
ATOM   1943  O   ARG C  82      28.028 -33.237 -50.524  1.00 40.93      C    O
ATOM   1944  CB  ARG C  82      30.868 -31.892 -51.218  1.00 45.73      C    C
ATOM   1945  CG  ARG C  82      30.445 -32.971 -52.214  1.00 45.73      C    C
ATOM   1946  CD  ARG C  82      30.777 -32.680 -53.660  1.00 45.73      C    C
ATOM   1947  NE  ARG C  82      29.844 -31.738 -54.267  1.00 45.73      C    N
ATOM   1948  CZ  ARG C  82      29.360 -31.839 -55.510  1.00 45.73      C    C
ATOM   1949  NH1 ARG C  82      29.707 -32.848 -56.310  1.00 45.73      C    N
ATOM   1950  NH2 ARG C  82      28.527 -30.911 -55.966  1.00 45.73      C    N
ATOM   1951  N   HIS C  83      29.553 -33.678 -48.946  1.00 42.87      C    N
ATOM   1952  CA  HIS C  83      28.919 -34.936 -48.585  1.00 42.87      C    C
ATOM   1953  C   HIS C  83      27.478 -34.651 -48.131  1.00 42.87      C    C
ATOM   1954  O   HIS C  83      26.514 -35.260 -48.618  1.00 42.87      C    O
ATOM   1955  CB  HIS C  83      29.703 -35.604 -47.454  1.00 53.58      C    C
ATOM   1956  CG  HIS C  83      31.139 -35.877 -47.787  1.00 53.58      C    C
ATOM   1957  ND1 HIS C  83      32.118 -35.995 -46.821  1.00 53.58      C    N
ATOM   1958  CD2 HIS C  83      31.763 -36.048 -48.978  1.00 53.58      C    C
ATOM   1959  CE1 HIS C  83      33.282 -36.220 -47.404  1.00 53.58      C    C
ATOM   1960  NE2 HIS C  83      33.094 -36.257 -48.711  1.00 53.58      C    N
ATOM   1961  N   LEU C  84      27.325 -33.724 -47.193  1.00 32.62      C    N
ATOM   1962  CA  LEU C  84      26.001 -33.393 -46.710  1.00 32.62      C    C
ATOM   1963  C   LEU C  84      25.151 -33.050 -47.910  1.00 32.62      C    C
ATOM   1964  O   LEU C  84      24.100 -33.643 -48.124  1.00 32.62      C    O
ATOM   1965  CB  LEU C  84      26.071 -32.207 -45.776  1.00 35.73      C    C
ATOM   1966  CG  LEU C  84      26.773 -32.489 -44.459  1.00 35.73      C    C
ATOM   1967  CD1 LEU C  84      27.367 -31.205 -43.923  1.00 35.73      C    C
ATOM   1968  CD2 LEU C  84      25.784 -33.083 -43.467  1.00 35.73      C    C
ATOM   1969  N   GLN C  85      25.623 -32.100 -48.709  1.00 34.40      C    N
ATOM   1970  CA  GLN C  85      24.876 -31.691 -49.886  1.00 34.40      C    C
ATOM   1971  C   GLN C  85      24.615 -32.840 -50.832  1.00 34.40      C    C
ATOM   1972  O   GLN C  85      23.639 -32.809 -51.544  1.00 34.40      C    O
ATOM   1973  CB  GLN C  85      25.589 -30.571 -50.644  1.00 43.50      C    C
ATOM   1974  CG  GLN C  85      24.992 -30.255 -52.009  1.00 43.50      C    C
ATOM   1975  CD  GLN C  85      23.660 -29.517 -51.945  1.00 43.50      C    C
ATOM   1976  OE1 GLN C  85      23.060 -29.350 -50.883  1.00 43.50      C    O
ATOM   1977  NE2 GLN C  85      23.190 -29.069 -53.101  1.00 43.50      C    N
ATOM   1978  N   LEU C  86      25.468 -33.853 -50.866  1.00 40.14      C    N
ATOM   1979  CA  LEU C  86      25.209 -34.967 -51.776  1.00 40.14      C    C
ATOM   1980  C   LEU C  86      24.200 -35.897 -51.183  1.00 40.14      C    C
ATOM   1981  O   LEU C  86      23.338 -36.409 -51.879  1.00 40.14      C    O
ATOM   1982  CB  LEU C  86      26.457 -35.780 -52.060  1.00 27.02      C    C
ATOM   1983  CG  LEU C  86      27.470 -35.166 -52.999  1.00 27.02      C    C
ATOM   1984  CD1 LEU C  86      28.592 -36.145 -53.159  1.00 27.02      C    C
ATOM   1985  CD2 LEU C  86      26.831 -34.860 -54.323  1.00 27.02      C    C
ATOM   1986  N   ALA C  87      24.323 -36.132 -49.887  1.00 43.98      C    N
ATOM   1987  CA  ALA C  87      23.404 -37.021 -49.201  1.00 43.98      C    C
ATOM   1988  C   ALA C  87      21.968 -36.533 -49.392  1.00 43.98      C    C
ATOM   1989  O   ALA C  87      21.059 -37.326 -49.653  1.00 43.98      C    O
ATOM   1990  CB  ALA C  87      23.761 -37.068 -47.719  1.00 33.23      C    C
ATOM   1991  N   ILE C  88      21.810 -35.215 -49.278  1.00 37.93      C    N
ATOM   1992  CA  ILE C  88      20.546 -34.508 -49.390  1.00 37.93      C    C
ATOM   1993  C   ILE C  88      19.875 -34.504 -50.761  1.00 37.93      C    C
ATOM   1994  O   ILE C  88      18.728 -34.927 -50.917  1.00 37.93      C    O
ATOM   1995  CB  ILE C  88      20.728 -33.040 -48.974  1.00 28.19      C    C
ATOM   1996  CG1 ILE C  88      21.020 -32.963 -47.478  1.00 28.19      C    C
ATOM   1997  CG2 ILE C  88      19.498 -32.235 -49.329  1.00 28.19      C    C
ATOM   1998  CD1 ILE C  88      21.247 -31.548 -46.954  1.00 28.19      C    C
ATOM   1999  N   ARG C  89      20.581 -34.002 -51.757  1.00 33.45      C    N
ATOM   2000  CA  ARG C  89      20.018 -33.909 -53.083  1.00 33.45      C    C
ATOM   2001  C   ARG C  89      19.732 -35.253 -53.716  1.00 33.45      C    C
ATOM   2002  O   ARG C  89      19.066 -35.314 -54.753  1.00 33.45      C    O
ATOM   2003  CB  ARG C  89      20.939 -33.070 -53.972  1.00 43.03      C    C
ATOM   2004  CG  ARG C  89      21.273 -31.710 -53.376  1.00 43.03      C    C
ATOM   2005  CD  ARG C  89      20.012 -31.036 -52.917  1.00 43.03      C    C
ATOM   2006  NE  ARG C  89      20.251 -30.051 -51.883  1.00 43.03      C    N
ATOM   2007  CZ  ARG C  89      19.278 -29.435 -51.224  1.00 43.03      C    C
ATOM   2008  NH1 ARG C  89      17.998 -29.709 -51.501  1.00 43.03      C    N
ATOM   2009  NH2 ARG C  89      19.588 -28.548 -50.280  1.00 43.03      C    N
ATOM   2010  N   ASN C  90      20.221 -36.322 -53.093  1.00 56.38      C    N
ATOM   2011  CA  ASN C  90      19.992 -37.679 -53.593  1.00 56.38      C    C
ATOM   2012  C   ASN C  90      19.013 -38.516 -52.757  1.00 56.38      C    C
ATOM   2013  O   ASN C  90      18.939 -39.732 -52.928  1.00 56.38      C    O
ATOM   2014  CB  ASN C  90      21.316 -38.444 -53.691  1.00 48.56      C    C
ATOM   2015  CG  ASN C  90      22.036 -38.203 -54.999  1.00 48.56      C    C
ATOM   2016  OD1 ASN C  90      21.419 -38.210 -56.073  1.00 48.56      C    O
ATOM   2017  ND2 ASN C  90      23.346 -38.008 -54.927  1.00 48.56      C    N
ATOM   2018  N   ASP C  91      18.265 -37.883 -51.860  1.00 43.87      C    N
ATOM   2019  CA  ASP C  91      17.329 -38.613 -51.014  1.00 43.87      C    C
ATOM   2020  C   ASP C  91      15.942 -38.019 -51.139  1.00 43.87      C    C
ATOM   2021  O   ASP C  91      15.678 -36.949 -50.603  1.00 43.87      C    O
ATOM   2022  CB  ASP C  91      17.779 -38.557 -49.546  1.00 53.96      C    C
ATOM   2023  CG  ASP C  91      16.883 -39.379 -48.613  1.00 53.96      C    C
ATOM   2024  OD1 ASP C  91      16.687 -40.585 -48.859  1.00 53.96      C    O
ATOM   2025  OD2 ASP C  91      16.378 -38.831 -47.620  1.00 53.96      C    O
ATOM   2026  N   ASP C  92      15.057 -38.722 -51.844  1.00 47.32      C    N
ATOM   2027  CA  ASP C  92      13.691 -38.262 -52.036  1.00 47.32      C    C
ATOM   2028  C   ASP C  92      13.221 -37.578 -50.764  1.00 47.32      C    C
ATOM   2029  O   ASP C  92      12.678 -36.473 -50.784  1.00 47.32      C    O
ATOM   2030  CB  ASP C  92      12.765 -39.443 -52.344  1.00101.48      C    C
ATOM   2031  CG  ASP C  92      13.220 -40.249 -53.545  1.00101.48      C    C
ATOM   2032  OD1 ASP C  92      13.478 -39.633 -54.595  1.00101.48      C    O
ATOM   2033  OD2 ASP C  92      13.312 -41.496 -53.447  1.00101.48      C    O
ATOM   2034  N   GLU C  93      13.459 -38.228 -49.637  1.00 41.96      C    N
ATOM   2035  CA  GLU C  93      13.008 -37.670 -48.379  1.00 41.96      C    C
ATOM   2036  C   GLU C  93      13.686 -36.345 -48.003  1.00 41.96      C    C
ATOM   2037  O   GLU C  93      13.023 -35.325 -47.924  1.00 41.96      C    O
ATOM   2038  CB  GLU C  93      13.158 -38.724 -47.276  1.00 38.32      C    C
ATOM   2039  CG  GLU C  93      12.296 -39.977 -47.475  1.00 38.32      C    C
ATOM   2040  CD  GLU C  93      12.932 -41.027 -48.386  1.00 38.32      C    C
ATOM   2041  OE1 GLU C  93      14.161 -41.216 -48.325  1.00 38.32      C    O
ATOM   2042  OE2 GLU C  93      12.210 -41.697 -49.150  1.00 38.32      C    O
ATOM   2043  N   LEU C  94      14.998 -36.357 -47.798  1.00 33.17      C    N
ATOM   2044  CA  LEU C  94      15.731 -35.155 -47.419  1.00 33.17      C    C
ATOM   2045  C   LEU C  94      15.677 -34.034 -48.437  1.00 33.17      C    C
ATOM   2046  O   LEU C  94      15.416 -32.892 -48.090  1.00 33.17      C    O
ATOM   2047  CB  LEU C  94      17.196 -35.497 -47.089  1.00 20.52      C    C
ATOM   2048  CG  LEU C  94      17.272 -36.252 -45.757  1.00 20.52      C    C
ATOM   2049  CD1 LEU C  94      18.667 -36.354 -45.194  1.00 20.52      C    C
ATOM   2050  CD2 LEU C  94      16.397 -35.508 -44.776  1.00 20.52      C    C
ATOM   2051  N   ASN C  95      15.920 -34.338 -49.699  1.00 38.67      C    N
ATOM   2052  CA  ASN C  95      15.872 -33.295 -50.705  1.00 38.67      C    C
ATOM   2053  C   ASN C  95      14.537 -32.554 -50.692  1.00 38.67      C    C
ATOM   2054  O   ASN C  95      14.456 -31.428 -51.153  1.00 38.67      C    O
ATOM   2055  CB  ASN C  95      16.127 -33.874 -52.096  1.00 35.15      C    C
ATOM   2056  CG  ASN C  95      16.010 -32.830 -53.188  1.00 35.15      C    C
ATOM   2057  OD1 ASN C  95      16.675 -31.790 -53.167  1.00 35.15      C    O
ATOM   2058  ND2 ASN C  95      15.163 -33.103 -54.149  1.00 35.15      C    N
ATOM   2059  N   LYS C  96      13.485 -33.172 -50.168  1.00 45.22      C    N
ATOM   2060  CA  LYS C  96      12.192 -32.500 -50.126  1.00 45.22      C    C
ATOM   2061  C   LYS C  96      12.087 -31.642 -48.874  1.00 45.22      C    C
ATOM   2062  O   LYS C  96      11.626 -30.511 -48.927  1.00 45.22      C    O
ATOM   2063  CB  LYS C  96      11.058 -33.520 -50.169  1.00 47.42      C    C
ATOM   2064  CG  LYS C  96       9.683 -32.895 -50.222  1.00 47.42      C    C
ATOM   2065  CD  LYS C  96       8.657 -33.867 -50.796  1.00 47.42      C    C
ATOM   2066  CE  LYS C  96       8.485 -35.143 -49.940  1.00 47.42      C    C
ATOM   2067  NZ  LYS C  96       7.962 -36.346 -50.702  1.00 47.42      C    N
ATOM   2068  N   LEU C  97      12.532 -32.184 -47.746  1.00 38.52      C    N
ATOM   2069  CA  LEU C  97      12.491 -31.470 -46.483  1.00 38.52      C    C
ATOM   2070  C   LEU C  97      13.452 -30.291 -46.510  1.00 38.52      C    C
ATOM   2071  O   LEU C  97      13.300 -29.334 -45.751  1.00 38.52      C    O
ATOM   2072  CB  LEU C  97      12.859 -32.403 -45.332  1.00 19.19      C    C
ATOM   2073  CG  LEU C  97      12.736 -31.730 -43.965  1.00 19.19      C    C
ATOM   2074  CD1 LEU C  97      11.273 -31.348 -43.752  1.00 19.19      C    C
ATOM   2075  CD2 LEU C  97      13.243 -32.648 -42.867  1.00 19.19      C    C
ATOM   2076  N   LEU C  98      14.444 -30.367 -47.386  1.00 37.87      C    N
ATOM   2077  CA  LEU C  98      15.417 -29.293 -47.521  1.00 37.87      C    C
ATOM   2078  C   LEU C  98      15.413 -28.756 -48.951  1.00 37.87      C    C
ATOM   2079  O   LEU C  98      16.463 -28.616 -49.605  1.00 37.87      C    O
ATOM   2080  CB  LEU C  98      16.800 -29.801 -47.174  1.00 14.26      C    C
ATOM   2081  CG  LEU C  98      16.923 -30.407 -45.789  1.00 14.26      C    C
ATOM   2082  CD1 LEU C  98      18.393 -30.743 -45.582  1.00 14.26      C    C
ATOM   2083  CD2 LEU C  98      16.424 -29.446 -44.707  1.00 14.26      C    C
ATOM   2084  N   GLY C  99      14.215 -28.451 -49.430  1.00 38.40      C    N
ATOM   2085  CA  GLY C  99      14.072 -27.965 -50.778  1.00 38.40      C    C
ATOM   2086  C   GLY C  99      14.489 -26.538 -50.884  1.00 38.40      C    C
ATOM   2087  O   GLY C  99      15.172 -26.161 -51.818  1.00 38.40      C    O
ATOM   2088  N   ASN C 100      14.110 -25.730 -49.915  1.00 44.45      C    N
ATOM   2089  CA  ASN C 100      14.460 -24.322 -49.988  1.00 44.45      C    C
ATOM   2090  C   ASN C 100      15.525 -23.878 -48.987  1.00 44.45      C    C
ATOM   2091  O   ASN C 100      15.456 -22.785 -48.440  1.00 44.45      C    O
ATOM   2092  CB  ASN C 100      13.170 -23.521 -49.868  1.00 72.72      C    C
ATOM   2093  CG  ASN C 100      12.158 -23.932 -50.932  1.00 72.72      C    C
ATOM   2094  OD1 ASN C 100      12.219 -23.476 -52.073  1.00 72.72      C    O
ATOM   2095  ND2 ASN C 100      11.251 -24.828 -50.573  1.00 72.72      C    N
ATOM   2096  N   VAL C 101      16.509 -24.757 -48.790  1.00 41.36      C    N
ATOM   2097  CA  VAL C 101      17.644 -24.572 -47.894  1.00 41.36      C    C
ATOM   2098  C   VAL C 101      18.861 -24.713 -48.790  1.00 41.36      C    C
ATOM   2099  O   VAL C 101      18.867 -25.546 -49.696  1.00 41.36      C    O
ATOM   2100  CB  VAL C 101      17.692 -25.685 -46.808  1.00 46.07      C    C
ATOM   2101  CG1 VAL C 101      19.072 -25.789 -46.195  1.00 46.07      C    C
ATOM   2102  CG2 VAL C 101      16.700 -25.386 -45.713  1.00 46.07      C    C
ATOM   2103  N   THR C 102      19.885 -23.906 -48.519  1.00 36.84      C    N
ATOM   2104  CA  THR C 102      21.134 -23.872 -49.275  1.00 36.84      C    C
ATOM   2105  C   THR C 102      22.295 -24.317 -48.403  1.00 36.84      C    C
ATOM   2106  O   THR C 102      22.472 -23.792 -47.316  1.00 36.84      C    O
ATOM   2107  CB  THR C 102      21.413 -22.447 -49.708  1.00 39.58      C    C
ATOM   2108  OG1 THR C 102      20.370 -22.009 -50.586  1.00 39.58      C    O
ATOM   2109  CG2 THR C 102      22.753 -22.342 -50.372  1.00 39.58      C    C
ATOM   2110  N   ILE C 103      23.090 -25.272 -48.869  1.00 33.92      C    N
ATOM   2111  CA  ILE C 103      24.236 -25.751 -48.094  1.00 33.92      C    C
ATOM   2112  C   ILE C 103      25.494 -25.016 -48.532  1.00 33.92      C    C
ATOM   2113  O   ILE C 103      25.974 -25.228 -49.637  1.00 33.92      C    O
ATOM   2114  CB  ILE C 103      24.518 -27.244 -48.332  1.00 25.54      C    C
ATOM   2115  CG1 ILE C 103      23.272 -28.075 -48.098  1.00 25.54      C    C
ATOM   2116  CG2 ILE C 103      25.604 -27.711 -47.409  1.00 25.54      C    C
ATOM   2117  CD1 ILE C 103      22.874 -28.153 -46.676  1.00 25.54      C    C
ATOM   2118  N   ALA C 104      26.036 -24.168 -47.668  1.00 40.09      C    N
ATOM   2119  CA  ALA C 104      27.251 -23.428 -47.991  1.00 40.09      C    C
ATOM   2120  C   ALA C 104      28.392 -24.394 -48.245  1.00 40.09      C    C
ATOM   2121  O   ALA C 104      28.715 -25.228 -47.405  1.00 40.09      C    O
ATOM   2122  CB  ALA C 104      27.609 -22.505 -46.862  1.00 10.67      C    C
ATOM   2123  N   GLN C 105      29.003 -24.269 -49.412  1.00 38.37      C    N
ATOM   2124  CA  GLN C 105      30.108 -25.131 -49.811  1.00 38.37      C    C
ATOM   2125  C   GLN C 105      29.666 -26.523 -50.241  1.00 38.37      C    C
ATOM   2126  O   GLN C 105      30.467 -27.462 -50.269  1.00 38.37      C    O
ATOM   2127  CB  GLN C 105      31.141 -25.206 -48.686  1.00 63.55      C    C
ATOM   2128  CG  GLN C 105      32.104 -24.049 -48.748  1.00 63.55      C    C
ATOM   2129  CD  GLN C 105      32.745 -23.929 -50.134  1.00 63.55      C    C
ATOM   2130  OE1 GLN C 105      33.579 -24.754 -50.519  1.00 63.55      C    O
ATOM   2131  NE2 GLN C 105      32.337 -22.910 -50.897  1.00 63.55      C    N
ATOM   2132  N   GLY C 106      28.393 -26.625 -50.623  1.00 45.44      C    N
ATOM   2133  CA  GLY C 106      27.814 -27.891 -51.037  1.00 45.44      C    C
ATOM   2134  C   GLY C 106      27.940 -28.343 -52.483  1.00 45.44      C    C
ATOM   2135  O   GLY C 106      28.005 -29.541 -52.745  1.00 45.44      C    O
ATOM   2136  N   GLY C 107      27.973 -27.416 -53.430  1.00 51.89      C    N
ATOM   2137  CA  GLY C 107      28.079 -27.831 -54.817  1.00 51.89      C    C
ATOM   2138  C   GLY C 107      26.729 -28.289 -55.339  1.00 51.89      C    C
ATOM   2139  O   GLY C 107      25.708 -28.125 -54.667  1.00 51.89      C    O
ATOM   2140  N   VAL C 108      26.706 -28.866 -56.535  1.00 42.71      C    N
ATOM   2141  CA  VAL C 108      25.442 -29.319 -57.110  1.00 42.71      C    C
ATOM   2142  C   VAL C 108      25.583 -30.755 -57.579  1.00 42.71      C    C
ATOM   2143  O   VAL C 108      26.649 -31.141 -58.012  1.00 42.71      C    O
ATOM   2144  CB  VAL C 108      25.069 -28.457 -58.308  1.00 33.09      C    C
ATOM   2145  CG1 VAL C 108      24.706 -27.080 -57.861  1.00 33.09      C    C
ATOM   2146  CG2 VAL C 108      26.246 -28.362 -59.236  1.00 33.09      C    C
ATOM   2147  N   LEU C 109      24.535 -31.561 -57.486  1.00 36.81      C    N
ATOM   2148  CA  LEU C 109      24.661 -32.929 -57.953  1.00 36.81      C    C
ATOM   2149  C   LEU C 109      25.152 -32.874 -59.384  1.00 36.81      C    C
ATOM   2150  O   LEU C 109      24.623 -32.115 -60.197  1.00 36.81      C    O
ATOM   2151  CB  LEU C 109      23.322 -33.641 -57.937  1.00 66.83      C    C
ATOM   2152  CG  LEU C 109      22.829 -34.131 -56.593  1.00 66.83      C    C
ATOM   2153  CD1 LEU C 109      21.544 -34.899 -56.805  1.00 66.83      C    C
ATOM   2154  CD2 LEU C 109      23.863 -35.028 -55.965  1.00 66.83      C    C
ATOM   2155  N   PRO C 110      26.187 -33.650 -59.715  1.00 49.70      C    N
ATOM   2156  CA  PRO C 110      26.707 -33.653 -61.082  1.00 49.70      C    C
ATOM   2157  C   PRO C 110      25.609 -34.078 -62.035  1.00 49.70      C    C
ATOM   2158  O   PRO C 110      24.954 -35.087 -61.798  1.00 49.70      C    O
ATOM   2159  CB  PRO C 110      27.821 -34.673 -61.005  1.00 50.40      C    C
ATOM   2160  CG  PRO C 110      28.379 -34.388 -59.647  1.00 50.40      C    C
ATOM   2161  CD  PRO C 110      27.122 -34.325 -58.807  1.00 50.40      C    C
ATOM   2162  N   ASN C 111      25.396 -33.315 -63.100  1.00 54.90      C    N
ATOM   2163  CA  ASN C 111      24.361 -33.659 -64.066  1.00 54.90      C    C
ATOM   2164  C   ASN C 111      24.496 -32.879 -65.362  1.00 54.90      C    C
ATOM   2165  O   ASN C 111      24.438 -31.654 -65.340  1.00 54.90      C    O
ATOM   2166  CB  ASN C 111      22.986 -33.376 -63.485  1.00101.79      C    C
ATOM   2167  CG  ASN C 111      21.878 -33.724 -64.444  1.00101.79      C    C
ATOM   2168  OD1 ASN C 111      21.547 -34.898 -64.634  1.00101.79      C    O
ATOM   2169  ND2 ASN C 111      21.307 -32.707 -65.075  1.00101.79      C    N
ATOM   2170  N   ILE C 112      24.664 -33.579 -66.486  1.00 61.54      C    N
ATOM   2171  CA  ILE C 112      24.786 -32.922 -67.793  1.00 61.54      C    C
ATOM   2172  C   ILE C 112      23.709 -33.419 -68.729  1.00 61.54      C    C
ATOM   2173  O   ILE C 112      23.724 -34.573 -69.130  1.00 61.54      C    O
ATOM   2174  CB  ILE C 112      26.143 -33.207 -68.473  1.00 44.98      C    C
ATOM   2175  CG1 ILE C 112      27.274 -32.598 -67.647  1.00 44.98      C    C
ATOM   2176  CG2 ILE C 112      26.150 -32.646 -69.890  1.00 44.98      C    C
ATOM   2177  CD1 ILE C 112      28.630 -32.712 -68.296  1.00 44.98      C    C
ATOM   2178  N   HIS C 113      22.791 -32.533 -69.090  1.00 48.95      C    N
ATOM   2179  CA  HIS C 113      21.671 -32.857 -69.988  1.00 48.95      C    C
ATOM   2180  C   HIS C 113      22.080 -33.529 -71.310  1.00 48.95      C    C
ATOM   2181  O   HIS C 113      23.055 -33.138 -71.940  1.00 48.95      C    O
ATOM   2182  CB  HIS C 113      20.878 -31.581 -70.274  1.00 66.78      C    C
ATOM   2183  CG  HIS C 113      19.572 -31.828 -70.946  1.00 66.78      C    C
ATOM   2184  ND1 HIS C 113      19.471 -32.491 -72.147  1.00 66.78      C    N
ATOM   2185  CD2 HIS C 113      18.310 -31.511 -70.581  1.00 66.78      C    C
ATOM   2186  CE1 HIS C 113      18.200 -32.572 -72.496  1.00 66.78      C    C
ATOM   2187  NE2 HIS C 113      17.474 -31.986 -71.563  1.00 66.78      C    N
ATOM   2188  N   GLN C 114      21.315 -34.530 -71.736  1.00 72.30      C    N
ATOM   2189  CA  GLN C 114      21.640 -35.248 -72.966  1.00 72.30      C    C
ATOM   2190  C   GLN C 114      21.763 -34.395 -74.226  1.00 72.30      C    C
ATOM   2191  O   GLN C 114      22.689 -34.583 -75.008  1.00 72.30      C    O
ATOM   2192  CB  GLN C 114      20.649 -36.390 -73.205  1.00160.98      C    C
ATOM   2193  CG  GLN C 114      21.253 -37.753 -72.894  1.00160.98      C    C
ATOM   2194  CD  GLN C 114      20.342 -38.904 -73.252  1.00160.98      C    C
ATOM   2195  OE1 GLN C 114      19.849 -38.994 -74.377  1.00160.98      C    O
ATOM   2196  NE2 GLN C 114      20.120 -39.801 -72.298  1.00160.98      C    N
ATOM   2197  N   ASN C 115      20.839 -33.469 -74.440  1.00 67.80      C    N
ATOM   2198  CA  ASN C 115      20.931 -32.619 -75.612  1.00 67.80      C    C
ATOM   2199  C   ASN C 115      22.285 -31.928 -75.685  1.00 67.80      C    C
ATOM   2200  O   ASN C 115      22.673 -31.425 -76.739  1.00 67.80      C    O
ATOM   2201  CB  ASN C 115      19.849 -31.548 -75.599  1.00103.58      C    C
ATOM   2202  CG  ASN C 115      18.514 -32.081 -75.994  1.00103.58      C    C
ATOM   2203  OD1 ASN C 115      17.609 -31.319 -76.340  1.00103.58      C    O
ATOM   2204  ND2 ASN C 115      18.370 -33.400 -75.946  1.00103.58      C    N
ATOM   2205  N   LEU C 116      23.009 -31.889 -74.573  1.00 64.45      C    N
ATOM   2206  CA  LEU C 116      24.307 -31.229 -74.580  1.00 64.45      C    C
ATOM   2207  C   LEU C 116      25.491 -32.180 -74.796  1.00 64.45      C    C
ATOM   2208  O   LEU C 116      26.633 -31.745 -74.879  1.00 64.45      C    O
ATOM   2209  CB  LEU C 116      24.480 -30.430 -73.289  1.00 50.31      C    C
ATOM   2210  CG  LEU C 116      23.413 -29.350 -73.079  1.00 50.31      C    C
ATOM   2211  CD1 LEU C 116      23.677 -28.638 -71.776  1.00 50.31      C    C
ATOM   2212  CD2 LEU C 116      23.427 -28.345 -74.222  1.00 50.31      C    C
ATOM   2213  N   LEU C 117      25.213 -33.474 -74.906  1.00 89.71      C    N
ATOM   2214  CA  LEU C 117      26.262 -34.461 -75.114  1.00 89.71      C    C
ATOM   2215  C   LEU C 117      26.636 -34.621 -76.590  1.00 89.71      C    C
ATOM   2216  O   LEU C 117      25.872 -34.254 -77.480  1.00 89.71      C    O
ATOM   2217  CB  LEU C 117      25.828 -35.791 -74.517  1.00 84.84      C    C
ATOM   2218  CG  LEU C 117      25.751 -35.735 -72.989  1.00 84.84      C    C
ATOM   2219  CD1 LEU C 117      25.121 -37.005 -72.452  1.00 84.84      C    C
ATOM   2220  CD2 LEU C 117      27.145 -35.546 -72.413  1.00 84.84      C    C
ATOM   2221  N   PRO C 118      27.826 -35.173 -76.867  1.00117.82      C    N
ATOM   2222  CA  PRO C 118      28.341 -35.387 -78.224  1.00117.82      C    C
ATOM   2223  C   PRO C 118      27.898 -36.634 -78.977  1.00117.82      C    C
ATOM   2224  O   PRO C 118      27.275 -37.535 -78.416  1.00117.82      C    O
ATOM   2225  CB  PRO C 118      29.853 -35.417 -78.017  1.00 73.40      C    C
ATOM   2226  CG  PRO C 118      30.068 -34.841 -76.635  1.00 73.40      C    C
ATOM   2227  CD  PRO C 118      28.903 -35.349 -75.883  1.00 73.40      C    C
ATOM   2228  N   LYS C 119      28.242 -36.654 -80.265  1.00103.36      C    N
ATOM   2229  CA  LYS C 119      27.999 -37.787 -81.157  1.00103.36      C    C
ATOM   2230  C   LYS C 119      26.653 -38.097 -81.799  1.00103.36      C    C
ATOM   2231  O   LYS C 119      25.708 -37.301 -81.832  1.00103.36      C    O
ATOM   2232  CB  LYS C 119      28.460 -39.080 -80.474  1.00109.91      C    C
ATOM   2233  CG  LYS C 119      29.873 -39.518 -80.768  1.00109.91      C    C
ATOM   2234  CD  LYS C 119      30.148 -40.823 -80.045  1.00109.91      C    C
ATOM   2235  CE  LYS C 119      31.563 -41.331 -80.285  1.00109.91      C    C
ATOM   2236  NZ  LYS C 119      31.820 -42.616 -79.555  1.00109.91      C    N
ATOM   2237  N   LYS C 120      26.660 -39.317 -82.331  1.00198.09      C    N
ATOM   2238  CA  LYS C 120      25.577 -40.018 -83.002  1.00198.09      C    C
ATOM   2239  C   LYS C 120      26.048 -41.461 -82.825  1.00198.09      C    C
ATOM   2240  O   LYS C 120      27.123 -41.827 -83.300  1.00198.09      C    O
ATOM   2241  CB  LYS C 120      25.530 -39.726 -84.505  1.00143.73      C    C
ATOM   2242  CG  LYS C 120      24.872 -38.428 -84.940  1.00143.73      C    C
ATOM   2243  CD  LYS C 120      24.811 -38.397 -86.470  1.00143.73      C    C
ATOM   2244  CE  LYS C 120      24.365 -37.049 -87.021  1.00143.73      C    C
ATOM   2245  NZ  LYS C 120      24.476 -37.000 -88.512  1.00143.73      C    N
ATOM   2246  N   SER C 121      25.257 -42.258 -82.118  1.00196.97      C    N
ATOM   2247  CA  SER C 121      25.542 -43.669 -81.852  1.00196.97      C    C
ATOM   2248  C   SER C 121      26.912 -44.247 -82.260  1.00196.97      C    C
ATOM   2249  O   SER C 121      27.121 -44.617 -83.419  1.00196.97      C    O
ATOM   2250  CB  SER C 121      24.434 -44.523 -82.483  1.00200.75      C    C
ATOM   2251  OG  SER C 121      23.942 -45.497 -81.577  1.00120.55      C    O
ATOM   2252  N   ALA C 122      27.836 -44.329 -81.304  1.00191.10      C    N
ATOM   2253  CA  ALA C 122      29.158 -44.911 -81.546  1.00191.10      C    C
ATOM   2254  C   ALA C 122      29.505 -45.812 -80.365  1.00191.10      C    C
ATOM   2255  O   ALA C 122      30.556 -45.678 -79.733  1.00191.10      C    O
ATOM   2256  CB  ALA C 122      30.217 -43.830 -81.718  1.00 77.99      C    C
ATOM   2257  N   LYS C 123      28.583 -46.719 -80.068  1.00200.75      C    N
ATOM   2258  CA  LYS C 123      28.741 -47.682 -78.992  1.00200.75      C    C
ATOM   2259  C   LYS C 123      29.081 -48.990 -79.718  1.00200.75      C    C
ATOM   2260  O   LYS C 123      29.254 -48.981 -80.938  1.00200.75      C    O
ATOM   2261  CB  LYS C 123      27.428 -47.794 -78.194  1.00141.62      C    C
ATOM   2262  CG  LYS C 123      27.037 -46.527 -77.393  1.00141.62      C    C
ATOM   2263  CD  LYS C 123      26.908 -45.275 -78.272  1.00141.62      C    C
ATOM   2264  CE  LYS C 123      26.629 -44.012 -77.453  1.00141.62      C    C
ATOM   2265  NZ  LYS C 123      26.624 -42.770 -78.288  1.00141.62      C    N
ATOM   2266  N   ALA C 124      29.185 -50.104 -78.998  1.00200.75      C    N
ATOM   2267  CA  ALA C 124      29.525 -51.377 -79.638  1.00200.75      C    C
ATOM   2268  C   ALA C 124      28.306 -52.224 -79.991  1.00200.75      C    C
ATOM   2269  O   ALA C 124      27.277 -52.132 -79.325  1.00200.75      C    O
ATOM   2270  CB  ALA C 124      30.463 -52.165 -78.746  1.00108.93      C    C
ATOM   2271  N   THR C 125      28.433 -53.049 -81.035  1.00200.75      C    N
ATOM   2272  CA  THR C 125      27.346 -53.920 -81.504  1.00200.75      C    C
ATOM   2273  C   THR C 125      27.850 -55.133 -82.297  1.00200.75      C    C
ATOM   2274  O   THR C 125      29.041 -55.474 -82.187  1.00200.75      C    O
ATOM   2275  CB  THR C 125      26.354 -53.166 -82.410  1.00200.75      C    C
ATOM   2276  OG1 THR C 125      27.065 -52.552 -83.491  1.00200.75      C    O
ATOM   2277  CG2 THR C 125      25.604 -52.106 -81.620  1.00200.75      C    C
ATOM   2278  OXT THR C 125      27.024 -55.930 -82.738  1.00 20.00      C    O
TER    2279      THR C 125 
ATOM   2280  N   ARG D  36      28.449 -17.521 -24.027  1.00154.43      D    N
ATOM   2281  CA  ARG D  36      28.581 -18.972 -23.708  1.00154.43      D    C
ATOM   2282  C   ARG D  36      27.562 -19.775 -24.510  1.00154.43      D    C
ATOM   2283  O   ARG D  36      27.107 -20.829 -24.072  1.00154.43      D    O
ATOM   2284  CB  ARG D  36      28.353 -19.193 -22.211  1.00200.75      D    C
ATOM   2285  CG  ARG D  36      28.818 -20.545 -21.695  1.00200.75      D    C
ATOM   2286  CD  ARG D  36      28.673 -20.636 -20.180  1.00200.75      D    C
ATOM   2287  NE  ARG D  36      29.415 -21.766 -19.622  1.00200.75      D    N
ATOM   2288  CZ  ARG D  36      29.499 -22.046 -18.324  1.00200.75      D    C
ATOM   2289  NH1 ARG D  36      28.883 -21.279 -17.433  1.00200.75      D    N
ATOM   2290  NH2 ARG D  36      30.208 -23.090 -17.915  1.00200.75      D    N
ATOM   2291  N   LYS D  37      27.223 -19.268 -25.692  1.00128.47      D    N
ATOM   2292  CA  LYS D  37      26.241 -19.892 -26.578  1.00128.47      D    C
ATOM   2293  C   LYS D  37      26.189 -21.419 -26.573  1.00128.47      D    C
ATOM   2294  O   LYS D  37      27.213 -22.093 -26.436  1.00128.47      D    O
ATOM   2295  CB  LYS D  37      26.437 -19.406 -28.022  1.00159.13      D    C
ATOM   2296  CG  LYS D  37      27.777 -19.764 -28.661  1.00159.13      D    C
ATOM   2297  CD  LYS D  37      28.901 -18.855 -28.180  1.00159.13      D    C
ATOM   2298  CE  LYS D  37      30.196 -19.125 -28.935  1.00159.13      D    C
ATOM   2299  NZ  LYS D  37      31.280 -18.187 -28.531  1.00159.13      D    N
ATOM   2300  N   GLU D  38      24.976 -21.946 -26.734  1.00136.28      D    N
ATOM   2301  CA  GLU D  38      24.735 -23.384 -26.764  1.00136.28      D    C
ATOM   2302  C   GLU D  38      24.951 -23.921 -28.171  1.00136.28      D    C
ATOM   2303  O   GLU D  38      25.552 -23.252 -29.009  1.00136.28      D    O
ATOM   2304  CB  GLU D  38      23.304 -23.690 -26.327  1.00108.04      D    C
ATOM   2305  CG  GLU D  38      22.933 -23.126 -24.970  1.00108.04      D    C
ATOM   2306  CD  GLU D  38      21.533 -23.526 -24.530  1.00108.04      D    C
ATOM   2307  OE1 GLU D  38      20.559 -23.173 -25.236  1.00108.04      D    O
ATOM   2308  OE2 GLU D  38      21.410 -24.193 -23.477  1.00108.04      D    O
ATOM   2309  N   THR D  39      24.448 -25.127 -28.422  1.00 60.22      D    N
ATOM   2310  CA  THR D  39      24.573 -25.793 -29.720  1.00 60.22      D    C
ATOM   2311  C   THR D  39      24.407 -27.300 -29.529  1.00 60.22      D    C
ATOM   2312  O   THR D  39      24.634 -27.815 -28.434  1.00 60.22      D    O
ATOM   2313  CB  THR D  39      25.951 -25.529 -30.378  1.00 68.99      D    C
ATOM   2314  OG1 THR D  39      26.044 -26.254 -31.605  1.00 68.99      D    O
ATOM   2315  CG2 THR D  39      27.073 -25.983 -29.480  1.00 68.99      D    C
ATOM   2316  N   TYR D  40      24.016 -27.999 -30.595  1.00 44.41      D    N
ATOM   2317  CA  TYR D  40      23.816 -29.439 -30.546  1.00 44.41      D    C
ATOM   2318  C   TYR D  40      25.048 -30.231 -30.966  1.00 44.41      D    C
ATOM   2319  O   TYR D  40      25.013 -31.463 -30.997  1.00 44.41      D    O
ATOM   2320  CB  TYR D  40      22.657 -29.842 -31.442  1.00 43.70      D    C
ATOM   2321  CG  TYR D  40      21.306 -29.285 -31.039  1.00 43.70      D    C
ATOM   2322  CD1 TYR D  40      20.919 -28.000 -31.403  1.00 43.70      D    C
ATOM   2323  CD2 TYR D  40      20.391 -30.066 -30.331  1.00 43.70      D    C
ATOM   2324  CE1 TYR D  40      19.665 -27.521 -31.083  1.00 43.70      D    C
ATOM   2325  CE2 TYR D  40      19.134 -29.590 -30.001  1.00 43.70      D    C
ATOM   2326  CZ  TYR D  40      18.784 -28.326 -30.380  1.00 43.70      D    C
ATOM   2327  OH  TYR D  40      17.547 -27.852 -30.056  1.00 43.70      D    O
ATOM   2328  N   SER D  41      26.142 -29.541 -31.278  1.00 56.77      D    N
ATOM   2329  CA  SER D  41      27.362 -30.221 -31.716  1.00 56.77      D    C
ATOM   2330  C   SER D  41      27.679 -31.482 -30.927  1.00 56.77      D    C
ATOM   2331  O   SER D  41      27.747 -32.569 -31.497  1.00 56.77      D    O
ATOM   2332  CB  SER D  41      28.557 -29.276 -31.645  1.00 78.74      D    C
ATOM   2333  OG  SER D  41      28.365 -28.174 -32.508  1.00 78.74      D    O
ATOM   2334  N   SER D  42      27.851 -31.326 -29.615  1.00 67.17      D    N
ATOM   2335  CA  SER D  42      28.198 -32.429 -28.719  1.00 67.17      D    C
ATOM   2336  C   SER D  42      27.439 -33.739 -28.910  1.00 67.17      D    C
ATOM   2337  O   SER D  42      28.053 -34.813 -28.913  1.00 67.17      D    O
ATOM   2338  CB  SER D  42      28.044 -31.986 -27.267  1.00 65.53      D    C
ATOM   2339  OG  SER D  42      26.695 -31.680 -26.980  1.00 65.53      D    O
ATOM   2340  N   TYR D  43      26.116 -33.658 -29.059  1.00 61.83      D    N
ATOM   2341  CA  TYR D  43      25.300 -34.858 -29.215  1.00 61.83      D    C
ATOM   2342  C   TYR D  43      25.335 -35.373 -30.632  1.00 61.83      D    C
ATOM   2343  O   TYR D  43      25.330 -36.582 -30.870  1.00 61.83      D    O
ATOM   2344  CB  TYR D  43      23.863 -34.578 -28.835  1.00 56.27      D    C
ATOM   2345  CG  TYR D  43      23.733 -33.660 -27.664  1.00 56.27      D    C
ATOM   2346  CD1 TYR D  43      23.863 -32.276 -27.820  1.00 56.27      D    C
ATOM   2347  CD2 TYR D  43      23.464 -34.165 -26.395  1.00 56.27      D    C
ATOM   2348  CE1 TYR D  43      23.720 -31.418 -26.737  1.00 56.27      D    C
ATOM   2349  CE2 TYR D  43      23.322 -33.319 -25.296  1.00 56.27      D    C
ATOM   2350  CZ  TYR D  43      23.446 -31.950 -25.474  1.00 56.27      D    C
ATOM   2351  OH  TYR D  43      23.269 -31.123 -24.390  1.00 56.27      D    O
ATOM   2352  N   ILE D  44      25.348 -34.452 -31.582  1.00 50.29      D    N
ATOM   2353  CA  ILE D  44      25.404 -34.850 -32.972  1.00 50.29      D    C
ATOM   2354  C   ILE D  44      26.584 -35.799 -33.095  1.00 50.29      D    C
ATOM   2355  O   ILE D  44      26.445 -36.924 -33.576  1.00 50.29      D    O
ATOM   2356  CB  ILE D  44      25.590 -33.623 -33.857  1.00 36.20      D    C
ATOM   2357  CG1 ILE D  44      24.352 -32.754 -33.719  1.00 36.20      D    C
ATOM   2358  CG2 ILE D  44      25.835 -34.029 -35.311  1.00 36.20      D    C
ATOM   2359  CD1 ILE D  44      24.419 -31.506 -34.528  1.00 36.20      D    C
ATOM   2360  N   TYR D  45      27.734 -35.334 -32.612  1.00 54.20      D    N
ATOM   2361  CA  TYR D  45      28.972 -36.101 -32.622  1.00 54.20      D    C
ATOM   2362  C   TYR D  45      28.811 -37.485 -31.994  1.00 54.20      D    C
ATOM   2363  O   TYR D  45      29.310 -38.467 -32.536  1.00 54.20      D    O
ATOM   2364  CB  TYR D  45      30.059 -35.348 -31.874  1.00 93.62      D    C
ATOM   2365  CG  TYR D  45      31.398 -36.006 -32.001  1.00 93.62      D    C
ATOM   2366  CD1 TYR D  45      32.178 -35.816 -33.139  1.00 93.62      D    C
ATOM   2367  CD2 TYR D  45      31.872 -36.854 -31.004  1.00 93.62      D    C
ATOM   2368  CE1 TYR D  45      33.394 -36.451 -33.282  1.00 93.62      D    C
ATOM   2369  CE2 TYR D  45      33.086 -37.497 -31.137  1.00 93.62      D    C
ATOM   2370  CZ  TYR D  45      33.839 -37.290 -32.277  1.00 93.62      D    C
ATOM   2371  OH  TYR D  45      35.038 -37.936 -32.421  1.00 93.62      D    O
ATOM   2372  N   LYS D  46      28.143 -37.560 -30.843  1.00 55.16      D    N
ATOM   2373  CA  LYS D  46      27.916 -38.847 -30.191  1.00 55.16      D    C
ATOM   2374  C   LYS D  46      27.124 -39.723 -31.152  1.00 55.16      D    C
ATOM   2375  O   LYS D  46      27.602 -40.777 -31.597  1.00 55.16      D    O
ATOM   2376  CB  LYS D  46      27.125 -38.672 -28.895  1.00 78.57      D    C
ATOM   2377  CG  LYS D  46      27.905 -37.998 -27.784  1.00 78.57      D    C
ATOM   2378  CD  LYS D  46      27.093 -37.909 -26.497  1.00 78.57      D    C
ATOM   2379  CE  LYS D  46      27.841 -37.146 -25.410  1.00 78.57      D    C
ATOM   2380  NZ  LYS D  46      26.921 -36.647 -24.348  1.00 78.57      D    N
ATOM   2381  N   VAL D  47      25.910 -39.269 -31.462  1.00 34.15      D    N
ATOM   2382  CA  VAL D  47      25.010 -39.956 -32.385  1.00 34.15      D    C
ATOM   2383  C   VAL D  47      25.773 -40.476 -33.611  1.00 34.15      D    C
ATOM   2384  O   VAL D  47      25.541 -41.589 -34.092  1.00 34.15      D    O
ATOM   2385  CB  VAL D  47      23.886 -38.994 -32.851  1.00 28.34      D    C
ATOM   2386  CG1 VAL D  47      23.271 -39.485 -34.140  1.00 28.34      D    C
ATOM   2387  CG2 VAL D  47      22.810 -38.899 -31.792  1.00 28.34      D    C
ATOM   2388  N   LEU D  48      26.686 -39.658 -34.113  1.00 46.42      D    N
ATOM   2389  CA  LEU D  48      27.461 -40.040 -35.271  1.00 46.42      D    C
ATOM   2390  C   LEU D  48      28.312 -41.239 -34.961  1.00 46.42      D    C
ATOM   2391  O   LEU D  48      28.208 -42.266 -35.620  1.00 46.42      D    O
ATOM   2392  CB  LEU D  48      28.376 -38.910 -35.706  1.00 37.59      D    C
ATOM   2393  CG  LEU D  48      29.425 -39.463 -36.664  1.00 37.59      D    C
ATOM   2394  CD1 LEU D  48      28.691 -40.104 -37.828  1.00 37.59      D    C
ATOM   2395  CD2 LEU D  48      30.383 -38.375 -37.147  1.00 37.59      D    C
ATOM   2396  N   LYS D  49      29.169 -41.080 -33.953  1.00 67.61      D    N
ATOM   2397  CA  LYS D  49      30.108 -42.111 -33.506  1.00 67.61      D    C
ATOM   2398  C   LYS D  49      29.445 -43.417 -33.111  1.00 67.61      D    C
ATOM   2399  O   LYS D  49      29.958 -44.499 -33.405  1.00 67.61      D    O
ATOM   2400  CB  LYS D  49      30.936 -41.579 -32.333  1.00 75.45      D    C
ATOM   2401  CG  LYS D  49      31.873 -40.418 -32.702  1.00 75.45      D    C
ATOM   2402  CD  LYS D  49      32.934 -40.870 -33.695  1.00 75.45      D    C
ATOM   2403  CE  LYS D  49      33.870 -39.741 -34.069  1.00 75.45      D    C
ATOM   2404  NZ  LYS D  49      34.908 -40.149 -35.056  1.00 75.45      D    N
ATOM   2405  N   GLN D  50      28.305 -43.317 -32.442  1.00 55.93      D    N
ATOM   2406  CA  GLN D  50      27.591 -44.508 -32.030  1.00 55.93      D    C
ATOM   2407  C   GLN D  50      27.463 -45.532 -33.158  1.00 55.93      D    C
ATOM   2408  O   GLN D  50      27.692 -46.722 -32.947  1.00 55.93      D    O
ATOM   2409  CB  GLN D  50      26.219 -44.127 -31.506  1.00 77.23      D    C
ATOM   2410  CG  GLN D  50      26.295 -43.299 -30.259  1.00 77.23      D    C
ATOM   2411  CD  GLN D  50      24.939 -43.071 -29.663  1.00 77.23      D    C
ATOM   2412  OE1 GLN D  50      24.118 -43.985 -29.612  1.00 77.23      D    O
ATOM   2413  NE2 GLN D  50      24.692 -41.855 -29.195  1.00 77.23      D    N
ATOM   2414  N   THR D  51      27.098 -45.078 -34.353  1.00 66.00      D    N
ATOM   2415  CA  THR D  51      26.965 -45.988 -35.484  1.00 66.00      D    C
ATOM   2416  C   THR D  51      28.290 -46.122 -36.221  1.00 66.00      D    C
ATOM   2417  O   THR D  51      28.826 -47.221 -36.340  1.00 66.00      D    O
ATOM   2418  CB  THR D  51      25.891 -45.518 -36.477  1.00122.90      D    C
ATOM   2419  OG1 THR D  51      26.157 -44.168 -36.877  1.00122.90      D    O
ATOM   2420  CG2 THR D  51      24.523 -45.601 -35.842  1.00122.90      D    C
ATOM   2421  N   HIS D  52      28.819 -45.007 -36.714  1.00 72.36      D    N
ATOM   2422  CA  HIS D  52      30.084 -45.021 -37.435  1.00 72.36      D    C
ATOM   2423  C   HIS D  52      31.105 -44.247 -36.625  1.00 72.36      D    C
ATOM   2424  O   HIS D  52      31.258 -43.037 -36.809  1.00 72.36      D    O
ATOM   2425  CB  HIS D  52      29.907 -44.381 -38.806  1.00120.47      D    C
ATOM   2426  CG  HIS D  52      28.869 -45.053 -39.646  1.00120.47      D    C
ATOM   2427  ND1 HIS D  52      28.960 -46.376 -40.021  1.00120.47      D    N
ATOM   2428  CD2 HIS D  52      27.703 -44.595 -40.160  1.00120.47      D    C
ATOM   2429  CE1 HIS D  52      27.894 -46.705 -40.729  1.00120.47      D    C
ATOM   2430  NE2 HIS D  52      27.116 -45.643 -40.827  1.00120.47      D    N
ATOM   2431  N   PRO D  53      31.816 -44.939 -35.712  1.00 72.20      D    N
ATOM   2432  CA  PRO D  53      32.848 -44.408 -34.810  1.00 72.20      D    C
ATOM   2433  C   PRO D  53      34.068 -43.867 -35.526  1.00 72.20      D    C
ATOM   2434  O   PRO D  53      34.732 -42.970 -35.031  1.00 72.20      D    O
ATOM   2435  CB  PRO D  53      33.204 -45.608 -33.941  1.00 79.90      D    C
ATOM   2436  CG  PRO D  53      31.977 -46.460 -33.998  1.00 79.90      D    C
ATOM   2437  CD  PRO D  53      31.604 -46.368 -35.446  1.00 79.90      D    C
ATOM   2438  N   ASP D  54      34.366 -44.424 -36.690  1.00 90.70      D    N
ATOM   2439  CA  ASP D  54      35.516 -43.988 -37.467  1.00 90.70      D    C
ATOM   2440  C   ASP D  54      35.258 -42.643 -38.158  1.00 90.70      D    C
ATOM   2441  O   ASP D  54      36.118 -41.759 -38.166  1.00 90.70      D    O
ATOM   2442  CB  ASP D  54      35.836 -45.041 -38.516  1.00121.20      D    C
ATOM   2443  CG  ASP D  54      34.691 -45.251 -39.478  1.00121.20      D    C
ATOM   2444  OD1 ASP D  54      34.530 -44.423 -40.403  1.00121.20      D    O
ATOM   2445  OD2 ASP D  54      33.941 -46.233 -39.296  1.00121.20      D    O
ATOM   2446  N   THR D  55      34.069 -42.496 -38.736  1.00 58.92      D    N
ATOM   2447  CA  THR D  55      33.695 -41.277 -39.447  1.00 58.92      D    C
ATOM   2448  C   THR D  55      33.883 -40.009 -38.625  1.00 58.92      D    C
ATOM   2449  O   THR D  55      33.559 -39.968 -37.438  1.00 58.92      D    O
ATOM   2450  CB  THR D  55      32.232 -41.335 -39.908  1.00 71.43      D    C
ATOM   2451  OG1 THR D  55      32.023 -42.527 -40.675  1.00 71.43      D    O
ATOM   2452  CG2 THR D  55      31.899 -40.120 -40.766  1.00 71.43      D    C
ATOM   2453  N   GLY D  56      34.401 -38.976 -39.283  1.00 66.24      D    N
ATOM   2454  CA  GLY D  56      34.632 -37.703 -38.626  1.00 66.24      D    C
ATOM   2455  C   GLY D  56      33.820 -36.602 -39.274  1.00 66.24      D    C
ATOM   2456  O   GLY D  56      33.561 -36.633 -40.472  1.00 66.24      D    O
ATOM   2457  N   ILE D  57      33.422 -35.613 -38.490  1.00 47.78      D    N
ATOM   2458  CA  ILE D  57      32.608 -34.537 -39.026  1.00 47.78      D    C
ATOM   2459  C   ILE D  57      33.272 -33.158 -38.995  1.00 47.78      D    C
ATOM   2460  O   ILE D  57      33.419 -32.548 -37.943  1.00 47.78      D    O
ATOM   2461  CB  ILE D  57      31.244 -34.483 -38.294  1.00 52.60      D    C
ATOM   2462  CG1 ILE D  57      30.446 -33.288 -38.790  1.00 52.60      D    C
ATOM   2463  CG2 ILE D  57      31.438 -34.383 -36.791  1.00 52.60      D    C
ATOM   2464  CD1 ILE D  57      29.054 -33.245 -38.235  1.00 52.60      D    C
ATOM   2465  N   SER D  58      33.657 -32.682 -40.174  1.00 36.50      D    N
ATOM   2466  CA  SER D  58      34.305 -31.390 -40.364  1.00 36.50      D    C
ATOM   2467  C   SER D  58      33.694 -30.263 -39.538  1.00 36.50      D    C
ATOM   2468  O   SER D  58      32.548 -30.342 -39.104  1.00 36.50      D    O
ATOM   2469  CB  SER D  58      34.259 -31.010 -41.845  1.00 48.43      D    C
ATOM   2470  OG  SER D  58      33.369 -29.934 -42.062  1.00 48.43      D    O
ATOM   2471  N   GLN D  59      34.472 -29.205 -39.339  1.00 59.64      D    N
ATOM   2472  CA  GLN D  59      34.036 -28.059 -38.561  1.00 59.64      D    C
ATOM   2473  C   GLN D  59      32.736 -27.483 -39.076  1.00 59.64      D    C
ATOM   2474  O   GLN D  59      31.746 -27.429 -38.348  1.00 59.64      D    O
ATOM   2475  CB  GLN D  59      35.102 -26.968 -38.585  1.00 97.10      D    C
ATOM   2476  CG  GLN D  59      35.660 -26.647 -37.220  1.00 97.10      D    C
ATOM   2477  CD  GLN D  59      34.573 -26.398 -36.203  1.00 97.10      D    C
ATOM   2478  OE1 GLN D  59      33.737 -25.514 -36.380  1.00 97.10      D    O
ATOM   2479  NE2 GLN D  59      34.577 -27.179 -35.128  1.00 97.10      D    N
ATOM   2480  N   LYS D  60      32.735 -27.064 -40.340  1.00 63.04      D    N
ATOM   2481  CA  LYS D  60      31.554 -26.458 -40.943  1.00 63.04      D    C
ATOM   2482  C   LYS D  60      30.420 -27.441 -41.179  1.00 63.04      D    C
ATOM   2483  O   LYS D  60      29.256 -27.054 -41.140  1.00 63.04      D    O
ATOM   2484  CB  LYS D  60      31.922 -25.751 -42.246  1.00 93.07      D    C
ATOM   2485  CG  LYS D  60      31.065 -24.526 -42.505  1.00 93.07      D    C
ATOM   2486  CD  LYS D  60      31.577 -23.690 -43.670  1.00 93.07      D    C
ATOM   2487  CE  LYS D  60      30.855 -22.346 -43.732  1.00 93.07      D    C
ATOM   2488  NZ  LYS D  60      30.983 -21.598 -42.443  1.00 93.07      D    N
ATOM   2489  N   SER D  61      30.750 -28.707 -41.421  1.00 64.21      D    N
ATOM   2490  CA  SER D  61      29.715 -29.717 -41.627  1.00 64.21      D    C
ATOM   2491  C   SER D  61      28.887 -29.744 -40.361  1.00 64.21      D    C
ATOM   2492  O   SER D  61      27.658 -29.897 -40.390  1.00 64.21      D    O
ATOM   2493  CB  SER D  61      30.329 -31.094 -41.845  1.00 55.24      D    C
ATOM   2494  OG  SER D  61      31.021 -31.151 -43.076  1.00 55.24      D    O
ATOM   2495  N   MET D  62      29.586 -29.583 -39.243  1.00 54.51      D    N
ATOM   2496  CA  MET D  62      28.945 -29.573 -37.953  1.00 54.51      D    C
ATOM   2497  C   MET D  62      28.034 -28.364 -37.838  1.00 54.51      D    C
ATOM   2498  O   MET D  62      26.885 -28.491 -37.409  1.00 54.51      D    O
ATOM   2499  CB  MET D  62      29.985 -29.542 -36.855  1.00 60.45      D    C
ATOM   2500  CG  MET D  62      29.372 -29.665 -35.494  1.00 60.45      D    C
ATOM   2501  SD  MET D  62      28.438 -31.184 -35.338  1.00 60.45      D    S
ATOM   2502  CE  MET D  62      29.363 -32.113 -34.152  1.00 60.45      D    C
ATOM   2503  N   SER D  63      28.536 -27.195 -38.234  1.00 49.72      D    N
ATOM   2504  CA  SER D  63      27.742 -25.976 -38.161  1.00 49.72      D    C
ATOM   2505  C   SER D  63      26.462 -26.090 -38.946  1.00 49.72      D    C
ATOM   2506  O   SER D  63      25.431 -25.551 -38.547  1.00 49.72      D    O
ATOM   2507  CB  SER D  63      28.501 -24.781 -38.699  1.00 49.98      D    C
ATOM   2508  OG  SER D  63      27.601 -23.687 -38.837  1.00 49.98      D    O
ATOM   2509  N   ILE D  64      26.538 -26.764 -40.088  1.00 45.65      D    N
ATOM   2510  CA  ILE D  64      25.368 -26.960 -40.925  1.00 45.65      D    C
ATOM   2511  C   ILE D  64      24.368 -27.824 -40.165  1.00 45.65      D    C
ATOM   2512  O   ILE D  64      23.190 -27.466 -40.039  1.00 45.65      D    O
ATOM   2513  CB  ILE D  64      25.747 -27.663 -42.235  1.00 45.27      D    C
ATOM   2514  CG1 ILE D  64      26.564 -26.710 -43.102  1.00 45.27      D    C
ATOM   2515  CG2 ILE D  64      24.491 -28.136 -42.967  1.00 45.27      D    C
ATOM   2516  CD1 ILE D  64      27.098 -27.339 -44.362  1.00 45.27      D    C
ATOM   2517  N   LEU D  65      24.846 -28.957 -39.645  1.00 37.75      D    N
ATOM   2518  CA  LEU D  65      23.973 -29.853 -38.914  1.00 37.75      D    C
ATOM   2519  C   LEU D  65      23.276 -29.142 -37.775  1.00 37.75      D    C
ATOM   2520  O   LEU D  65      22.104 -29.383 -37.493  1.00 37.75      D    O
ATOM   2521  CB  LEU D  65      24.753 -31.043 -38.397  1.00 28.59      D    C
ATOM   2522  CG  LEU D  65      25.175 -32.001 -39.515  1.00 28.59      D    C
ATOM   2523  CD1 LEU D  65      25.707 -33.316 -38.891  1.00 28.59      D    C
ATOM   2524  CD2 LEU D  65      23.996 -32.305 -40.420  1.00 28.59      D    C
ATOM   2525  N   ASN D  66      23.982 -28.245 -37.115  1.00 38.33      D    N
ATOM   2526  CA  ASN D  66      23.344 -27.544 -36.028  1.00 38.33      D    C
ATOM   2527  C   ASN D  66      22.155 -26.784 -36.604  1.00 38.33      D    C
ATOM   2528  O   ASN D  66      21.045 -26.834 -36.051  1.00 38.33      D    O
ATOM   2529  CB  ASN D  66      24.323 -26.582 -35.360  1.00 48.53      D    C
ATOM   2530  CG  ASN D  66      23.832 -26.116 -34.013  1.00 48.53      D    C
ATOM   2531  OD1 ASN D  66      23.313 -26.910 -33.236  1.00 48.53      D    O
ATOM   2532  ND2 ASN D  66      23.995 -24.830 -33.721  1.00 48.53      D    N
ATOM   2533  N   SER D  67      22.383 -26.095 -37.725  1.00 53.18      D    N
ATOM   2534  CA  SER D  67      21.322 -25.325 -38.374  1.00 53.18      D    C
ATOM   2535  C   SER D  67      20.168 -26.239 -38.714  1.00 53.18      D    C
ATOM   2536  O   SER D  67      19.023 -25.924 -38.429  1.00 53.18      D    O
ATOM   2537  CB  SER D  67      21.837 -24.635 -39.634  1.00 60.55      D    C
ATOM   2538  OG  SER D  67      22.780 -23.632 -39.295  1.00 60.55      D    O
ATOM   2539  N   PHE D  68      20.473 -27.379 -39.318  1.00 42.83      D    N
ATOM   2540  CA  PHE D  68      19.444 -28.350 -39.661  1.00 42.83      D    C
ATOM   2541  C   PHE D  68      18.503 -28.577 -38.474  1.00 42.83      D    C
ATOM   2542  O   PHE D  68      17.301 -28.330 -38.553  1.00 42.83      D    O
ATOM   2543  CB  PHE D  68      20.095 -29.677 -40.013  1.00 38.60      D    C
ATOM   2544  CG  PHE D  68      19.122 -30.739 -40.397  1.00 38.60      D    C
ATOM   2545  CD1 PHE D  68      19.444 -32.074 -40.230  1.00 38.60      D    C
ATOM   2546  CD2 PHE D  68      17.887 -30.405 -40.932  1.00 38.60      D    C
ATOM   2547  CE1 PHE D  68      18.544 -33.059 -40.589  1.00 38.60      D    C
ATOM   2548  CE2 PHE D  68      16.983 -31.380 -41.296  1.00 38.60      D    C
ATOM   2549  CZ  PHE D  68      17.300 -32.703 -41.128  1.00 38.60      D    C
ATOM   2550  N   VAL D  69      19.075 -29.056 -37.375  1.00 36.39      D    N
ATOM   2551  CA  VAL D  69      18.324 -29.341 -36.154  1.00 36.39      D    C
ATOM   2552  C   VAL D  69      17.495 -28.155 -35.655  1.00 36.39      D    C
ATOM   2553  O   VAL D  69      16.325 -28.308 -35.290  1.00 36.39      D    O
ATOM   2554  CB  VAL D  69      19.275 -29.797 -35.006  1.00 36.42      D    C
ATOM   2555  CG1 VAL D  69      18.481 -30.067 -33.757  1.00 36.42      D    C
ATOM   2556  CG2 VAL D  69      20.061 -31.049 -35.419  1.00 36.42      D    C
ATOM   2557  N   ASN D  70      18.090 -26.970 -35.630  1.00 32.63      D    N
ATOM   2558  CA  ASN D  70      17.346 -25.810 -35.155  1.00 32.63      D    C
ATOM   2559  C   ASN D  70      16.237 -25.480 -36.123  1.00 32.63      D    C
ATOM   2560  O   ASN D  70      15.190 -25.004 -35.723  1.00 32.63      D    O
ATOM   2561  CB  ASN D  70      18.260 -24.590 -34.999  1.00 59.11      D    C
ATOM   2562  CG  ASN D  70      19.298 -24.772 -33.913  1.00 59.11      D    C
ATOM   2563  OD1 ASN D  70      18.968 -24.879 -32.726  1.00 59.11      D    O
ATOM   2564  ND2 ASN D  70      20.562 -24.814 -34.310  1.00 59.11      D    N
ATOM   2565  N   ASP D  71      16.477 -25.747 -37.403  1.00 31.41      D    N
ATOM   2566  CA  ASP D  71      15.520 -25.440 -38.449  1.00 31.41      D    C
ATOM   2567  C   ASP D  71      14.283 -26.243 -38.261  1.00 31.41      D    C
ATOM   2568  O   ASP D  71      13.202 -25.692 -38.086  1.00 31.41      D    O
ATOM   2569  CB  ASP D  71      16.111 -25.736 -39.821  1.00 37.88      D    C
ATOM   2570  CG  ASP D  71      15.116 -25.511 -40.940  1.00 37.88      D    C
ATOM   2571  OD1 ASP D  71      14.099 -24.810 -40.709  1.00 37.88      D    O
ATOM   2572  OD2 ASP D  71      15.351 -26.028 -42.057  1.00 37.88      D    O
ATOM   2573  N   ILE D  72      14.448 -27.556 -38.293  1.00 42.28      D    N
ATOM   2574  CA  ILE D  72      13.328 -28.444 -38.135  1.00 42.28      D    C
ATOM   2575  C   ILE D  72      12.701 -28.273 -36.780  1.00 42.28      D    C
ATOM   2576  O   ILE D  72      11.476 -28.228 -36.681  1.00 42.28      D    O
ATOM   2577  CB  ILE D  72      13.754 -29.877 -38.354  1.00 40.16      D    C
ATOM   2578  CG1 ILE D  72      14.265 -29.998 -39.779  1.00 40.16      D    C
ATOM   2579  CG2 ILE D  72      12.579 -30.828 -38.155  1.00 40.16      D    C
ATOM   2580  CD1 ILE D  72      13.346 -29.360 -40.800  1.00 40.16      D    C
ATOM   2581  N   PHE D  73      13.526 -28.177 -35.737  1.00 48.72      D    N
ATOM   2582  CA  PHE D  73      12.993 -27.968 -34.397  1.00 48.72      D    C
ATOM   2583  C   PHE D  73      11.991 -26.828 -34.515  1.00 48.72      D    C
ATOM   2584  O   PHE D  73      10.868 -26.880 -33.994  1.00 48.72      D    O
ATOM   2585  CB  PHE D  73      14.085 -27.530 -33.423  1.00 49.89      D    C
ATOM   2586  CG  PHE D  73      13.554 -27.101 -32.072  1.00 49.89      D    C
ATOM   2587  CD1 PHE D  73      13.819 -27.852 -30.936  1.00 49.89      D    C
ATOM   2588  CD2 PHE D  73      12.739 -25.976 -31.948  1.00 49.89      D    C
ATOM   2589  CE1 PHE D  73      13.279 -27.493 -29.702  1.00 49.89      D    C
ATOM   2590  CE2 PHE D  73      12.188 -25.604 -30.719  1.00 49.89      D    C
ATOM   2591  CZ  PHE D  73      12.459 -26.367 -29.595  1.00 49.89      D    C
ATOM   2592  N   GLU D  74      12.430 -25.787 -35.210  1.00 75.74      D    N
ATOM   2593  CA  GLU D  74      11.631 -24.607 -35.413  1.00 75.74      D    C
ATOM   2594  C   GLU D  74      10.329 -24.862 -36.123  1.00 75.74      D    C
ATOM   2595  O   GLU D  74       9.287 -24.406 -35.675  1.00 75.74      D    O
ATOM   2596  CB  GLU D  74      12.437 -23.565 -36.171  1.00107.23      D    C
ATOM   2597  CG  GLU D  74      12.841 -22.426 -35.286  1.00107.23      D    C
ATOM   2598  CD  GLU D  74      11.631 -21.686 -34.753  1.00107.23      D    C
ATOM   2599  OE1 GLU D  74      10.637 -22.356 -34.401  1.00107.23      D    O
ATOM   2600  OE2 GLU D  74      11.668 -20.437 -34.678  1.00107.23      D    O
ATOM   2601  N   ARG D  75      10.380 -25.601 -37.222  1.00 55.88      D    N
ATOM   2602  CA  ARG D  75       9.172 -25.870 -37.996  1.00 55.88      D    C
ATOM   2603  C   ARG D  75       8.099 -26.600 -37.219  1.00 55.88      D    C
ATOM   2604  O   ARG D  75       6.921 -26.253 -37.296  1.00 55.88      D    O
ATOM   2605  CB  ARG D  75       9.501 -26.692 -39.234  1.00 26.03      D    C
ATOM   2606  CG  ARG D  75      10.634 -26.165 -40.051  1.00 26.03      D    C
ATOM   2607  CD  ARG D  75      10.735 -26.866 -41.386  1.00 26.03      D    C
ATOM   2608  NE  ARG D  75      11.995 -26.536 -42.029  1.00 26.03      D    N
ATOM   2609  CZ  ARG D  75      12.348 -26.960 -43.232  1.00 26.03      D    C
ATOM   2610  NH1 ARG D  75      11.523 -27.728 -43.937  1.00 26.03      D    N
ATOM   2611  NH2 ARG D  75      13.547 -26.658 -43.716  1.00 26.03      D    N
ATOM   2612  N   ILE D  76       8.532 -27.626 -36.491  1.00 36.46      D    N
ATOM   2613  CA  ILE D  76       7.661 -28.474 -35.687  1.00 36.46      D    C
ATOM   2614  C   ILE D  76       7.000 -27.712 -34.555  1.00 36.46      D    C
ATOM   2615  O   ILE D  76       5.772 -27.706 -34.427  1.00 36.46      D    O
ATOM   2616  CB  ILE D  76       8.447 -29.661 -35.107  1.00 32.69      D    C
ATOM   2617  CG1 ILE D  76       9.226 -30.344 -36.235  1.00 32.69      D    C
ATOM   2618  CG2 ILE D  76       7.495 -30.639 -34.419  1.00 32.69      D    C
ATOM   2619  CD1 ILE D  76       9.397 -31.850 -36.055  1.00 32.69      D    C
ATOM   2620  N   ALA D  77       7.825 -27.080 -33.730  1.00 38.69      D    N
ATOM   2621  CA  ALA D  77       7.331 -26.292 -32.616  1.00 38.69      D    C
ATOM   2622  C   ALA D  77       6.261 -25.319 -33.128  1.00 38.69      D    C
ATOM   2623  O   ALA D  77       5.154 -25.223 -32.597  1.00 38.69      D    O
ATOM   2624  CB  ALA D  77       8.473 -25.538 -32.016  1.00  8.94      D    C
ATOM   2625  N   THR D  78       6.600 -24.604 -34.183  1.00 33.74      D    N
ATOM   2626  CA  THR D  78       5.678 -23.653 -34.763  1.00 33.74      D    C
ATOM   2627  C   THR D  78       4.368 -24.297 -35.196  1.00 33.74      D    C
ATOM   2628  O   THR D  78       3.294 -23.760 -34.915  1.00 33.74      D    O
ATOM   2629  CB  THR D  78       6.291 -22.959 -35.975  1.00 29.75      D    C
ATOM   2630  OG1 THR D  78       7.407 -22.159 -35.571  1.00 29.75      D    O
ATOM   2631  CG2 THR D  78       5.270 -22.083 -36.611  1.00 29.75      D    C
ATOM   2632  N   GLU D  79       4.455 -25.429 -35.897  1.00 32.35      D    N
ATOM   2633  CA  GLU D  79       3.255 -26.135 -36.363  1.00 32.35      D    C
ATOM   2634  C   GLU D  79       2.479 -26.596 -35.161  1.00 32.35      D    C
ATOM   2635  O   GLU D  79       1.251 -26.513 -35.135  1.00 32.35      D    O
ATOM   2636  CB  GLU D  79       3.604 -27.367 -37.196  1.00 42.35      D    C
ATOM   2637  CG  GLU D  79       3.107 -27.299 -38.617  1.00 42.35      D    C
ATOM   2638  CD  GLU D  79       1.670 -26.846 -38.705  1.00 42.35      D    C
ATOM   2639  OE1 GLU D  79       0.773 -27.632 -38.352  1.00 42.35      D    O
ATOM   2640  OE2 GLU D  79       1.435 -25.695 -39.124  1.00 42.35      D    O
ATOM   2641  N   ALA D  80       3.220 -27.108 -34.178  1.00 35.96      D    N
ATOM   2642  CA  ALA D  80       2.647 -27.589 -32.934  1.00 35.96      D    C
ATOM   2643  C   ALA D  80       1.918 -26.407 -32.346  1.00 35.96      D    C
ATOM   2644  O   ALA D  80       0.715 -26.464 -32.064  1.00 35.96      D    O
ATOM   2645  CB  ALA D  80       3.742 -28.037 -32.007  1.00 56.33      D    C
ATOM   2646  N   SER D  81       2.654 -25.320 -32.177  1.00 32.93      D    N
ATOM   2647  CA  SER D  81       2.061 -24.109 -31.647  1.00 32.93      D    C
ATOM   2648  C   SER D  81       0.710 -23.738 -32.294  1.00 32.93      D    C
ATOM   2649  O   SER D  81      -0.211 -23.295 -31.594  1.00 32.93      D    O
ATOM   2650  CB  SER D  81       3.021 -22.950 -31.813  1.00 47.28      D    C
ATOM   2651  OG  SER D  81       2.279 -21.751 -31.834  1.00 47.28      D    O
ATOM   2652  N   LYS D  82       0.606 -23.908 -33.617  1.00 34.48      D    N
ATOM   2653  CA  LYS D  82      -0.618 -23.583 -34.360  1.00 34.48      D    C
ATOM   2654  C   LYS D  82      -1.715 -24.616 -34.169  1.00 34.48      D    C
ATOM   2655  O   LYS D  82      -2.880 -24.277 -33.981  1.00 34.48      D    O
ATOM   2656  CB  LYS D  82      -0.347 -23.482 -35.856  1.00 47.73      D    C
ATOM   2657  CG  LYS D  82       0.382 -22.255 -36.319  1.00 47.73      D    C
ATOM   2658  CD  LYS D  82      -0.016 -21.934 -37.758  1.00 47.73      D    C
ATOM   2659  CE  LYS D  82       1.159 -21.422 -38.562  1.00 47.73      D    C
ATOM   2660  NZ  LYS D  82       2.121 -22.527 -38.861  1.00 47.73      D    N
ATOM   2661  N   LEU D  83      -1.337 -25.882 -34.274  1.00 60.25      D    N
ATOM   2662  CA  LEU D  83      -2.270 -26.975 -34.106  1.00 60.25      D    C
ATOM   2663  C   LEU D  83      -2.989 -26.685 -32.805  1.00 60.25      D    C
ATOM   2664  O   LEU D  83      -4.218 -26.759 -32.722  1.00 60.25      D    O
ATOM   2665  CB  LEU D  83      -1.488 -28.271 -34.006  1.00 42.81      D    C
ATOM   2666  CG  LEU D  83      -1.775 -29.397 -34.996  1.00 42.81      D    C
ATOM   2667  CD1 LEU D  83      -2.475 -28.876 -36.223  1.00 42.81      D    C
ATOM   2668  CD2 LEU D  83      -0.453 -30.083 -35.340  1.00 42.81      D    C
ATOM   2669  N   ALA D  84      -2.201 -26.329 -31.792  1.00 37.20      D    N
ATOM   2670  CA  ALA D  84      -2.734 -25.995 -30.472  1.00 37.20      D    C
ATOM   2671  C   ALA D  84      -3.684 -24.810 -30.576  1.00 37.20      D    C
ATOM   2672  O   ALA D  84      -4.871 -24.932 -30.305  1.00 37.20      D    O
ATOM   2673  CB  ALA D  84      -1.600 -25.660 -29.526  1.00 35.01      D    C
ATOM   2674  N   ALA D  85      -3.136 -23.668 -30.977  1.00 47.24      D    N
ATOM   2675  CA  ALA D  85      -3.899 -22.446 -31.134  1.00 47.24      D    C
ATOM   2676  C   ALA D  85      -5.171 -22.659 -31.945  1.00 47.24      D    C
ATOM   2677  O   ALA D  85      -6.241 -22.177 -31.561  1.00 47.24      D    O
ATOM   2678  CB  ALA D  85      -3.040 -21.394 -31.786  1.00 69.12      D    C
ATOM   2679  N   TYR D  86      -5.066 -23.370 -33.066  1.00 57.45      D    N
ATOM   2680  CA  TYR D  86      -6.233 -23.632 -33.911  1.00 57.45      D    C
ATOM   2681  C   TYR D  86      -7.283 -24.351 -33.100  1.00 57.45      D    C
ATOM   2682  O   TYR D  86      -8.468 -24.100 -33.242  1.00 57.45      D    O
ATOM   2683  CB  TYR D  86      -5.877 -24.534 -35.087  1.00 68.17      D    C
ATOM   2684  CG  TYR D  86      -5.057 -23.903 -36.183  1.00 68.17      D    C
ATOM   2685  CD1 TYR D  86      -4.303 -24.697 -37.054  1.00 68.17      D    C
ATOM   2686  CD2 TYR D  86      -5.066 -22.531 -36.392  1.00 68.17      D    C
ATOM   2687  CE1 TYR D  86      -3.579 -24.140 -38.106  1.00 68.17      D    C
ATOM   2688  CE2 TYR D  86      -4.344 -21.967 -37.446  1.00 68.17      D    C
ATOM   2689  CZ  TYR D  86      -3.602 -22.776 -38.295  1.00 68.17      D    C
ATOM   2690  OH  TYR D  86      -2.855 -22.213 -39.306  1.00 68.17      D    O
ATOM   2691  N   ASN D  87      -6.833 -25.250 -32.237  1.00 52.40      D    N
ATOM   2692  CA  ASN D  87      -7.749 -26.036 -31.439  1.00 52.40      D    C
ATOM   2693  C   ASN D  87      -8.010 -25.602 -30.005  1.00 52.40      D    C
ATOM   2694  O   ASN D  87      -8.153 -26.441 -29.121  1.00 52.40      D    O
ATOM   2695  CB  ASN D  87      -7.293 -27.489 -31.476  1.00 55.81      D    C
ATOM   2696  CG  ASN D  87      -7.418 -28.088 -32.857  1.00 55.81      D    C
ATOM   2697  OD1 ASN D  87      -8.518 -28.153 -33.428  1.00 55.81      D    O
ATOM   2698  ND2 ASN D  87      -6.295 -28.520 -33.414  1.00 55.81      D    N
ATOM   2699  N   LYS D  88      -8.074 -24.300 -29.772  1.00 60.15      D    N
ATOM   2700  CA  LYS D  88      -8.359 -23.781 -28.438  1.00 60.15      D    C
ATOM   2701  C   LYS D  88      -7.671 -24.482 -27.247  1.00 60.15      D    C
ATOM   2702  O   LYS D  88      -8.313 -24.734 -26.229  1.00 60.15      D    O
ATOM   2703  CB  LYS D  88      -9.870 -23.821 -28.208  1.00 72.60      D    C
ATOM   2704  CG  LYS D  88     -10.701 -23.091 -29.251  1.00 72.60      D    C
ATOM   2705  CD  LYS D  88     -10.624 -21.579 -29.077  1.00 72.60      D    C
ATOM   2706  CE  LYS D  88     -11.666 -20.895 -29.941  1.00 72.60      D    C
ATOM   2707  NZ  LYS D  88     -11.591 -21.381 -31.353  1.00 72.60      D    N
ATOM   2708  N   LYS D  89      -6.386 -24.796 -27.366  1.00 35.17      D    N
ATOM   2709  CA  LYS D  89      -5.650 -25.449 -26.284  1.00 35.17      D    C
ATOM   2710  C   LYS D  89      -4.511 -24.563 -25.789  1.00 35.17      D    C
ATOM   2711  O   LYS D  89      -3.838 -23.922 -26.579  1.00 35.17      D    O
ATOM   2712  CB  LYS D  89      -5.032 -26.758 -26.757  1.00 81.99      D    C
ATOM   2713  CG  LYS D  89      -5.922 -27.961 -26.727  1.00 81.99      D    C
ATOM   2714  CD  LYS D  89      -5.040 -29.196 -26.860  1.00 81.99      D    C
ATOM   2715  CE  LYS D  89      -5.816 -30.502 -26.701  1.00 81.99      D    C
ATOM   2716  NZ  LYS D  89      -4.930 -31.727 -26.694  1.00 81.99      D    N
ATOM   2717  N   SER D  90      -4.272 -24.538 -24.486  1.00 41.72      D    N
ATOM   2718  CA  SER D  90      -3.185 -23.737 -23.945  1.00 41.72      D    C
ATOM   2719  C   SER D  90      -1.890 -24.528 -23.864  1.00 41.72      D    C
ATOM   2720  O   SER D  90      -0.824 -23.965 -23.622  1.00 41.72      D    O
ATOM   2721  CB  SER D  90      -3.541 -23.231 -22.556  1.00 49.61      D    C
ATOM   2722  OG  SER D  90      -4.571 -22.270 -22.636  1.00 49.61      D    O
ATOM   2723  N   THR D  91      -1.971 -25.834 -24.081  1.00 75.90      D    N
ATOM   2724  CA  THR D  91      -0.776 -26.654 -23.988  1.00 75.90      D    C
ATOM   2725  C   THR D  91      -0.394 -27.354 -25.282  1.00 75.90      D    C
ATOM   2726  O   THR D  91      -1.258 -27.777 -26.054  1.00 75.90      D    O
ATOM   2727  CB  THR D  91      -0.935 -27.751 -22.919  1.00 73.09      D    C
ATOM   2728  OG1 THR D  91      -1.879 -27.330 -21.922  1.00 73.09      D    O
ATOM   2729  CG2 THR D  91       0.412 -28.041 -22.268  1.00 73.09      D    C
ATOM   2730  N   ILE D  92       0.909 -27.460 -25.514  1.00 51.84      D    N
ATOM   2731  CA  ILE D  92       1.418 -28.169 -26.675  1.00 51.84      D    C
ATOM   2732  C   ILE D  92       1.827 -29.513 -26.088  1.00 51.84      D    C
ATOM   2733  O   ILE D  92       2.819 -29.598 -25.365  1.00 51.84      D    O
ATOM   2734  CB  ILE D  92       2.673 -27.486 -27.290  1.00 34.60      D    C
ATOM   2735  CG1 ILE D  92       2.270 -26.234 -28.065  1.00 34.60      D    C
ATOM   2736  CG2 ILE D  92       3.393 -28.450 -28.243  1.00 34.60      D    C
ATOM   2737  CD1 ILE D  92       3.467 -25.419 -28.564  1.00 34.60      D    C
ATOM   2738  N   SER D  93       1.052 -30.552 -26.370  1.00 61.40      D    N
ATOM   2739  CA  SER D  93       1.361 -31.876 -25.856  1.00 61.40      D    C
ATOM   2740  C   SER D  93       2.189 -32.671 -26.864  1.00 61.40      D    C
ATOM   2741  O   SER D  93       2.539 -32.169 -27.926  1.00 61.40      D    O
ATOM   2742  CB  SER D  93       0.066 -32.622 -25.562  1.00 74.41      D    C
ATOM   2743  OG  SER D  93      -0.705 -32.749 -26.739  1.00 74.41      D    O
ATOM   2744  N   ALA D  94       2.521 -33.911 -26.538  1.00 55.98      D    N
ATOM   2745  CA  ALA D  94       3.273 -34.713 -27.486  1.00 55.98      D    C
ATOM   2746  C   ALA D  94       2.306 -35.060 -28.631  1.00 55.98      D    C
ATOM   2747  O   ALA D  94       2.706 -35.517 -29.694  1.00 55.98      D    O
ATOM   2748  CB  ALA D  94       3.819 -35.991 -26.804  1.00 24.20      D    C
ATOM   2749  N   ARG D  95       1.026 -34.820 -28.401  1.00 44.17      D    N
ATOM   2750  CA  ARG D  95       0.012 -35.096 -29.394  1.00 44.17      D    C
ATOM   2751  C   ARG D  95       0.113 -34.065 -30.502  1.00 44.17      D    C
ATOM   2752  O   ARG D  95      -0.110 -34.383 -31.668  1.00 44.17      D    O
ATOM   2753  CB  ARG D  95      -1.370 -35.020 -28.759  1.00 50.24      D    C
ATOM   2754  CG  ARG D  95      -2.529 -35.063 -29.735  1.00 50.24      D    C
ATOM   2755  CD  ARG D  95      -3.173 -36.436 -29.785  1.00 50.24      D    C
ATOM   2756  NE  ARG D  95      -4.218 -36.476 -30.798  1.00 50.24      D    N
ATOM   2757  CZ  ARG D  95      -5.225 -35.613 -30.844  1.00 50.24      D    C
ATOM   2758  NH1 ARG D  95      -5.304 -34.659 -29.919  1.00 50.24      D    N
ATOM   2759  NH2 ARG D  95      -6.128 -35.686 -31.823  1.00 50.24      D    N
ATOM   2760  N   GLU D  96       0.424 -32.822 -30.143  1.00 56.01      D    N
ATOM   2761  CA  GLU D  96       0.565 -31.760 -31.139  1.00 56.01      D    C
ATOM   2762  C   GLU D  96       1.866 -32.077 -31.850  1.00 56.01      D    C
ATOM   2763  O   GLU D  96       1.922 -32.203 -33.069  1.00 56.01      D    O
ATOM   2764  CB  GLU D  96       0.670 -30.400 -30.458  1.00 81.05      D    C
ATOM   2765  CG  GLU D  96      -0.170 -30.290 -29.202  1.00 81.05      D    C
ATOM   2766  CD  GLU D  96      -1.636 -30.522 -29.467  1.00 81.05      D    C
ATOM   2767  OE1 GLU D  96      -2.286 -29.640 -30.058  1.00 81.05      D    O
ATOM   2768  OE2 GLU D  96      -2.145 -31.593 -29.093  1.00 81.05      D    O
ATOM   2769  N   ILE D  97       2.915 -32.238 -31.059  1.00 29.87      D    N
ATOM   2770  CA  ILE D  97       4.221 -32.557 -31.598  1.00 29.87      D    C
ATOM   2771  C   ILE D  97       4.139 -33.652 -32.644  1.00 29.87      D    C
ATOM   2772  O   ILE D  97       4.882 -33.642 -33.613  1.00 29.87      D    O
ATOM   2773  CB  ILE D  97       5.179 -33.026 -30.496  1.00 26.03      D    C
ATOM   2774  CG1 ILE D  97       5.387 -31.909 -29.495  1.00 26.03      D    C
ATOM   2775  CG2 ILE D  97       6.506 -33.410 -31.092  1.00 26.03      D    C
ATOM   2776  CD1 ILE D  97       5.946 -30.638 -30.138  1.00 26.03      D    C
ATOM   2777  N   GLN D  98       3.237 -34.601 -32.444  1.00 40.82      D    N
ATOM   2778  CA  GLN D  98       3.116 -35.691 -33.390  1.00 40.82      D    C
ATOM   2779  C   GLN D  98       2.507 -35.194 -34.670  1.00 40.82      D    C
ATOM   2780  O   GLN D  98       3.173 -35.200 -35.699  1.00 40.82      D    O
ATOM   2781  CB  GLN D  98       2.283 -36.829 -32.808  1.00 53.51      D    C
ATOM   2782  CG  GLN D  98       2.059 -37.982 -33.767  1.00 53.51      D    C
ATOM   2783  CD  GLN D  98       1.821 -39.292 -33.060  1.00 53.51      D    C
ATOM   2784  OE1 GLN D  98       1.334 -40.247 -33.651  1.00 53.51      D    O
ATOM   2785  NE2 GLN D  98       2.186 -39.352 -31.794  1.00 53.51      D    N
ATOM   2786  N   THR D  99       1.247 -34.767 -34.614  1.00 41.74      D    N
ATOM   2787  CA  THR D  99       0.567 -34.248 -35.797  1.00 41.74      D    C
ATOM   2788  C   THR D  99       1.528 -33.313 -36.504  1.00 41.74      D    C
ATOM   2789  O   THR D  99       1.663 -33.360 -37.716  1.00 41.74      D    O
ATOM   2790  CB  THR D  99      -0.666 -33.458 -35.414  1.00 37.45      D    C
ATOM   2791  OG1 THR D  99      -1.608 -34.336 -34.804  1.00 37.45      D    O
ATOM   2792  CG2 THR D  99      -1.286 -32.839 -36.618  1.00 37.45      D    C
ATOM   2793  N   ALA D 100       2.200 -32.473 -35.718  1.00 41.94      D    N
ATOM   2794  CA  ALA D 100       3.180 -31.527 -36.229  1.00 41.94      D    C
ATOM   2795  C   ALA D 100       4.097 -32.275 -37.163  1.00 41.94      D    C
ATOM   2796  O   ALA D 100       4.150 -31.991 -38.352  1.00 41.94      D    O
ATOM   2797  CB  ALA D 100       3.979 -30.948 -35.092  1.00 60.89      D    C
ATOM   2798  N   VAL D 101       4.820 -33.235 -36.611  1.00 35.43      D    N
ATOM   2799  CA  VAL D 101       5.721 -34.056 -37.394  1.00 35.43      D    C
ATOM   2800  C   VAL D 101       5.057 -34.564 -38.679  1.00 35.43      D    C
ATOM   2801  O   VAL D 101       5.634 -34.450 -39.770  1.00 35.43      D    O
ATOM   2802  CB  VAL D 101       6.189 -35.268 -36.584  1.00 30.46      D    C
ATOM   2803  CG1 VAL D 101       6.985 -36.223 -37.479  1.00 30.46      D    C
ATOM   2804  CG2 VAL D 101       7.034 -34.798 -35.408  1.00 30.46      D    C
ATOM   2805  N   ARG D 102       3.851 -35.124 -38.544  1.00 37.66      D    N
ATOM   2806  CA  ARG D 102       3.107 -35.658 -39.683  1.00 37.66      D    C
ATOM   2807  C   ARG D 102       2.930 -34.628 -40.788  1.00 37.66      D    C
ATOM   2808  O   ARG D 102       3.074 -34.938 -41.974  1.00 37.66      D    O
ATOM   2809  CB  ARG D 102       1.738 -36.156 -39.236  1.00 71.04      D    C
ATOM   2810  CG  ARG D 102       1.785 -37.474 -38.536  1.00 71.04      D    C
ATOM   2811  CD  ARG D 102       0.513 -38.273 -38.765  1.00 71.04      D    C
ATOM   2812  NE  ARG D 102       0.789 -39.698 -38.584  1.00 71.04      D    N
ATOM   2813  CZ  ARG D 102       0.915 -40.304 -37.406  1.00 71.04      D    C
ATOM   2814  NH1 ARG D 102       0.770 -39.619 -36.277  1.00 71.04      D    N
ATOM   2815  NH2 ARG D 102       1.226 -41.593 -37.364  1.00 71.04      D    N
ATOM   2816  N   LEU D 103       2.609 -33.402 -40.390  1.00 36.66      D    N
ATOM   2817  CA  LEU D 103       2.422 -32.325 -41.329  1.00 36.66      D    C
ATOM   2818  C   LEU D 103       3.751 -31.861 -41.903  1.00 36.66      D    C
ATOM   2819  O   LEU D 103       3.879 -31.709 -43.112  1.00 36.66      D    O
ATOM   2820  CB  LEU D 103       1.714 -31.158 -40.653  1.00 28.23      D    C
ATOM   2821  CG  LEU D 103       0.206 -31.321 -40.385  1.00 28.23      D    C
ATOM   2822  CD1 LEU D 103      -0.385 -30.137 -39.647  1.00 28.23      D    C
ATOM   2823  CD2 LEU D 103      -0.486 -31.450 -41.700  1.00 28.23      D    C
ATOM   2824  N   ILE D 104       4.773 -31.676 -41.077  1.00 33.89      D    N
ATOM   2825  CA  ILE D 104       6.014 -31.165 -41.643  1.00 33.89      D    C
ATOM   2826  C   ILE D 104       7.064 -32.133 -42.185  1.00 33.89      D    C
ATOM   2827  O   ILE D 104       8.101 -31.692 -42.664  1.00 33.89      D    O
ATOM   2828  CB  ILE D 104       6.703 -30.146 -40.670  1.00 35.15      D    C
ATOM   2829  CG1 ILE D 104       7.828 -30.809 -39.919  1.00 35.15      D    C
ATOM   2830  CG2 ILE D 104       5.728 -29.584 -39.676  1.00 35.15      D    C
ATOM   2831  CD1 ILE D 104       9.153 -30.305 -40.393  1.00 35.15      D    C
ATOM   2832  N   LEU D 105       6.825 -33.437 -42.145  1.00 54.65      D    N
ATOM   2833  CA  LEU D 105       7.820 -34.364 -42.698  1.00 54.65      D    C
ATOM   2834  C   LEU D 105       7.304 -35.299 -43.787  1.00 54.65      D    C
ATOM   2835  O   LEU D 105       6.123 -35.635 -43.842  1.00 54.65      D    O
ATOM   2836  CB  LEU D 105       8.437 -35.228 -41.610  1.00 39.99      D    C
ATOM   2837  CG  LEU D 105       9.242 -34.559 -40.511  1.00 39.99      D    C
ATOM   2838  CD1 LEU D 105      10.133 -35.597 -39.851  1.00 39.99      D    C
ATOM   2839  CD2 LEU D 105      10.085 -33.472 -41.108  1.00 39.99      D    C
ATOM   2840  N   PRO D 106       8.194 -35.732 -44.678  1.00 53.07      D    N
ATOM   2841  CA  PRO D 106       7.782 -36.636 -45.748  1.00 53.07      D    C
ATOM   2842  C   PRO D 106       7.491 -38.037 -45.213  1.00 53.07      D    C
ATOM   2843  O   PRO D 106       8.080 -38.475 -44.221  1.00 53.07      D    O
ATOM   2844  CB  PRO D 106       8.976 -36.621 -46.692  1.00 61.39      D    C
ATOM   2845  CG  PRO D 106       9.540 -35.285 -46.489  1.00 61.39      D    C
ATOM   2846  CD  PRO D 106       9.495 -35.131 -44.992  1.00 61.39      D    C
ATOM   2847  N   GLY D 107       6.585 -38.728 -45.895  1.00 46.62      D    N
ATOM   2848  CA  GLY D 107       6.197 -40.068 -45.513  1.00 46.62      D    C
ATOM   2849  C   GLY D 107       7.209 -40.866 -44.722  1.00 46.62      D    C
ATOM   2850  O   GLY D 107       7.096 -40.954 -43.500  1.00 46.62      D    O
ATOM   2851  N   GLU D 108       8.209 -41.427 -45.402  1.00 40.65      D    N
ATOM   2852  CA  GLU D 108       9.192 -42.268 -44.720  1.00 40.65      D    C
ATOM   2853  C   GLU D 108       9.860 -41.607 -43.524  1.00 40.65      D    C
ATOM   2854  O   GLU D 108      10.116 -42.271 -42.526  1.00 40.65      D    O
ATOM   2855  CB  GLU D 108      10.247 -42.786 -45.700  1.00 44.62      D    C
ATOM   2856  CG  GLU D 108      11.278 -43.737 -45.064  1.00 44.62      D    C
ATOM   2857  CD  GLU D 108      10.753 -45.155 -44.805  1.00 44.62      D    C
ATOM   2858  OE1 GLU D 108       9.543 -45.384 -45.014  1.00 44.62      D    O
ATOM   2859  OE2 GLU D 108      11.544 -46.039 -44.398  1.00 44.62      D    O
ATOM   2860  N   LEU D 109      10.142 -40.310 -43.598  1.00 45.86      D    N
ATOM   2861  CA  LEU D 109      10.767 -39.657 -42.454  1.00 45.86      D    C
ATOM   2862  C   LEU D 109       9.724 -39.520 -41.350  1.00 45.86      D    C
ATOM   2863  O   LEU D 109       9.981 -39.816 -40.182  1.00 45.86      D    O
ATOM   2864  CB  LEU D 109      11.339 -38.295 -42.857  1.00 35.70      D    C
ATOM   2865  CG  LEU D 109      12.660 -38.416 -43.629  1.00 35.70      D    C
ATOM   2866  CD1 LEU D 109      13.200 -37.065 -44.064  1.00 35.70      D    C
ATOM   2867  CD2 LEU D 109      13.656 -39.085 -42.726  1.00 35.70      D    C
ATOM   2868  N   ALA D 110       8.527 -39.116 -41.745  1.00 42.54      D    N
ATOM   2869  CA  ALA D 110       7.427 -38.944 -40.807  1.00 42.54      D    C
ATOM   2870  C   ALA D 110       7.128 -40.238 -40.074  1.00 42.54      D    C
ATOM   2871  O   ALA D 110       6.965 -40.271 -38.862  1.00 42.54      D    O
ATOM   2872  CB  ALA D 110       6.189 -38.476 -41.552  1.00 23.23      D    C
ATOM   2873  N   LYS D 111       7.047 -41.309 -40.839  1.00 37.31      D    N
ATOM   2874  CA  LYS D 111       6.751 -42.622 -40.296  1.00 37.31      D    C
ATOM   2875  C   LYS D 111       7.730 -42.919 -39.183  1.00 37.31      D    C
ATOM   2876  O   LYS D 111       7.357 -43.005 -38.024  1.00 37.31      D    O
ATOM   2877  CB  LYS D 111       6.873 -43.655 -41.418  1.00 62.22      D    C
ATOM   2878  CG  LYS D 111       6.550 -45.072 -41.044  1.00 62.22      D    C
ATOM   2879  CD  LYS D 111       6.825 -46.013 -42.217  1.00 62.22      D    C
ATOM   2880  CE  LYS D 111       5.907 -45.731 -43.391  1.00 62.22      D    C
ATOM   2881  NZ  LYS D 111       6.314 -46.515 -44.588  1.00 62.22      D    N
ATOM   2882  N   HIS D 112       8.997 -43.036 -39.550  1.00 40.24      D    N
ATOM   2883  CA  HIS D 112      10.055 -43.340 -38.604  1.00 40.24      D    C
ATOM   2884  C   HIS D 112      10.102 -42.385 -37.428  1.00 40.24      D    C
ATOM   2885  O   HIS D 112      10.386 -42.799 -36.313  1.00 40.24      D    O
ATOM   2886  CB  HIS D 112      11.390 -43.385 -39.346  1.00 50.22      D    C
ATOM   2887  CG  HIS D 112      11.532 -44.586 -40.227  1.00 50.22      D    C
ATOM   2888  ND1 HIS D 112      12.153 -45.742 -39.812  1.00 50.22      D    N
ATOM   2889  CD2 HIS D 112      11.061 -44.841 -41.472  1.00 50.22      D    C
ATOM   2890  CE1 HIS D 112      12.058 -46.657 -40.762  1.00 50.22      D    C
ATOM   2891  NE2 HIS D 112      11.400 -46.136 -41.782  1.00 50.22      D    N
ATOM   2892  N   ALA D 113       9.822 -41.108 -37.666  1.00 36.67      D    N
ATOM   2893  CA  ALA D 113       9.820 -40.147 -36.574  1.00 36.67      D    C
ATOM   2894  C   ALA D 113       8.733 -40.543 -35.564  1.00 36.67      D    C
ATOM   2895  O   ALA D 113       9.053 -40.863 -34.420  1.00 36.67      D    O
ATOM   2896  CB  ALA D 113       9.576 -38.740 -37.102  1.00 14.95      D    C
ATOM   2897  N   VAL D 114       7.464 -40.550 -35.975  1.00 39.67      D    N
ATOM   2898  CA  VAL D 114       6.395 -40.929 -35.050  1.00 39.67      D    C
ATOM   2899  C   VAL D 114       6.781 -42.152 -34.201  1.00 39.67      D    C
ATOM   2900  O   VAL D 114       6.488 -42.193 -33.009  1.00 39.67      D    O
ATOM   2901  CB  VAL D 114       5.041 -41.248 -35.760  1.00 26.71      D    C
ATOM   2902  CG1 VAL D 114       3.945 -41.375 -34.716  1.00 26.71      D    C
ATOM   2903  CG2 VAL D 114       4.655 -40.152 -36.719  1.00 26.71      D    C
ATOM   2904  N   SER D 115       7.421 -43.153 -34.800  1.00 34.12      D    N
ATOM   2905  CA  SER D 115       7.839 -44.313 -34.017  1.00 34.12      D    C
ATOM   2906  C   SER D 115       8.771 -43.769 -32.934  1.00 34.12      D    C
ATOM   2907  O   SER D 115       8.337 -43.506 -31.817  1.00 34.12      D    O
ATOM   2908  CB  SER D 115       8.577 -45.326 -34.887  1.00 75.99      D    C
ATOM   2909  OG  SER D 115       8.899 -46.484 -34.136  1.00 75.99      D    O
ATOM   2910  N   GLU D 116      10.043 -43.583 -33.274  1.00 32.23      D    N
ATOM   2911  CA  GLU D 116      11.031 -43.023 -32.360  1.00 32.23      D    C
ATOM   2912  C   GLU D 116      10.391 -42.069 -31.339  1.00 32.23      D    C
ATOM   2913  O   GLU D 116      10.743 -42.055 -30.151  1.00 32.23      D    O
ATOM   2914  CB  GLU D 116      12.086 -42.284 -33.174  1.00101.12      D    C
ATOM   2915  CG  GLU D 116      13.038 -43.206 -33.875  1.00101.12      D    C
ATOM   2916  CD  GLU D 116      14.114 -43.692 -32.939  1.00101.12      D    C
ATOM   2917  OE1 GLU D 116      13.786 -44.069 -31.793  1.00101.12      D    O
ATOM   2918  OE2 GLU D 116      15.292 -43.698 -33.348  1.00101.12      D    O
ATOM   2919  N   GLY D 117       9.446 -41.268 -31.807  1.00 37.26      D    N
ATOM   2920  CA  GLY D 117       8.787 -40.349 -30.906  1.00 37.26      D    C
ATOM   2921  C   GLY D 117       8.005 -41.113 -29.863  1.00 37.26      D    C
ATOM   2922  O   GLY D 117       8.245 -40.975 -28.673  1.00 37.26      D    O
ATOM   2923  N   THR D 118       7.055 -41.922 -30.307  1.00 57.00      D    N
ATOM   2924  CA  THR D 118       6.262 -42.703 -29.380  1.00 57.00      D    C
ATOM   2925  C   THR D 118       7.218 -43.481 -28.484  1.00 57.00      D    C
ATOM   2926  O   THR D 118       7.198 -43.340 -27.268  1.00 57.00      D    O
ATOM   2927  CB  THR D 118       5.365 -43.683 -30.124  1.00 65.05      D    C
ATOM   2928  OG1 THR D 118       4.619 -42.983 -31.124  1.00 65.05      D    O
ATOM   2929  CG2 THR D 118       4.408 -44.345 -29.156  1.00 65.05      D    C
ATOM   2930  N   ARG D 119       8.066 -44.292 -29.101  1.00 61.09      D    N
ATOM   2931  CA  ARG D 119       9.041 -45.087 -28.373  1.00 61.09      D    C
ATOM   2932  C   ARG D 119       9.577 -44.377 -27.124  1.00 61.09      D    C
ATOM   2933  O   ARG D 119       9.228 -44.730 -26.001  1.00 61.09      D    O
ATOM   2934  CB  ARG D 119      10.209 -45.428 -29.290  1.00 92.64      D    C
ATOM   2935  CG  ARG D 119      10.470 -46.897 -29.432  1.00 92.64      D    C
ATOM   2936  CD  ARG D 119      11.602 -47.149 -30.406  1.00 92.64      D    C
ATOM   2937  NE  ARG D 119      11.743 -48.572 -30.696  1.00 92.64      D    N
ATOM   2938  CZ  ARG D 119      10.816 -49.314 -31.301  1.00 92.64      D    C
ATOM   2939  NH1 ARG D 119       9.671 -48.771 -31.693  1.00 92.64      D    N
ATOM   2940  NH2 ARG D 119      11.026 -50.610 -31.496  1.00 92.64      D    N
ATOM   2941  N   ALA D 120      10.422 -43.372 -27.327  1.00 56.99      D    N
ATOM   2942  CA  ALA D 120      11.028 -42.640 -26.220  1.00 56.99      D    C
ATOM   2943  C   ALA D 120      10.055 -42.147 -25.158  1.00 56.99      D    C
ATOM   2944  O   ALA D 120      10.357 -42.194 -23.975  1.00 56.99      D    O
ATOM   2945  CB  ALA D 120      11.834 -41.473 -26.761  1.00111.86      D    C
ATOM   2946  N   VAL D 121       8.894 -41.665 -25.573  1.00 54.13      D    N
ATOM   2947  CA  VAL D 121       7.919 -41.159 -24.619  1.00 54.13      D    C
ATOM   2948  C   VAL D 121       7.230 -42.279 -23.866  1.00 54.13      D    C
ATOM   2949  O   VAL D 121       6.674 -42.053 -22.796  1.00 54.13      D    O
ATOM   2950  CB  VAL D 121       6.869 -40.265 -25.312  1.00 58.03      D    C
ATOM   2951  CG1 VAL D 121       5.492 -40.468 -24.702  1.00 58.03      D    C
ATOM   2952  CG2 VAL D 121       7.288 -38.812 -25.175  1.00 58.03      D    C
ATOM   2953  N   THR D 122       7.253 -43.483 -24.428  1.00 68.43      D    N
ATOM   2954  CA  THR D 122       6.662 -44.640 -23.767  1.00 68.43      D    C
ATOM   2955  C   THR D 122       7.696 -45.123 -22.762  1.00 68.43      D    C
ATOM   2956  O   THR D 122       7.367 -45.467 -21.637  1.00 68.43      D    O
ATOM   2957  CB  THR D 122       6.351 -45.767 -24.769  1.00 52.96      D    C
ATOM   2958  OG1 THR D 122       5.053 -45.555 -25.325  1.00 52.96      D    O
ATOM   2959  CG2 THR D 122       6.393 -47.109 -24.109  1.00 52.96      D    C
ATOM   2960  N   LYS D 123       8.955 -45.125 -23.175  1.00 68.34      D    N
ATOM   2961  CA  LYS D 123      10.040 -45.551 -22.310  1.00 68.34      D    C
ATOM   2962  C   LYS D 123      10.309 -44.509 -21.230  1.00 68.34      D    C
ATOM   2963  O   LYS D 123      10.993 -44.786 -20.244  1.00 68.34      D    O
ATOM   2964  CB  LYS D 123      11.299 -45.777 -23.138  1.00 74.59      D    C
ATOM   2965  CG  LYS D 123      12.514 -46.202 -22.348  1.00 74.59      D    C
ATOM   2966  CD  LYS D 123      13.586 -46.668 -23.307  1.00 74.59      D    C
ATOM   2967  CE  LYS D 123      14.813 -47.202 -22.597  1.00 74.59      D    C
ATOM   2968  NZ  LYS D 123      15.781 -47.795 -23.577  1.00 74.59      D    N
ATOM   2969  N   TYR D 124       9.781 -43.304 -21.412  1.00 71.83      D    N
ATOM   2970  CA  TYR D 124       9.990 -42.265 -20.421  1.00 71.83      D    C
ATOM   2971  C   TYR D 124       9.000 -42.467 -19.306  1.00 71.83      D    C
ATOM   2972  O   TYR D 124       9.214 -42.035 -18.179  1.00 71.83      D    O
ATOM   2973  CB  TYR D 124       9.783 -40.882 -21.009  1.00 77.43      D    C
ATOM   2974  CG  TYR D 124      10.155 -39.795 -20.033  1.00 77.43      D    C
ATOM   2975  CD1 TYR D 124      11.486 -39.627 -19.630  1.00 77.43      D    C
ATOM   2976  CD2 TYR D 124       9.184 -38.950 -19.492  1.00 77.43      D    C
ATOM   2977  CE1 TYR D 124      11.844 -38.645 -18.712  1.00 77.43      D    C
ATOM   2978  CE2 TYR D 124       9.529 -37.961 -18.570  1.00 77.43      D    C
ATOM   2979  CZ  TYR D 124      10.863 -37.815 -18.182  1.00 77.43      D    C
ATOM   2980  OH  TYR D 124      11.217 -36.860 -17.251  1.00 77.43      D    O
ATOM   2981  N   SER D 125       7.901 -43.124 -19.627  1.00 67.14      D    N
ATOM   2982  CA  SER D 125       6.889 -43.389 -18.630  1.00 67.14      D    C
ATOM   2983  C   SER D 125       7.118 -44.780 -18.057  1.00 67.14      D    C
ATOM   2984  O   SER D 125       6.565 -45.121 -17.017  1.00 67.14      D    O
ATOM   2985  CB  SER D 125       5.497 -43.291 -19.252  1.00 61.13      D    C
ATOM   2986  OG  SER D 125       5.293 -42.011 -19.824  1.00 61.13      D    O
ATOM   2987  N   SER D 126       7.928 -45.586 -18.739  1.00109.82      D    N
ATOM   2988  CA  SER D 126       8.217 -46.931 -18.252  1.00109.82      D    C
ATOM   2989  C   SER D 126       9.062 -46.715 -17.018  1.00109.82      D    C
ATOM   2990  O   SER D 126       8.911 -47.400 -16.008  1.00109.82      D    O
ATOM   2991  CB  SER D 126       9.017 -47.741 -19.273  1.00113.53      D    C
ATOM   2992  OG  SER D 126      10.412 -47.617 -19.044  1.00113.53      D    O
ATOM   2993  N   SER D 127       9.960 -45.747 -17.108  1.00183.23      D    N
ATOM   2994  CA  SER D 127      10.811 -45.419 -15.987  1.00183.23      D    C
ATOM   2995  C   SER D 127       9.887 -44.760 -14.974  1.00183.23      D    C
ATOM   2996  O   SER D 127      10.238 -43.774 -14.332  1.00183.23      D    O
ATOM   2997  CB  SER D 127      11.908 -44.466 -16.443  1.00 89.37      D    C
ATOM   2998  OG  SER D 127      12.611 -45.033 -17.541  1.00 89.37      D    O
ATOM   2999  N   THR D 128       8.690 -45.334 -14.869  1.00200.59      D    N
ATOM   3000  CA  THR D 128       7.625 -44.902 -13.970  1.00200.59      D    C
ATOM   3001  C   THR D 128       7.467 -43.385 -13.813  1.00200.59      D    C
ATOM   3002  O   THR D 128       7.700 -42.867 -12.701  1.00200.59      D    O
ATOM   3003  CB  THR D 128       7.782 -45.585 -12.577  1.00156.32      D    C
ATOM   3004  OG1 THR D 128       6.811 -45.053 -11.669  1.00156.32      D    O
ATOM   3005  CG2 THR D 128       9.183 -45.381 -12.017  1.00156.32      D    C
ATOM   3006  OXT THR D 128       6.585 -42.961 -13.068  1.00 20.00      D    O
TER    3007      THR D 128 
ATOM   3008  N   PRO E  38      48.801 -28.398 -85.603  1.00199.13      E    N
ATOM   3009  CA  PRO E  38      48.257 -27.776 -84.374  1.00199.13      E    C
ATOM   3010  C   PRO E  38      47.112 -28.623 -83.831  1.00199.13      E    C
ATOM   3011  O   PRO E  38      46.515 -29.410 -84.567  1.00199.13      E    O
ATOM   3012  CB  PRO E  38      47.748 -26.393 -84.753  1.00109.40      E    C
ATOM   3013  CG  PRO E  38      48.501 -26.124 -86.054  1.00109.40      E    C
ATOM   3014  CD  PRO E  38      48.607 -27.490 -86.745  1.00109.40      E    C
ATOM   3015  N   HIS E  39      46.807 -28.462 -82.547  1.00149.14      E    N
ATOM   3016  CA  HIS E  39      45.718 -29.216 -81.944  1.00149.14      E    C
ATOM   3017  C   HIS E  39      44.521 -28.311 -81.710  1.00149.14      E    C
ATOM   3018  O   HIS E  39      44.658 -27.186 -81.224  1.00149.14      E    O
ATOM   3019  CB  HIS E  39      46.138 -29.837 -80.612  1.00104.81      E    C
ATOM   3020  CG  HIS E  39      45.196 -30.897 -80.125  1.00104.81      E    C
ATOM   3021  ND1 HIS E  39      45.241 -31.407 -78.845  1.00104.81      E    N
ATOM   3022  CD2 HIS E  39      44.206 -31.569 -80.761  1.00104.81      E    C
ATOM   3023  CE1 HIS E  39      44.321 -32.348 -78.714  1.00104.81      E    C
ATOM   3024  NE2 HIS E  39      43.680 -32.466 -79.862  1.00104.81      E    N
ATOM   3025  N   ARG E  40      43.346 -28.818 -82.058  1.00103.79      E    N
ATOM   3026  CA  ARG E  40      42.105 -28.077 -81.899  1.00103.79      E    C
ATOM   3027  C   ARG E  40      41.000 -28.970 -81.366  1.00103.79      E    C
ATOM   3028  O   ARG E  40      40.711 -30.024 -81.948  1.00103.79      E    O
ATOM   3029  CB  ARG E  40      41.657 -27.501 -83.244  1.00 91.94      E    C
ATOM   3030  CG  ARG E  40      42.067 -26.070 -83.474  1.00 91.94      E    C
ATOM   3031  CD  ARG E  40      41.163 -25.107 -82.733  1.00 91.94      E    C
ATOM   3032  NE  ARG E  40      41.786 -23.794 -82.612  1.00 91.94      E    N
ATOM   3033  CZ  ARG E  40      41.135 -22.683 -82.292  1.00 91.94      E    C
ATOM   3034  NH1 ARG E  40      39.828 -22.723 -82.061  1.00 91.94      E    N
ATOM   3035  NH2 ARG E  40      41.795 -21.534 -82.203  1.00 91.94      E    N
ATOM   3036  N   TYR E  41      40.388 -28.558 -80.259  1.00 84.29      E    N
ATOM   3037  CA  TYR E  41      39.280 -29.320 -79.705  1.00 84.29      E    C
ATOM   3038  C   TYR E  41      38.018 -28.779 -80.356  1.00 84.29      E    C
ATOM   3039  O   TYR E  41      37.794 -27.566 -80.364  1.00 84.29      E    O
ATOM   3040  CB  TYR E  41      39.220 -29.159 -78.186  1.00 54.24      E    C
ATOM   3041  CG  TYR E  41      40.044 -30.190 -77.456  1.00 54.24      E    C
ATOM   3042  CD1 TYR E  41      41.135 -29.820 -76.679  1.00 54.24      E    C
ATOM   3043  CD2 TYR E  41      39.752 -31.552 -77.586  1.00 54.24      E    C
ATOM   3044  CE1 TYR E  41      41.924 -30.784 -76.050  1.00 54.24      E    C
ATOM   3045  CE2 TYR E  41      40.525 -32.525 -76.966  1.00 54.24      E    C
ATOM   3046  CZ  TYR E  41      41.615 -32.143 -76.198  1.00 54.24      E    C
ATOM   3047  OH  TYR E  41      42.402 -33.120 -75.593  1.00 54.24      E    O
ATOM   3048  N   LYS E  42      37.217 -29.670 -80.937  1.00 85.16      E    N
ATOM   3049  CA  LYS E  42      35.982 -29.254 -81.592  1.00 85.16      E    C
ATOM   3050  C   LYS E  42      35.242 -28.375 -80.605  1.00 85.16      E    C
ATOM   3051  O   LYS E  42      35.234 -28.653 -79.406  1.00 85.16      E    O
ATOM   3052  CB  LYS E  42      35.138 -30.467 -81.971  1.00103.27      E    C
ATOM   3053  CG  LYS E  42      35.825 -31.407 -82.948  1.00103.27      E    C
ATOM   3054  CD  LYS E  42      34.882 -32.501 -83.421  1.00103.27      E    C
ATOM   3055  CE  LYS E  42      35.546 -33.400 -84.452  1.00103.27      E    C
ATOM   3056  NZ  LYS E  42      34.635 -34.476 -84.938  1.00103.27      E    N
ATOM   3057  N   PRO E  43      34.621 -27.291 -81.088  1.00 73.76      E    N
ATOM   3058  CA  PRO E  43      33.902 -26.411 -80.162  1.00 73.76      E    C
ATOM   3059  C   PRO E  43      32.852 -27.151 -79.344  1.00 73.76      E    C
ATOM   3060  O   PRO E  43      32.121 -28.005 -79.862  1.00 73.76      E    O
ATOM   3061  CB  PRO E  43      33.313 -25.347 -81.083  1.00 80.62      E    C
ATOM   3062  CG  PRO E  43      33.102 -26.092 -82.365  1.00 80.62      E    C
ATOM   3063  CD  PRO E  43      34.348 -26.929 -82.489  1.00 80.62      E    C
ATOM   3064  N   GLY E  44      32.810 -26.840 -78.051  1.00 71.82      E    N
ATOM   3065  CA  GLY E  44      31.849 -27.475 -77.170  1.00 71.82      E    C
ATOM   3066  C   GLY E  44      32.443 -28.625 -76.399  1.00 71.82      E    C
ATOM   3067  O   GLY E  44      31.808 -29.178 -75.515  1.00 71.82      E    O
ATOM   3068  N   THR E  45      33.672 -28.986 -76.723  1.00 46.29      E    N
ATOM   3069  CA  THR E  45      34.313 -30.088 -76.037  1.00 46.29      E    C
ATOM   3070  C   THR E  45      34.998 -29.668 -74.757  1.00 46.29      E    C
ATOM   3071  O   THR E  45      34.901 -30.356 -73.734  1.00 46.29      E    O
ATOM   3072  CB  THR E  45      35.324 -30.780 -76.926  1.00 56.97      E    C
ATOM   3073  OG1 THR E  45      34.628 -31.609 -77.856  1.00 56.97      E    O
ATOM   3074  CG2 THR E  45      36.245 -31.643 -76.101  1.00 56.97      E    C
ATOM   3075  N   VAL E  46      35.709 -28.552 -74.801  1.00 60.56      E    N
ATOM   3076  CA  VAL E  46      36.371 -28.103 -73.593  1.00 60.56      E    C
ATOM   3077  C   VAL E  46      35.281 -27.559 -72.687  1.00 60.56      E    C
ATOM   3078  O   VAL E  46      35.360 -27.676 -71.468  1.00 60.56      E    O
ATOM   3079  CB  VAL E  46      37.433 -27.029 -73.892  1.00 58.42      E    C
ATOM   3080  CG1 VAL E  46      38.165 -26.648 -72.614  1.00 58.42      E    C
ATOM   3081  CG2 VAL E  46      38.428 -27.573 -74.908  1.00 58.42      E    C
ATOM   3082  N   ALA E  47      34.244 -26.991 -73.297  1.00 84.07      E    N
ATOM   3083  CA  ALA E  47      33.113 -26.446 -72.550  1.00 84.07      E    C
ATOM   3084  C   ALA E  47      32.576 -27.542 -71.638  1.00 84.07      E    C
ATOM   3085  O   ALA E  47      32.364 -27.331 -70.445  1.00 84.07      E    O
ATOM   3086  CB  ALA E  47      32.025 -25.983 -73.510  1.00 34.60      E    C
ATOM   3087  N   LEU E  48      32.349 -28.714 -72.215  1.00 58.52      E    N
ATOM   3088  CA  LEU E  48      31.874 -29.844 -71.446  1.00 58.52      E    C
ATOM   3089  C   LEU E  48      32.937 -30.234 -70.423  1.00 58.52      E    C
ATOM   3090  O   LEU E  48      32.616 -30.743 -69.353  1.00 58.52      E    O
ATOM   3091  CB  LEU E  48      31.575 -31.020 -72.370  1.00 64.07      E    C
ATOM   3092  CG  LEU E  48      30.237 -30.898 -73.093  1.00 64.07      E    C
ATOM   3093  CD1 LEU E  48      30.149 -31.841 -74.282  1.00 64.07      E    C
ATOM   3094  CD2 LEU E  48      29.144 -31.191 -72.077  1.00 64.07      E    C
ATOM   3095  N   ARG E  49      34.206 -29.999 -70.738  1.00 52.12      E    N
ATOM   3096  CA  ARG E  49      35.247 -30.340 -69.780  1.00 52.12      E    C
ATOM   3097  C   ARG E  49      35.011 -29.451 -68.571  1.00 52.12      E    C
ATOM   3098  O   ARG E  49      35.152 -29.887 -67.426  1.00 52.12      E    O
ATOM   3099  CB  ARG E  49      36.644 -30.069 -70.345  1.00 74.77      E    C
ATOM   3100  CG  ARG E  49      37.746 -30.772 -69.559  1.00 74.77      E    C
ATOM   3101  CD  ARG E  49      39.145 -30.207 -69.807  1.00 74.77      E    C
ATOM   3102  NE  ARG E  49      39.500 -29.988 -71.217  1.00 74.77      E    N
ATOM   3103  CZ  ARG E  49      39.386 -30.882 -72.201  1.00 74.77      E    C
ATOM   3104  NH1 ARG E  49      38.909 -32.100 -71.976  1.00 74.77      E    N
ATOM   3105  NH2 ARG E  49      39.777 -30.554 -73.424  1.00 74.77      E    N
ATOM   3106  N   GLU E  50      34.645 -28.202 -68.856  1.00 46.85      E    N
ATOM   3107  CA  GLU E  50      34.367 -27.187 -67.839  1.00 46.85      E    C
ATOM   3108  C   GLU E  50      33.150 -27.536 -66.962  1.00 46.85      E    C
ATOM   3109  O   GLU E  50      33.209 -27.429 -65.733  1.00 46.85      E    O
ATOM   3110  CB  GLU E  50      34.158 -25.826 -68.519  1.00 73.64      E    C
ATOM   3111  CG  GLU E  50      35.444 -25.065 -68.830  1.00 73.64      E    C
ATOM   3112  CD  GLU E  50      35.216 -23.856 -69.726  1.00 73.64      E    C
ATOM   3113  OE1 GLU E  50      35.249 -24.026 -70.966  1.00 73.64      E    O
ATOM   3114  OE2 GLU E  50      34.995 -22.744 -69.189  1.00 73.64      E    O
ATOM   3115  N   ILE E  51      32.051 -27.939 -67.598  1.00 48.58      E    N
ATOM   3116  CA  ILE E  51      30.848 -28.328 -66.877  1.00 48.58      E    C
ATOM   3117  C   ILE E  51      31.219 -29.446 -65.904  1.00 48.58      E    C
ATOM   3118  O   ILE E  51      31.046 -29.301 -64.691  1.00 48.58      E    O
ATOM   3119  CB  ILE E  51      29.749 -28.836 -67.836  1.00 41.44      E    C
ATOM   3120  CG1 ILE E  51      29.292 -27.709 -68.756  1.00 41.44      E    C
ATOM   3121  CG2 ILE E  51      28.561 -29.315 -67.053  1.00 41.44      E    C
ATOM   3122  CD1 ILE E  51      28.179 -28.087 -69.688  1.00 41.44      E    C
ATOM   3123  N   ARG E  52      31.736 -30.557 -66.425  1.00 43.06      E    N
ATOM   3124  CA  ARG E  52      32.134 -31.658 -65.551  1.00 43.06      E    C
ATOM   3125  C   ARG E  52      33.029 -31.123 -64.440  1.00 43.06      E    C
ATOM   3126  O   ARG E  52      32.891 -31.480 -63.280  1.00 43.06      E    O
ATOM   3127  CB  ARG E  52      32.901 -32.733 -66.320  1.00 61.00      E    C
ATOM   3128  CG  ARG E  52      32.085 -33.468 -67.349  1.00 61.00      E    C
ATOM   3129  CD  ARG E  52      32.908 -34.528 -68.069  1.00 61.00      E    C
ATOM   3130  NE  ARG E  52      32.412 -34.739 -69.427  1.00 61.00      E    N
ATOM   3131  CZ  ARG E  52      31.262 -35.339 -69.718  1.00 61.00      E    C
ATOM   3132  NH1 ARG E  52      30.482 -35.806 -68.751  1.00 61.00      E    N
ATOM   3133  NH2 ARG E  52      30.871 -35.440 -70.979  1.00 61.00      E    N
ATOM   3134  N   ARG E  53      33.939 -30.240 -64.806  1.00 51.48      E    N
ATOM   3135  CA  ARG E  53      34.866 -29.686 -63.843  1.00 51.48      E    C
ATOM   3136  C   ARG E  53      34.209 -28.982 -62.659  1.00 51.48      E    C
ATOM   3137  O   ARG E  53      34.410 -29.350 -61.501  1.00 51.48      E    O
ATOM   3138  CB  ARG E  53      35.816 -28.709 -64.546  1.00107.27      E    C
ATOM   3139  CG  ARG E  53      36.870 -28.118 -63.629  1.00107.27      E    C
ATOM   3140  CD  ARG E  53      37.635 -26.980 -64.281  1.00107.27      E    C
ATOM   3141  NE  ARG E  53      38.515 -26.335 -63.309  1.00107.27      E    N
ATOM   3142  CZ  ARG E  53      39.096 -25.153 -63.489  1.00107.27      E    C
ATOM   3143  NH1 ARG E  53      38.893 -24.474 -64.612  1.00107.27      E    N
ATOM   3144  NH2 ARG E  53      39.876 -24.650 -62.541  1.00107.27      E    N
ATOM   3145  N   PHE E  54      33.421 -27.964 -62.960  1.00 55.30      E    N
ATOM   3146  CA  PHE E  54      32.808 -27.182 -61.914  1.00 55.30      E    C
ATOM   3147  C   PHE E  54      31.698 -27.829 -61.124  1.00 55.30      E    C
ATOM   3148  O   PHE E  54      31.364 -27.363 -60.032  1.00 55.30      E    O
ATOM   3149  CB  PHE E  54      32.351 -25.851 -62.483  1.00 64.53      E    C
ATOM   3150  CG  PHE E  54      33.479 -24.996 -62.954  1.00 64.53      E    C
ATOM   3151  CD1 PHE E  54      33.672 -24.760 -64.309  1.00 64.53      E    C
ATOM   3152  CD2 PHE E  54      34.375 -24.449 -62.040  1.00 64.53      E    C
ATOM   3153  CE1 PHE E  54      34.742 -23.990 -64.748  1.00 64.53      E    C
ATOM   3154  CE2 PHE E  54      35.446 -23.681 -62.464  1.00 64.53      E    C
ATOM   3155  CZ  PHE E  54      35.633 -23.449 -63.821  1.00 64.53      E    C
ATOM   3156  N   GLN E  55      31.113 -28.896 -61.644  1.00 40.20      E    N
ATOM   3157  CA  GLN E  55      30.064 -29.528 -60.879  1.00 40.20      E    C
ATOM   3158  C   GLN E  55      30.702 -30.476 -59.872  1.00 40.20      E    C
ATOM   3159  O   GLN E  55      30.068 -30.932 -58.924  1.00 40.20      E    O
ATOM   3160  CB  GLN E  55      29.121 -30.269 -61.800  1.00 48.82      E    C
ATOM   3161  CG  GLN E  55      28.536 -29.389 -62.855  1.00 48.82      E    C
ATOM   3162  CD  GLN E  55      27.291 -29.986 -63.468  1.00 48.82      E    C
ATOM   3163  OE1 GLN E  55      27.160 -31.209 -63.603  1.00 48.82      E    O
ATOM   3164  NE2 GLN E  55      26.370 -29.122 -63.861  1.00 48.82      E    N
ATOM   3165  N   LYS E  56      31.978 -30.761 -60.064  1.00 45.10      E    N
ATOM   3166  CA  LYS E  56      32.649 -31.651 -59.146  1.00 45.10      E    C
ATOM   3167  C   LYS E  56      33.194 -30.872 -57.958  1.00 45.10      E    C
ATOM   3168  O   LYS E  56      33.297 -31.410 -56.855  1.00 45.10      E    O
ATOM   3169  CB  LYS E  56      33.774 -32.387 -59.851  1.00 71.62      E    C
ATOM   3170  CG  LYS E  56      34.348 -33.502 -59.033  1.00 71.62      E    C
ATOM   3171  CD  LYS E  56      35.456 -34.209 -59.793  1.00 71.62      E    C
ATOM   3172  CE  LYS E  56      34.964 -34.827 -61.110  1.00 71.62      E    C
ATOM   3173  NZ  LYS E  56      36.032 -35.626 -61.805  1.00 71.62      E    N
ATOM   3174  N   SER E  57      33.518 -29.601 -58.175  1.00 58.14      E    N
ATOM   3175  CA  SER E  57      34.072 -28.758 -57.117  1.00 58.14      E    C
ATOM   3176  C   SER E  57      33.013 -27.914 -56.435  1.00 58.14      E    C
ATOM   3177  O   SER E  57      31.847 -27.938 -56.828  1.00 58.14      E    O
ATOM   3178  CB  SER E  57      35.113 -27.835 -57.711  1.00 59.87      E    C
ATOM   3179  OG  SER E  57      34.519 -27.046 -58.724  1.00 59.87      E    O
ATOM   3180  N   THR E  58      33.414 -27.149 -55.424  1.00 42.65      E    N
ATOM   3181  CA  THR E  58      32.448 -26.308 -54.726  1.00 42.65      E    C
ATOM   3182  C   THR E  58      32.964 -24.925 -54.280  1.00 42.65      E    C
ATOM   3183  O   THR E  58      32.315 -24.236 -53.484  1.00 42.65      E    O
ATOM   3184  CB  THR E  58      31.895 -27.031 -53.493  1.00 43.81      E    C
ATOM   3185  OG1 THR E  58      32.826 -26.923 -52.414  1.00 43.81      E    O
ATOM   3186  CG2 THR E  58      31.682 -28.491 -53.792  1.00 43.81      E    C
ATOM   3187  N   GLU E  59      34.121 -24.509 -54.789  1.00 51.89      E    N
ATOM   3188  CA  GLU E  59      34.664 -23.212 -54.403  1.00 51.89      E    C
ATOM   3189  C   GLU E  59      33.881 -22.124 -55.083  1.00 51.89      E    C
ATOM   3190  O   GLU E  59      33.381 -22.331 -56.179  1.00 51.89      E    O
ATOM   3191  CB  GLU E  59      36.146 -23.106 -54.771  1.00120.42      E    C
ATOM   3192  CG  GLU E  59      36.698 -24.282 -55.549  1.00120.42      E    C
ATOM   3193  CD  GLU E  59      36.452 -24.156 -57.032  1.00120.42      E    C
ATOM   3194  OE1 GLU E  59      36.830 -23.113 -57.599  1.00120.42      E    O
ATOM   3195  OE2 GLU E  59      35.893 -25.094 -57.634  1.00120.42      E    O
ATOM   3196  N   LEU E  60      33.752 -20.974 -54.421  1.00 48.34      E    N
ATOM   3197  CA  LEU E  60      33.017 -19.857 -54.998  1.00 48.34      E    C
ATOM   3198  C   LEU E  60      33.587 -19.571 -56.375  1.00 48.34      E    C
ATOM   3199  O   LEU E  60      34.695 -20.004 -56.679  1.00 48.34      E    O
ATOM   3200  CB  LEU E  60      33.097 -18.642 -54.082  1.00 61.99      E    C
ATOM   3201  CG  LEU E  60      31.982 -18.683 -53.024  1.00 61.99      E    C
ATOM   3202  CD1 LEU E  60      32.049 -19.986 -52.245  1.00 61.99      E    C
ATOM   3203  CD2 LEU E  60      32.089 -17.506 -52.093  1.00 61.99      E    C
ATOM   3204  N   LEU E  61      32.848 -18.866 -57.224  1.00 52.05      E    N
ATOM   3205  CA  LEU E  61      33.340 -18.641 -58.579  1.00 52.05      E    C
ATOM   3206  C   LEU E  61      33.500 -17.184 -59.002  1.00 52.05      E    C
ATOM   3207  O   LEU E  61      33.983 -16.894 -60.101  1.00 52.05      E    O
ATOM   3208  CB  LEU E  61      32.446 -19.406 -59.554  1.00 43.36      E    C
ATOM   3209  CG  LEU E  61      32.382 -20.905 -59.200  1.00 43.36      E    C
ATOM   3210  CD1 LEU E  61      31.353 -21.645 -60.046  1.00 43.36      E    C
ATOM   3211  CD2 LEU E  61      33.740 -21.503 -59.398  1.00 43.36      E    C
ATOM   3212  N   ILE E  62      33.094 -16.271 -58.125  1.00 64.05      E    N
ATOM   3213  CA  ILE E  62      33.237 -14.846 -58.380  1.00 64.05      E    C
ATOM   3214  C   ILE E  62      34.441 -14.424 -57.522  1.00 64.05      E    C
ATOM   3215  O   ILE E  62      34.641 -14.959 -56.428  1.00 64.05      E    O
ATOM   3216  CB  ILE E  62      31.993 -14.068 -57.925  1.00 42.46      E    C
ATOM   3217  CG1 ILE E  62      30.734 -14.657 -58.546  1.00 42.46      E    C
ATOM   3218  CG2 ILE E  62      32.084 -12.646 -58.379  1.00 42.46      E    C
ATOM   3219  CD1 ILE E  62      29.462 -13.923 -58.157  1.00 42.46      E    C
ATOM   3220  N   ARG E  63      35.251 -13.490 -58.020  1.00 57.26      E    N
ATOM   3221  CA  ARG E  63      36.431 -13.022 -57.292  1.00 57.26      E    C
ATOM   3222  C   ARG E  63      35.946 -12.390 -55.989  1.00 57.26      E    C
ATOM   3223  O   ARG E  63      35.027 -11.584 -56.009  1.00 57.26      E    O
ATOM   3224  CB  ARG E  63      37.187 -12.002 -58.144  1.00 97.80      E    C
ATOM   3225  CG  ARG E  63      37.457 -12.482 -59.568  1.00 97.80      E    C
ATOM   3226  CD  ARG E  63      37.206 -11.370 -60.602  1.00 97.80      E    C
ATOM   3227  NE  ARG E  63      38.379 -10.527 -60.852  1.00 97.80      E    N
ATOM   3228  CZ  ARG E  63      38.330  -9.295 -61.364  1.00 97.80      E    C
ATOM   3229  NH1 ARG E  63      37.166  -8.741 -61.684  1.00 97.80      E    N
ATOM   3230  NH2 ARG E  63      39.448  -8.611 -61.556  1.00 97.80      E    N
ATOM   3231  N   LYS E  64      36.558 -12.765 -54.866  1.00 60.79      E    N
ATOM   3232  CA  LYS E  64      36.170 -12.263 -53.545  1.00 60.79      E    C
ATOM   3233  C   LYS E  64      36.054 -10.752 -53.377  1.00 60.79      E    C
ATOM   3234  O   LYS E  64      34.976 -10.244 -53.055  1.00 60.79      E    O
ATOM   3235  CB  LYS E  64      37.132 -12.771 -52.472  1.00 75.08      E    C
ATOM   3236  CG  LYS E  64      37.112 -14.252 -52.249  1.00 75.08      E    C
ATOM   3237  CD  LYS E  64      35.837 -14.689 -51.585  1.00 75.08      E    C
ATOM   3238  CE  LYS E  64      35.633 -16.156 -51.856  1.00 75.08      E    C
ATOM   3239  NZ  LYS E  64      35.737 -16.420 -53.329  1.00 75.08      E    N
ATOM   3240  N   LEU E  65      37.173 -10.047 -53.563  1.00 62.24      E    N
ATOM   3241  CA  LEU E  65      37.235  -8.592 -53.397  1.00 62.24      E    C
ATOM   3242  C   LEU E  65      36.219  -7.873 -54.271  1.00 62.24      E    C
ATOM   3243  O   LEU E  65      35.377  -7.124 -53.778  1.00 62.24      E    O
ATOM   3244  CB  LEU E  65      38.649  -8.085 -53.725  1.00 82.83      E    C
ATOM   3245  CG  LEU E  65      39.153  -6.745 -53.168  1.00 82.83      E    C
ATOM   3246  CD1 LEU E  65      38.204  -5.632 -53.545  1.00 82.83      E    C
ATOM   3247  CD2 LEU E  65      39.290  -6.833 -51.656  1.00 82.83      E    C
ATOM   3248  N   PRO E  66      36.288  -8.095 -55.584  1.00 42.24      E    N
ATOM   3249  CA  PRO E  66      35.364  -7.458 -56.519  1.00 42.24      E    C
ATOM   3250  C   PRO E  66      33.957  -7.583 -55.977  1.00 42.24      E    C
ATOM   3251  O   PRO E  66      33.162  -6.644 -56.045  1.00 42.24      E    O
ATOM   3252  CB  PRO E  66      35.540  -8.276 -57.792  1.00 38.65      E    C
ATOM   3253  CG  PRO E  66      36.923  -8.715 -57.721  1.00 38.65      E    C
ATOM   3254  CD  PRO E  66      37.112  -9.097 -56.275  1.00 38.65      E    C
ATOM   3255  N   PHE E  67      33.664  -8.766 -55.444  1.00 43.53      E    N
ATOM   3256  CA  PHE E  67      32.359  -9.059 -54.889  1.00 43.53      E    C
ATOM   3257  C   PHE E  67      32.145  -8.189 -53.667  1.00 43.53      E    C
ATOM   3258  O   PHE E  67      31.122  -7.511 -53.547  1.00 43.53      E    O
ATOM   3259  CB  PHE E  67      32.244 -10.538 -54.494  1.00 49.53      E    C
ATOM   3260  CG  PHE E  67      30.842 -10.951 -54.180  1.00 49.53      E    C
ATOM   3261  CD1 PHE E  67      29.881 -11.008 -55.197  1.00 49.53      E    C
ATOM   3262  CD2 PHE E  67      30.440 -11.149 -52.866  1.00 49.53      E    C
ATOM   3263  CE1 PHE E  67      28.541 -11.244 -54.912  1.00 49.53      E    C
ATOM   3264  CE2 PHE E  67      29.092 -11.386 -52.574  1.00 49.53      E    C
ATOM   3265  CZ  PHE E  67      28.144 -11.430 -53.602  1.00 49.53      E    C
ATOM   3266  N   GLN E  68      33.114  -8.208 -52.759  1.00 59.30      E    N
ATOM   3267  CA  GLN E  68      33.010  -7.402 -51.562  1.00 59.30      E    C
ATOM   3268  C   GLN E  68      32.690  -5.977 -51.978  1.00 59.30      E    C
ATOM   3269  O   GLN E  68      31.770  -5.343 -51.449  1.00 59.30      E    O
ATOM   3270  CB  GLN E  68      34.314  -7.421 -50.784  1.00108.07      E    C
ATOM   3271  CG  GLN E  68      34.253  -6.500 -49.599  1.00108.07      E    C
ATOM   3272  CD  GLN E  68      35.422  -6.671 -48.687  1.00108.07      E    C
ATOM   3273  OE1 GLN E  68      35.704  -7.780 -48.238  1.00108.07      E    O
ATOM   3274  NE2 GLN E  68      36.115  -5.573 -48.393  1.00108.07      E    N
ATOM   3275  N   ARG E  69      33.460  -5.484 -52.943  1.00 51.98      E    N
ATOM   3276  CA  ARG E  69      33.270  -4.138 -53.456  1.00 51.98      E    C
ATOM   3277  C   ARG E  69      31.793  -3.951 -53.740  1.00 51.98      E    C
ATOM   3278  O   ARG E  69      31.142  -3.120 -53.134  1.00 51.98      E    O
ATOM   3279  CB  ARG E  69      34.084  -3.953 -54.729  1.00 81.22      E    C
ATOM   3280  CG  ARG E  69      35.091  -2.834 -54.667  1.00 81.22      E    C
ATOM   3281  CD  ARG E  69      36.048  -2.965 -55.820  1.00 81.22      E    C
ATOM   3282  NE  ARG E  69      37.395  -3.260 -55.348  1.00 81.22      E    N
ATOM   3283  CZ  ARG E  69      38.337  -3.852 -56.077  1.00 81.22      E    C
ATOM   3284  NH1 ARG E  69      38.083  -4.229 -57.329  1.00 81.22      E    N
ATOM   3285  NH2 ARG E  69      39.535  -4.056 -55.549  1.00 81.22      E    N
ATOM   3286  N   LEU E  70      31.265  -4.761 -54.643  1.00 52.78      E    N
ATOM   3287  CA  LEU E  70      29.859  -4.703 -55.011  1.00 52.78      E    C
ATOM   3288  C   LEU E  70      28.903  -4.628 -53.823  1.00 52.78      E    C
ATOM   3289  O   LEU E  70      28.019  -3.766 -53.777  1.00 52.78      E    O
ATOM   3290  CB  LEU E  70      29.503  -5.924 -55.850  1.00 33.48      E    C
ATOM   3291  CG  LEU E  70      28.073  -5.963 -56.370  1.00 33.48      E    C
ATOM   3292  CD1 LEU E  70      27.595  -4.603 -56.822  1.00 33.48      E    C
ATOM   3293  CD2 LEU E  70      28.057  -6.920 -57.532  1.00 33.48      E    C
ATOM   3294  N   VAL E  71      29.070  -5.538 -52.869  1.00 38.13      E    N
ATOM   3295  CA  VAL E  71      28.195  -5.564 -51.711  1.00 38.13      E    C
ATOM   3296  C   VAL E  71      28.230  -4.189 -51.091  1.00 38.13      E    C
ATOM   3297  O   VAL E  71      27.188  -3.555 -50.931  1.00 38.13      E    O
ATOM   3298  CB  VAL E  71      28.658  -6.580 -50.658  1.00 28.38      E    C
ATOM   3299  CG1 VAL E  71      27.596  -6.726 -49.578  1.00 28.38      E    C
ATOM   3300  CG2 VAL E  71      28.965  -7.906 -51.304  1.00 28.38      E    C
ATOM   3301  N   ARG E  72      29.442  -3.732 -50.763  1.00 48.93      E    N
ATOM   3302  CA  ARG E  72      29.676  -2.421 -50.137  1.00 48.93      E    C
ATOM   3303  C   ARG E  72      28.948  -1.309 -50.889  1.00 48.93      E    C
ATOM   3304  O   ARG E  72      28.230  -0.502 -50.296  1.00 48.93      E    O
ATOM   3305  CB  ARG E  72      31.174  -2.113 -50.122  1.00 43.82      E    C
ATOM   3306  CG  ARG E  72      32.045  -3.217 -49.570  1.00 43.82      E    C
ATOM   3307  CD  ARG E  72      32.289  -3.077 -48.072  1.00 43.82      E    C
ATOM   3308  NE  ARG E  72      33.201  -4.126 -47.599  1.00 43.82      E    N
ATOM   3309  CZ  ARG E  72      33.515  -4.336 -46.322  1.00 43.82      E    C
ATOM   3310  NH1 ARG E  72      32.997  -3.565 -45.372  1.00 43.82      E    N
ATOM   3311  NH2 ARG E  72      34.327  -5.333 -45.994  1.00 43.82      E    N
ATOM   3312  N   GLU E  73      29.142  -1.282 -52.202  1.00 64.19      E    N
ATOM   3313  CA  GLU E  73      28.514  -0.286 -53.045  1.00 64.19      E    C
ATOM   3314  C   GLU E  73      27.014  -0.359 -52.825  1.00 64.19      E    C
ATOM   3315  O   GLU E  73      26.378   0.631 -52.466  1.00 64.19      E    O
ATOM   3316  CB  GLU E  73      28.828  -0.545 -54.523  1.00 95.82      E    C
ATOM   3317  CG  GLU E  73      28.488   0.636 -55.413  1.00 95.82      E    C
ATOM   3318  CD  GLU E  73      27.741   0.248 -56.673  1.00 95.82      E    C
ATOM   3319  OE1 GLU E  73      28.358  -0.409 -57.547  1.00 95.82      E    O
ATOM   3320  OE2 GLU E  73      26.540   0.607 -56.781  1.00 95.82      E    O
ATOM   3321  N   ILE E  74      26.454  -1.544 -53.028  1.00 64.44      E    N
ATOM   3322  CA  ILE E  74      25.026  -1.736 -52.869  1.00 64.44      E    C
ATOM   3323  C   ILE E  74      24.511  -1.240 -51.536  1.00 64.44      E    C
ATOM   3324  O   ILE E  74      23.479  -0.572 -51.473  1.00 64.44      E    O
ATOM   3325  CB  ILE E  74      24.649  -3.204 -52.953  1.00 64.86      E    C
ATOM   3326  CG1 ILE E  74      25.209  -3.817 -54.234  1.00 64.86      E    C
ATOM   3327  CG2 ILE E  74      23.132  -3.334 -52.871  1.00 64.86      E    C
ATOM   3328  CD1 ILE E  74      24.605  -3.252 -55.495  1.00 64.86      E    C
ATOM   3329  N   ALA E  75      25.232  -1.587 -50.473  1.00 48.02      E    N
ATOM   3330  CA  ALA E  75      24.839  -1.230 -49.117  1.00 48.02      E    C
ATOM   3331  C   ALA E  75      24.873   0.258 -48.862  1.00 48.02      E    C
ATOM   3332  O   ALA E  75      23.965   0.800 -48.229  1.00 48.02      E    O
ATOM   3333  CB  ALA E  75      25.724  -1.943 -48.126  1.00 38.15      E    C
ATOM   3334  N   GLN E  76      25.933   0.903 -49.348  1.00 74.24      E    N
ATOM   3335  CA  GLN E  76      26.130   2.342 -49.208  1.00 74.24      E    C
ATOM   3336  C   GLN E  76      24.828   3.076 -49.483  1.00 74.24      E    C
ATOM   3337  O   GLN E  76      24.491   4.031 -48.797  1.00 74.24      E    O
ATOM   3338  CB  GLN E  76      27.203   2.804 -50.192  1.00138.51      E    C
ATOM   3339  CG  GLN E  76      27.572   4.269 -50.109  1.00138.51      E    C
ATOM   3340  CD  GLN E  76      28.764   4.600 -50.985  1.00138.51      E    C
ATOM   3341  OE1 GLN E  76      28.717   4.442 -52.205  1.00138.51      E    O
ATOM   3342  NE2 GLN E  76      29.846   5.053 -50.363  1.00138.51      E    N
ATOM   3343  N   ASP E  77      24.095   2.610 -50.487  1.00 54.36      E    N
ATOM   3344  CA  ASP E  77      22.819   3.202 -50.868  1.00 54.36      E    C
ATOM   3345  C   ASP E  77      21.744   3.035 -49.791  1.00 54.36      E    C
ATOM   3346  O   ASP E  77      20.600   3.425 -49.985  1.00 54.36      E    O
ATOM   3347  CB  ASP E  77      22.332   2.574 -52.173  1.00138.19      E    C
ATOM   3348  CG  ASP E  77      23.295   2.797 -53.318  1.00138.19      E    C
ATOM   3349  OD1 ASP E  77      24.508   2.557 -53.134  1.00138.19      E    O
ATOM   3350  OD2 ASP E  77      22.840   3.205 -54.406  1.00138.19      E    O
ATOM   3351  N   PHE E  78      22.091   2.446 -48.659  1.00 83.00      E    N
ATOM   3352  CA  PHE E  78      21.108   2.273 -47.599  1.00 83.00      E    C
ATOM   3353  C   PHE E  78      21.644   2.956 -46.356  1.00 83.00      E    C
ATOM   3354  O   PHE E  78      21.086   3.947 -45.902  1.00 83.00      E    O
ATOM   3355  CB  PHE E  78      20.865   0.787 -47.331  1.00 47.12      E    C
ATOM   3356  CG  PHE E  78      20.356   0.023 -48.534  1.00 47.12      E    C
ATOM   3357  CD1 PHE E  78      21.030  -1.111 -48.989  1.00 47.12      E    C
ATOM   3358  CD2 PHE E  78      19.201   0.429 -49.198  1.00 47.12      E    C
ATOM   3359  CE1 PHE E  78      20.569  -1.820 -50.074  1.00 47.12      E    C
ATOM   3360  CE2 PHE E  78      18.729  -0.285 -50.298  1.00 47.12      E    C
ATOM   3361  CZ  PHE E  78      19.412  -1.409 -50.735  1.00 47.12      E    C
ATOM   3362  N   LYS E  79      22.730   2.426 -45.808  1.00 73.48      E    N
ATOM   3363  CA  LYS E  79      23.339   3.035 -44.640  1.00 73.48      E    C
ATOM   3364  C   LYS E  79      24.835   3.281 -44.877  1.00 73.48      E    C
ATOM   3365  O   LYS E  79      25.586   2.381 -45.269  1.00 73.48      E    O
ATOM   3366  CB  LYS E  79      23.134   2.171 -43.393  1.00122.58      E    C
ATOM   3367  CG  LYS E  79      23.429   2.932 -42.103  1.00122.58      E    C
ATOM   3368  CD  LYS E  79      23.255   2.087 -40.856  1.00122.58      E    C
ATOM   3369  CE  LYS E  79      23.498   2.921 -39.602  1.00122.58      E    C
ATOM   3370  NZ  LYS E  79      24.837   3.579 -39.612  1.00122.58      E    N
ATOM   3371  N   THR E  80      25.254   4.519 -44.636  1.00 81.46      E    N
ATOM   3372  CA  THR E  80      26.641   4.931 -44.822  1.00 81.46      E    C
ATOM   3373  C   THR E  80      27.510   4.559 -43.636  1.00 81.46      E    C
ATOM   3374  O   THR E  80      27.030   4.461 -42.508  1.00 81.46      E    O
ATOM   3375  CB  THR E  80      26.737   6.452 -45.024  1.00132.02      E    C
ATOM   3376  OG1 THR E  80      26.373   7.116 -43.807  1.00132.02      E    O
ATOM   3377  CG2 THR E  80      25.799   6.903 -46.143  1.00132.02      E    C
ATOM   3378  N   ASP E  81      28.797   4.373 -43.904  1.00114.01      E    N
ATOM   3379  CA  ASP E  81      29.757   4.012 -42.870  1.00114.01      E    C
ATOM   3380  C   ASP E  81      29.340   2.711 -42.185  1.00114.01      E    C
ATOM   3381  O   ASP E  81      29.248   2.647 -40.957  1.00114.01      E    O
ATOM   3382  CB  ASP E  81      29.873   5.139 -41.825  1.00147.72      E    C
ATOM   3383  CG  ASP E  81      30.496   6.417 -42.390  1.00147.72      E    C
ATOM   3384  OD1 ASP E  81      29.883   7.051 -43.277  1.00147.72      E    O
ATOM   3385  OD2 ASP E  81      31.603   6.789 -41.941  1.00147.72      E    O
ATOM   3386  N   LEU E  82      29.080   1.674 -42.980  1.00 87.31      E    N
ATOM   3387  CA  LEU E  82      28.676   0.388 -42.419  1.00 87.31      E    C
ATOM   3388  C   LEU E  82      29.791  -0.628 -42.456  1.00 87.31      E    C
ATOM   3389  O   LEU E  82      30.378  -0.880 -43.507  1.00 87.31      E    O
ATOM   3390  CB  LEU E  82      27.447  -0.180 -43.148  1.00 50.69      E    C
ATOM   3391  CG  LEU E  82      26.131   0.052 -42.384  1.00 50.69      E    C
ATOM   3392  CD1 LEU E  82      24.946  -0.544 -43.135  1.00 50.69      E    C
ATOM   3393  CD2 LEU E  82      26.272  -0.545 -40.974  1.00 50.69      E    C
ATOM   3394  N   ARG E  83      30.083  -1.196 -41.292  1.00 74.76      E    N
ATOM   3395  CA  ARG E  83      31.118  -2.208 -41.165  1.00 74.76      E    C
ATOM   3396  C   ARG E  83      30.461  -3.574 -41.348  1.00 74.76      E    C
ATOM   3397  O   ARG E  83      29.443  -3.872 -40.731  1.00 74.76      E    O
ATOM   3398  CB  ARG E  83      31.776  -2.131 -39.786  1.00131.77      E    C
ATOM   3399  CG  ARG E  83      32.717  -0.952 -39.591  1.00131.77      E    C
ATOM   3400  CD  ARG E  83      33.178  -0.853 -38.138  1.00131.77      E    C
ATOM   3401  NE  ARG E  83      34.192   0.180 -37.954  1.00131.77      E    N
ATOM   3402  CZ  ARG E  83      35.474   0.038 -38.278  1.00131.77      E    C
ATOM   3403  NH1 ARG E  83      35.913  -1.098 -38.801  1.00131.77      E    N
ATOM   3404  NH2 ARG E  83      36.319   1.040 -38.087  1.00131.77      E    N
ATOM   3405  N   PHE E  84      31.048  -4.398 -42.205  1.00 45.80      E    N
ATOM   3406  CA  PHE E  84      30.523  -5.722 -42.479  1.00 45.80      E    C
ATOM   3407  C   PHE E  84      31.324  -6.803 -41.804  1.00 45.80      E    C
ATOM   3408  O   PHE E  84      32.517  -6.936 -42.051  1.00 45.80      E    O
ATOM   3409  CB  PHE E  84      30.541  -6.017 -43.977  1.00 52.00      E    C
ATOM   3410  CG  PHE E  84      29.341  -5.534 -44.702  1.00 52.00      E    C
ATOM   3411  CD1 PHE E  84      29.203  -4.203 -45.031  1.00 52.00      E    C
ATOM   3412  CD2 PHE E  84      28.367  -6.423 -45.103  1.00 52.00      E    C
ATOM   3413  CE1 PHE E  84      28.111  -3.761 -45.759  1.00 52.00      E    C
ATOM   3414  CE2 PHE E  84      27.273  -5.993 -45.829  1.00 52.00      E    C
ATOM   3415  CZ  PHE E  84      27.148  -4.662 -46.161  1.00 52.00      E    C
ATOM   3416  N   GLN E  85      30.670  -7.587 -40.961  1.00 55.98      E    N
ATOM   3417  CA  GLN E  85      31.343  -8.697 -40.319  1.00 55.98      E    C
ATOM   3418  C   GLN E  85      31.926  -9.493 -41.502  1.00 55.98      E    C
ATOM   3419  O   GLN E  85      31.373  -9.453 -42.600  1.00 55.98      E    O
ATOM   3420  CB  GLN E  85      30.323  -9.521 -39.551  1.00 70.15      E    C
ATOM   3421  CG  GLN E  85      30.926 -10.461 -38.571  1.00 70.15      E    C
ATOM   3422  CD  GLN E  85      29.906 -10.967 -37.596  1.00 70.15      E    C
ATOM   3423  OE1 GLN E  85      29.206 -11.952 -37.852  1.00 70.15      E    O
ATOM   3424  NE2 GLN E  85      29.796 -10.283 -36.468  1.00 70.15      E    N
ATOM   3425  N   SER E  86      33.038 -10.193 -41.311  1.00 70.12      E    N
ATOM   3426  CA  SER E  86      33.623 -10.935 -42.424  1.00 70.12      E    C
ATOM   3427  C   SER E  86      32.658 -11.907 -43.098  1.00 70.12      E    C
ATOM   3428  O   SER E  86      32.327 -11.767 -44.283  1.00 70.12      E    O
ATOM   3429  CB  SER E  86      34.833 -11.727 -41.961  1.00 69.72      E    C
ATOM   3430  OG  SER E  86      35.325 -12.501 -43.039  1.00 69.72      E    O
ATOM   3431  N   SER E  87      32.236 -12.904 -42.321  1.00 45.32      E    N
ATOM   3432  CA  SER E  87      31.329 -13.946 -42.767  1.00 45.32      E    C
ATOM   3433  C   SER E  87      30.061 -13.438 -43.433  1.00 45.32      E    C
ATOM   3434  O   SER E  87      29.487 -14.135 -44.259  1.00 45.32      E    O
ATOM   3435  CB  SER E  87      30.990 -14.846 -41.584  1.00 45.17      E    C
ATOM   3436  OG  SER E  87      30.726 -14.078 -40.425  1.00 45.17      E    O
ATOM   3437  N   ALA E  88      29.615 -12.237 -43.091  1.00 30.43      E    N
ATOM   3438  CA  ALA E  88      28.411 -11.700 -43.721  1.00 30.43      E    C
ATOM   3439  C   ALA E  88      28.618 -11.575 -45.209  1.00 30.43      E    C
ATOM   3440  O   ALA E  88      27.660 -11.606 -45.970  1.00 30.43      E    O
ATOM   3441  CB  ALA E  88      28.053 -10.365 -43.174  1.00  3.67      E    C
ATOM   3442  N   ILE E  89      29.858 -11.407 -45.645  1.00 44.67      E    N
ATOM   3443  CA  ILE E  89      30.088 -11.313 -47.078  1.00 44.67      E    C
ATOM   3444  C   ILE E  89      29.952 -12.724 -47.631  1.00 44.67      E    C
ATOM   3445  O   ILE E  89      29.324 -12.929 -48.656  1.00 44.67      E    O
ATOM   3446  CB  ILE E  89      31.487 -10.703 -47.402  1.00 48.91      E    C
ATOM   3447  CG1 ILE E  89      31.458  -9.184 -47.177  1.00 48.91      E    C
ATOM   3448  CG2 ILE E  89      31.870 -10.976 -48.845  1.00 48.91      E    C
ATOM   3449  CD1 ILE E  89      30.466  -8.435 -48.062  1.00 48.91      E    C
ATOM   3450  N   GLY E  90      30.510 -13.698 -46.919  1.00 55.59      E    N
ATOM   3451  CA  GLY E  90      30.432 -15.085 -47.349  1.00 55.59      E    C
ATOM   3452  C   GLY E  90      29.000 -15.582 -47.420  1.00 55.59      E    C
ATOM   3453  O   GLY E  90      28.550 -16.066 -48.459  1.00 55.59      E    O
ATOM   3454  N   ALA E  91      28.273 -15.479 -46.316  1.00 66.14      E    N
ATOM   3455  CA  ALA E  91      26.885 -15.899 -46.331  1.00 66.14      E    C
ATOM   3456  C   ALA E  91      26.221 -15.182 -47.509  1.00 66.14      E    C
ATOM   3457  O   ALA E  91      25.334 -15.714 -48.170  1.00 66.14      E    O
ATOM   3458  CB  ALA E  91      26.206 -15.521 -45.031  1.00 68.32      E    C
ATOM   3459  N   LEU E  92      26.659 -13.966 -47.785  1.00 46.67      E    N
ATOM   3460  CA  LEU E  92      26.091 -13.239 -48.898  1.00 46.67      E    C
ATOM   3461  C   LEU E  92      26.473 -13.848 -50.213  1.00 46.67      E    C
ATOM   3462  O   LEU E  92      25.627 -14.063 -51.056  1.00 46.67      E    O
ATOM   3463  CB  LEU E  92      26.547 -11.796 -48.895  1.00 33.19      E    C
ATOM   3464  CG  LEU E  92      25.535 -10.957 -48.149  1.00 33.19      E    C
ATOM   3465  CD1 LEU E  92      26.045  -9.549 -48.103  1.00 33.19      E    C
ATOM   3466  CD2 LEU E  92      24.183 -11.032 -48.837  1.00 33.19      E    C
ATOM   3467  N   GLN E  93      27.754 -14.131 -50.386  1.00 44.32      E    N
ATOM   3468  CA  GLN E  93      28.229 -14.674 -51.637  1.00 44.32      E    C
ATOM   3469  C   GLN E  93      27.737 -16.081 -51.902  1.00 44.32      E    C
ATOM   3470  O   GLN E  93      27.257 -16.354 -53.006  1.00 44.32      E    O
ATOM   3471  CB  GLN E  93      29.748 -14.653 -51.679  1.00 57.30      E    C
ATOM   3472  CG  GLN E  93      30.297 -14.564 -53.083  1.00 57.30      E    C
ATOM   3473  CD  GLN E  93      31.796 -14.680 -53.125  1.00 57.30      E    C
ATOM   3474  OE1 GLN E  93      32.480 -14.291 -52.183  1.00 57.30      E    O
ATOM   3475  NE2 GLN E  93      32.321 -15.209 -54.222  1.00 57.30      E    N
ATOM   3476  N   GLU E  94      27.872 -16.973 -50.912  1.00 47.84      E    N
ATOM   3477  CA  GLU E  94      27.417 -18.370 -51.032  1.00 47.84      E    C
ATOM   3478  C   GLU E  94      25.963 -18.337 -51.492  1.00 47.84      E    C
ATOM   3479  O   GLU E  94      25.520 -19.118 -52.335  1.00 47.84      E    O
ATOM   3480  CB  GLU E  94      27.522 -19.072 -49.676  1.00 55.01      E    C
ATOM   3481  CG  GLU E  94      28.933 -19.518 -49.309  1.00 55.01      E    C
ATOM   3482  CD  GLU E  94      29.350 -20.809 -50.017  1.00 55.01      E    C
ATOM   3483  OE1 GLU E  94      28.639 -21.229 -50.955  1.00 55.01      E    O
ATOM   3484  OE2 GLU E  94      30.389 -21.401 -49.642  1.00 55.01      E    O
ATOM   3485  N   SER E  95      25.246 -17.387 -50.917  1.00 28.18      E    N
ATOM   3486  CA  SER E  95      23.863 -17.138 -51.214  1.00 28.18      E    C
ATOM   3487  C   SER E  95      23.692 -16.804 -52.690  1.00 28.18      E    C
ATOM   3488  O   SER E  95      23.106 -17.576 -53.410  1.00 28.18      E    O
ATOM   3489  CB  SER E  95      23.371 -15.989 -50.347  1.00 47.37      E    C
ATOM   3490  OG  SER E  95      22.003 -15.742 -50.577  1.00 47.37      E    O
ATOM   3491  N   VAL E  96      24.200 -15.668 -53.155  1.00 38.76      E    N
ATOM   3492  CA  VAL E  96      24.058 -15.288 -54.573  1.00 38.76      E    C
ATOM   3493  C   VAL E  96      24.471 -16.374 -55.554  1.00 38.76      E    C
ATOM   3494  O   VAL E  96      23.753 -16.666 -56.511  1.00 38.76      E    O
ATOM   3495  CB  VAL E  96      24.920 -14.085 -54.957  1.00 44.86      E    C
ATOM   3496  CG1 VAL E  96      24.310 -13.393 -56.148  1.00 44.86      E    C
ATOM   3497  CG2 VAL E  96      25.067 -13.156 -53.804  1.00 44.86      E    C
ATOM   3498  N   GLU E  97      25.652 -16.943 -55.332  1.00 47.92      E    N
ATOM   3499  CA  GLU E  97      26.152 -17.972 -56.225  1.00 47.92      E    C
ATOM   3500  C   GLU E  97      25.206 -19.157 -56.281  1.00 47.92      E    C
ATOM   3501  O   GLU E  97      24.957 -19.709 -57.351  1.00 47.92      E    O
ATOM   3502  CB  GLU E  97      27.557 -18.419 -55.813  1.00 84.65      E    C
ATOM   3503  CG  GLU E  97      28.605 -17.321 -55.943  1.00 84.65      E    C
ATOM   3504  CD  GLU E  97      29.994 -17.869 -56.199  1.00 84.65      E    C
ATOM   3505  OE1 GLU E  97      30.150 -19.108 -56.158  1.00 84.65      E    O
ATOM   3506  OE2 GLU E  97      30.927 -17.069 -56.442  1.00 84.65      E    O
ATOM   3507  N   ALA E  98      24.671 -19.543 -55.130  1.00 36.25      E    N
ATOM   3508  CA  ALA E  98      23.732 -20.657 -55.083  1.00 36.25      E    C
ATOM   3509  C   ALA E  98      22.569 -20.344 -56.015  1.00 36.25      E    C
ATOM   3510  O   ALA E  98      22.162 -21.163 -56.833  1.00 36.25      E    O
ATOM   3511  CB  ALA E  98      23.227 -20.852 -53.662  1.00102.94      E    C
ATOM   3512  N   TYR E  99      22.055 -19.134 -55.881  1.00 27.62      E    N
ATOM   3513  CA  TYR E  99      20.947 -18.664 -56.683  1.00 27.62      E    C
ATOM   3514  C   TYR E  99      21.271 -18.632 -58.187  1.00 27.62      E    C
ATOM   3515  O   TYR E  99      20.555 -19.220 -58.999  1.00 27.62      E    O
ATOM   3516  CB  TYR E  99      20.541 -17.272 -56.198  1.00 43.21      E    C
ATOM   3517  CG  TYR E  99      19.534 -16.587 -57.071  1.00 43.21      E    C
ATOM   3518  CD1 TYR E  99      18.264 -17.121 -57.247  1.00 43.21      E    C
ATOM   3519  CD2 TYR E  99      19.849 -15.400 -57.721  1.00 43.21      E    C
ATOM   3520  CE1 TYR E  99      17.309 -16.488 -58.056  1.00 43.21      E    C
ATOM   3521  CE2 TYR E  99      18.912 -14.751 -58.536  1.00 43.21      E    C
ATOM   3522  CZ  TYR E  99      17.635 -15.302 -58.702  1.00 43.21      E    C
ATOM   3523  OH  TYR E  99      16.706 -14.679 -59.513  1.00 43.21      E    O
ATOM   3524  N   LEU E 100      22.356 -17.958 -58.564  1.00 33.80      E    N
ATOM   3525  CA  LEU E 100      22.695 -17.857 -59.975  1.00 33.80      E    C
ATOM   3526  C   LEU E 100      22.854 -19.209 -60.609  1.00 33.80      E    C
ATOM   3527  O   LEU E 100      22.434 -19.403 -61.733  1.00 33.80      E    O
ATOM   3528  CB  LEU E 100      23.936 -17.002 -60.166  1.00 29.45      E    C
ATOM   3529  CG  LEU E 100      23.637 -15.549 -59.786  1.00 29.45      E    C
ATOM   3530  CD1 LEU E 100      24.940 -14.802 -59.567  1.00 29.45      E    C
ATOM   3531  CD2 LEU E 100      22.795 -14.880 -60.862  1.00 29.45      E    C
ATOM   3532  N   VAL E 101      23.446 -20.152 -59.896  1.00 29.73      E    N
ATOM   3533  CA  VAL E 101      23.583 -21.495 -60.449  1.00 29.73      E    C
ATOM   3534  C   VAL E 101      22.200 -22.140 -60.509  1.00 29.73      E    C
ATOM   3535  O   VAL E 101      21.849 -22.791 -61.503  1.00 29.73      E    O
ATOM   3536  CB  VAL E 101      24.485 -22.392 -59.593  1.00 20.96      E    C
ATOM   3537  CG1 VAL E 101      24.409 -23.806 -60.092  1.00 20.96      E    C
ATOM   3538  CG2 VAL E 101      25.913 -21.910 -59.671  1.00 20.96      E    C
ATOM   3539  N   SER E 102      21.416 -21.956 -59.444  1.00 35.11      E    N
ATOM   3540  CA  SER E 102      20.078 -22.517 -59.408  1.00 35.11      E    C
ATOM   3541  C   SER E 102      19.356 -21.947 -60.613  1.00 35.11      E    C
ATOM   3542  O   SER E 102      18.726 -22.682 -61.361  1.00 35.11      E    O
ATOM   3543  CB  SER E 102      19.354 -22.138 -58.115  1.00157.16      E    C
ATOM   3544  OG  SER E 102      19.055 -20.759 -58.075  1.00157.16      E    O
ATOM   3545  N   LEU E 103      19.496 -20.643 -60.829  1.00 34.29      E    N
ATOM   3546  CA  LEU E 103      18.842 -19.982 -61.944  1.00 34.29      E    C
ATOM   3547  C   LEU E 103      19.371 -20.416 -63.278  1.00 34.29      E    C
ATOM   3548  O   LEU E 103      18.620 -20.462 -64.236  1.00 34.29      E    O
ATOM   3549  CB  LEU E 103      18.987 -18.465 -61.855  1.00 21.42      E    C
ATOM   3550  CG  LEU E 103      18.520 -17.662 -63.089  1.00 21.42      E    C
ATOM   3551  CD1 LEU E 103      17.024 -17.896 -63.290  1.00 21.42      E    C
ATOM   3552  CD2 LEU E 103      18.807 -16.153 -62.938  1.00 21.42      E    C
ATOM   3553  N   PHE E 104      20.653 -20.732 -63.372  1.00 33.09      E    N
ATOM   3554  CA  PHE E 104      21.185 -21.124 -64.673  1.00 33.09      E    C
ATOM   3555  C   PHE E 104      20.644 -22.433 -65.173  1.00 33.09      E    C
ATOM   3556  O   PHE E 104      20.314 -22.560 -66.356  1.00 33.09      E    O
ATOM   3557  CB  PHE E 104      22.708 -21.147 -64.665  1.00 33.85      E    C
ATOM   3558  CG  PHE E 104      23.310 -19.847 -65.080  1.00 33.85      E    C
ATOM   3559  CD1 PHE E 104      24.178 -19.168 -64.243  1.00 33.85      E    C
ATOM   3560  CD2 PHE E 104      22.941 -19.267 -66.285  1.00 33.85      E    C
ATOM   3561  CE1 PHE E 104      24.670 -17.914 -64.596  1.00 33.85      E    C
ATOM   3562  CE2 PHE E 104      23.419 -18.029 -66.648  1.00 33.85      E    C
ATOM   3563  CZ  PHE E 104      24.291 -17.342 -65.796  1.00 33.85      E    C
ATOM   3564  N   GLU E 105      20.545 -23.405 -64.272  1.00 42.10      E    N
ATOM   3565  CA  GLU E 105      19.987 -24.699 -64.635  1.00 42.10      E    C
ATOM   3566  C   GLU E 105      18.615 -24.465 -65.276  1.00 42.10      E    C
ATOM   3567  O   GLU E 105      18.350 -24.952 -66.368  1.00 42.10      E    O
ATOM   3568  CB  GLU E 105      19.844 -25.579 -63.395  1.00105.10      E    C
ATOM   3569  CG  GLU E 105      21.168 -26.070 -62.843  1.00105.10      E    C
ATOM   3570  CD  GLU E 105      21.029 -26.713 -61.479  1.00105.10      E    C
ATOM   3571  OE1 GLU E 105      20.113 -27.549 -61.300  1.00105.10      E    O
ATOM   3572  OE2 GLU E 105      21.843 -26.385 -60.589  1.00105.10      E    O
ATOM   3573  N   ASP E 106      17.758 -23.700 -64.597  1.00 38.76      E    N
ATOM   3574  CA  ASP E 106      16.424 -23.409 -65.099  1.00 38.76      E    C
ATOM   3575  C   ASP E 106      16.521 -22.718 -66.426  1.00 38.76      E    C
ATOM   3576  O   ASP E 106      15.728 -22.992 -67.330  1.00 38.76      E    O
ATOM   3577  CB  ASP E 106      15.643 -22.524 -64.133  1.00 59.46      E    C
ATOM   3578  CG  ASP E 106      15.243 -23.258 -62.877  1.00 59.46      E    C
ATOM   3579  OD1 ASP E 106      14.990 -24.477 -62.972  1.00 59.46      E    O
ATOM   3580  OD2 ASP E 106      15.165 -22.624 -61.798  1.00 59.46      E    O
ATOM   3581  N   THR E 107      17.498 -21.824 -66.552  1.00 32.93      E    N
ATOM   3582  CA  THR E 107      17.670 -21.081 -67.793  1.00 32.93      E    C
ATOM   3583  C   THR E 107      17.977 -22.082 -68.907  1.00 32.93      E    C
ATOM   3584  O   THR E 107      17.330 -22.081 -69.953  1.00 32.93      E    O
ATOM   3585  CB  THR E 107      18.807 -20.047 -67.660  1.00 41.15      E    C
ATOM   3586  OG1 THR E 107      18.620 -19.302 -66.458  1.00 41.15      E    O
ATOM   3587  CG2 THR E 107      18.786 -19.061 -68.814  1.00 41.15      E    C
ATOM   3588  N   ASN E 108      18.946 -22.954 -68.661  1.00 44.31      E    N
ATOM   3589  CA  ASN E 108      19.345 -23.988 -69.612  1.00 44.31      E    C
ATOM   3590  C   ASN E 108      18.153 -24.887 -70.041  1.00 44.31      E    C
ATOM   3591  O   ASN E 108      18.125 -25.416 -71.147  1.00 44.31      E    O
ATOM   3592  CB  ASN E 108      20.441 -24.809 -68.950  1.00 49.39      E    C
ATOM   3593  CG  ASN E 108      21.200 -25.663 -69.910  1.00 49.39      E    C
ATOM   3594  OD1 ASN E 108      21.601 -25.213 -70.971  1.00 49.39      E    O
ATOM   3595  ND2 ASN E 108      21.436 -26.905 -69.526  1.00 49.39      E    N
ATOM   3596  N   LEU E 109      17.167 -25.059 -69.168  1.00 35.08      E    N
ATOM   3597  CA  LEU E 109      16.006 -25.865 -69.493  1.00 35.08      E    C
ATOM   3598  C   LEU E 109      15.105 -25.091 -70.417  1.00 35.08      E    C
ATOM   3599  O   LEU E 109      14.384 -25.668 -71.224  1.00 35.08      E    O
ATOM   3600  CB  LEU E 109      15.221 -26.215 -68.244  1.00 26.28      E    C
ATOM   3601  CG  LEU E 109      15.804 -27.299 -67.344  1.00 26.28      E    C
ATOM   3602  CD1 LEU E 109      14.895 -27.479 -66.196  1.00 26.28      E    C
ATOM   3603  CD2 LEU E 109      15.919 -28.606 -68.067  1.00 26.28      E    C
ATOM   3604  N   ALA E 110      15.115 -23.776 -70.282  1.00 38.28      E    N
ATOM   3605  CA  ALA E 110      14.291 -22.958 -71.157  1.00 38.28      E    C
ATOM   3606  C   ALA E 110      14.933 -22.954 -72.539  1.00 38.28      E    C
ATOM   3607  O   ALA E 110      14.275 -22.682 -73.535  1.00 38.28      E    O
ATOM   3608  CB  ALA E 110      14.195 -21.547 -70.634  1.00 30.64      E    C
ATOM   3609  N   ALA E 111      16.225 -23.253 -72.595  1.00 64.37      E    N
ATOM   3610  CA  ALA E 111      16.929 -23.279 -73.867  1.00 64.37      E    C
ATOM   3611  C   ALA E 111      16.586 -24.578 -74.587  1.00 64.37      E    C
ATOM   3612  O   ALA E 111      15.932 -24.566 -75.633  1.00 64.37      E    O
ATOM   3613  CB  ALA E 111      18.425 -23.169 -73.633  1.00 52.36      E    C
ATOM   3614  N   ILE E 112      17.027 -25.698 -74.024  1.00 48.66      E    N
ATOM   3615  CA  ILE E 112      16.727 -27.002 -74.609  1.00 48.66      E    C
ATOM   3616  C   ILE E 112      15.253 -27.043 -75.056  1.00 48.66      E    C
ATOM   3617  O   ILE E 112      14.897 -27.735 -76.002  1.00 48.66      E    O
ATOM   3618  CB  ILE E 112      16.956 -28.161 -73.577  1.00 34.41      E    C
ATOM   3619  CG1 ILE E 112      18.445 -28.479 -73.421  1.00 34.41      E    C
ATOM   3620  CG2 ILE E 112      16.208 -29.416 -74.022  1.00 34.41      E    C
ATOM   3621  CD1 ILE E 112      19.201 -27.459 -72.681  1.00 34.41      E    C
ATOM   3622  N   HIS E 113      14.400 -26.296 -74.367  1.00 48.38      E    N
ATOM   3623  CA  HIS E 113      12.993 -26.293 -74.703  1.00 48.38      E    C
ATOM   3624  C   HIS E 113      12.748 -25.728 -76.092  1.00 48.38      E    C
ATOM   3625  O   HIS E 113      12.029 -26.324 -76.894  1.00 48.38      E    O
ATOM   3626  CB  HIS E 113      12.211 -25.480 -73.687  1.00 31.64      E    C
ATOM   3627  CG  HIS E 113      10.729 -25.674 -73.778  1.00 31.64      E    C
ATOM   3628  ND1 HIS E 113      10.110 -26.844 -73.392  1.00 31.64      E    N
ATOM   3629  CD2 HIS E 113       9.742 -24.858 -74.227  1.00 31.64      E    C
ATOM   3630  CE1 HIS E 113       8.808 -26.741 -73.600  1.00 31.64      E    C
ATOM   3631  NE2 HIS E 113       8.557 -25.548 -74.109  1.00 31.64      E    N
ATOM   3632  N   ALA E 114      13.338 -24.570 -76.372  1.00 56.75      E    N
ATOM   3633  CA  ALA E 114      13.175 -23.915 -77.664  1.00 56.75      E    C
ATOM   3634  C   ALA E 114      14.022 -24.676 -78.640  1.00 56.75      E    C
ATOM   3635  O   ALA E 114      14.553 -24.114 -79.594  1.00 56.75      E    O
ATOM   3636  CB  ALA E 114      13.635 -22.456 -77.598  1.00 53.12      E    C
ATOM   3637  N   LYS E 115      14.151 -25.968 -78.375  1.00 57.50      E    N
ATOM   3638  CA  LYS E 115      14.936 -26.866 -79.202  1.00 57.50      E    C
ATOM   3639  C   LYS E 115      16.328 -26.323 -79.489  1.00 57.50      E    C
ATOM   3640  O   LYS E 115      16.897 -26.613 -80.525  1.00 57.50      E    O
ATOM   3641  CB  LYS E 115      14.177 -27.174 -80.495  1.00 74.52      E    C
ATOM   3642  CG  LYS E 115      12.910 -27.993 -80.237  1.00 74.52      E    C
ATOM   3643  CD  LYS E 115      11.971 -28.053 -81.440  1.00 74.52      E    C
ATOM   3644  CE  LYS E 115      10.692 -28.836 -81.120  1.00 74.52      E    C
ATOM   3645  NZ  LYS E 115      10.957 -30.265 -80.759  1.00 74.52      E    N
ATOM   3646  N   ARG E 116      16.876 -25.552 -78.552  1.00 52.90      E    N
ATOM   3647  CA  ARG E 116      18.211 -24.980 -78.694  1.00 52.90      E    C
ATOM   3648  C   ARG E 116      19.149 -25.534 -77.653  1.00 52.90      E    C
ATOM   3649  O   ARG E 116      18.762 -26.391 -76.855  1.00 52.90      E    O
ATOM   3650  CB  ARG E 116      18.170 -23.474 -78.528  1.00 49.03      E    C
ATOM   3651  CG  ARG E 116      17.772 -22.766 -79.773  1.00 49.03      E    C
ATOM   3652  CD  ARG E 116      17.785 -21.267 -79.597  1.00 49.03      E    C
ATOM   3653  NE  ARG E 116      16.662 -20.791 -78.802  1.00 49.03      E    N
ATOM   3654  CZ  ARG E 116      16.752 -20.489 -77.516  1.00 49.03      E    C
ATOM   3655  NH1 ARG E 116      17.918 -20.613 -76.894  1.00 49.03      E    N
ATOM   3656  NH2 ARG E 116      15.679 -20.071 -76.856  1.00 49.03      E    N
ATOM   3657  N   VAL E 117      20.389 -25.047 -77.671  1.00 45.73      E    N
ATOM   3658  CA  VAL E 117      21.394 -25.458 -76.702  1.00 45.73      E    C
ATOM   3659  C   VAL E 117      22.238 -24.257 -76.315  1.00 45.73      E    C
ATOM   3660  O   VAL E 117      23.324 -24.407 -75.773  1.00 45.73      E    O
ATOM   3661  CB  VAL E 117      22.335 -26.553 -77.235  1.00 41.49      E    C
ATOM   3662  CG1 VAL E 117      21.537 -27.619 -77.967  1.00 41.49      E    C
ATOM   3663  CG2 VAL E 117      23.389 -25.945 -78.125  1.00 41.49      E    C
ATOM   3664  N   THR E 118      21.738 -23.062 -76.595  1.00 43.61      E    N
ATOM   3665  CA  THR E 118      22.458 -21.849 -76.239  1.00 43.61      E    C
ATOM   3666  C   THR E 118      21.562 -20.987 -75.351  1.00 43.61      E    C
ATOM   3667  O   THR E 118      20.510 -20.533 -75.791  1.00 43.61      E    O
ATOM   3668  CB  THR E 118      22.813 -21.032 -77.481  1.00 65.96      E    C
ATOM   3669  OG1 THR E 118      23.179 -21.914 -78.548  1.00 65.96      E    O
ATOM   3670  CG2 THR E 118      23.967 -20.101 -77.178  1.00 65.96      E    C
ATOM   3671  N   ILE E 119      21.955 -20.759 -74.105  1.00 48.10      E    N
ATOM   3672  CA  ILE E 119      21.123 -19.936 -73.242  1.00 48.10      E    C
ATOM   3673  C   ILE E 119      21.090 -18.519 -73.793  1.00 48.10      E    C
ATOM   3674  O   ILE E 119      22.125 -17.917 -74.024  1.00 48.10      E    O
ATOM   3675  CB  ILE E 119      21.648 -19.910 -71.795  1.00 35.12      E    C
ATOM   3676  CG1 ILE E 119      22.976 -19.152 -71.714  1.00 35.12      E    C
ATOM   3677  CG2 ILE E 119      21.831 -21.338 -71.312  1.00 35.12      E    C
ATOM   3678  CD1 ILE E 119      23.528 -18.972 -70.294  1.00 35.12      E    C
ATOM   3679  N   GLN E 120      19.892 -18.004 -74.031  1.00 47.66      E    N
ATOM   3680  CA  GLN E 120      19.720 -16.659 -74.545  1.00 47.66      E    C
ATOM   3681  C   GLN E 120      19.100 -15.739 -73.496  1.00 47.66      E    C
ATOM   3682  O   GLN E 120      18.344 -16.176 -72.644  1.00 47.66      E    O
ATOM   3683  CB  GLN E 120      18.814 -16.684 -75.768  1.00 77.00      E    C
ATOM   3684  CG  GLN E 120      19.445 -17.260 -77.006  1.00 77.00      E    C
ATOM   3685  CD  GLN E 120      18.434 -17.461 -78.118  1.00 77.00      E    C
ATOM   3686  OE1 GLN E 120      17.611 -16.585 -78.388  1.00 77.00      E    O
ATOM   3687  NE2 GLN E 120      18.495 -18.613 -78.773  1.00 77.00      E    N
ATOM   3688  N   LYS E 121      19.423 -14.456 -73.564  1.00 51.33      E    N
ATOM   3689  CA  LYS E 121      18.862 -13.477 -72.648  1.00 51.33      E    C
ATOM   3690  C   LYS E 121      17.382 -13.778 -72.421  1.00 51.33      E    C
ATOM   3691  O   LYS E 121      16.871 -13.601 -71.323  1.00 51.33      E    O
ATOM   3692  CB  LYS E 121      19.054 -12.075 -73.250  1.00 73.30      E    C
ATOM   3693  CG  LYS E 121      18.107 -10.974 -72.783  1.00 73.30      E    C
ATOM   3694  CD  LYS E 121      18.572  -9.633 -73.358  1.00 73.30      E    C
ATOM   3695  CE  LYS E 121      17.474  -8.566 -73.400  1.00 73.30      E    C
ATOM   3696  NZ  LYS E 121      17.017  -8.056 -72.064  1.00 73.30      E    N
ATOM   3697  N   LYS E 122      16.705 -14.270 -73.455  1.00 42.52      E    N
ATOM   3698  CA  LYS E 122      15.283 -14.572 -73.358  1.00 42.52      E    C
ATOM   3699  C   LYS E 122      14.953 -15.775 -72.479  1.00 42.52      E    C
ATOM   3700  O   LYS E 122      13.817 -15.931 -72.044  1.00 42.52      E    O
ATOM   3701  CB  LYS E 122      14.682 -14.749 -74.758  1.00 70.94      E    C
ATOM   3702  CG  LYS E 122      14.604 -16.166 -75.266  1.00 70.94      E    C
ATOM   3703  CD  LYS E 122      14.175 -16.190 -76.731  1.00 70.94      E    C
ATOM   3704  CE  LYS E 122      13.961 -17.631 -77.211  1.00 70.94      E    C
ATOM   3705  NZ  LYS E 122      14.026 -17.838 -78.701  1.00 70.94      E    N
ATOM   3706  N   GLU E 123      15.932 -16.630 -72.215  1.00 62.14      E    N
ATOM   3707  CA  GLU E 123      15.683 -17.776 -71.353  1.00 62.14      E    C
ATOM   3708  C   GLU E 123      15.592 -17.213 -69.955  1.00 62.14      E    C
ATOM   3709  O   GLU E 123      14.585 -17.379 -69.286  1.00 62.14      E    O
ATOM   3710  CB  GLU E 123      16.832 -18.761 -71.399  1.00 51.89      E    C
ATOM   3711  CG  GLU E 123      17.521 -18.816 -72.720  1.00 51.89      E    C
ATOM   3712  CD  GLU E 123      16.718 -19.520 -73.740  1.00 51.89      E    C
ATOM   3713  OE1 GLU E 123      15.499 -19.281 -73.789  1.00 51.89      E    O
ATOM   3714  OE2 GLU E 123      17.312 -20.309 -74.493  1.00 51.89      E    O
ATOM   3715  N   ILE E 124      16.644 -16.536 -69.509  1.00 37.51      E    N
ATOM   3716  CA  ILE E 124      16.611 -15.960 -68.173  1.00 37.51      E    C
ATOM   3717  C   ILE E 124      15.255 -15.275 -67.953  1.00 37.51      E    C
ATOM   3718  O   ILE E 124      14.620 -15.489 -66.934  1.00 37.51      E    O
ATOM   3719  CB  ILE E 124      17.710 -14.902 -67.952  1.00 31.75      E    C
ATOM   3720  CG1 ILE E 124      19.044 -15.403 -68.472  1.00 31.75      E    C
ATOM   3721  CG2 ILE E 124      17.875 -14.638 -66.469  1.00 31.75      E    C
ATOM   3722  CD1 ILE E 124      19.811 -16.257 -67.498  1.00 31.75      E    C
ATOM   3723  N   LYS E 125      14.798 -14.465 -68.902  1.00 43.82      E    N
ATOM   3724  CA  LYS E 125      13.524 -13.790 -68.711  1.00 43.82      E    C
ATOM   3725  C   LYS E 125      12.474 -14.799 -68.298  1.00 43.82      E    C
ATOM   3726  O   LYS E 125      11.892 -14.684 -67.229  1.00 43.82      E    O
ATOM   3727  CB  LYS E 125      13.078 -13.077 -69.982  1.00 84.15      E    C
ATOM   3728  CG  LYS E 125      13.964 -11.908 -70.387  1.00 84.15      E    C
ATOM   3729  CD  LYS E 125      14.086 -10.861 -69.288  1.00 84.15      E    C
ATOM   3730  CE  LYS E 125      14.950  -9.684 -69.739  1.00 84.15      E    C
ATOM   3731  NZ  LYS E 125      15.322  -8.792 -68.600  1.00 84.15      E    N
ATOM   3732  N   LEU E 126      12.254 -15.797 -69.143  1.00 47.82      E    N
ATOM   3733  CA  LEU E 126      11.274 -16.852 -68.894  1.00 47.82      E    C
ATOM   3734  C   LEU E 126      11.590 -17.678 -67.669  1.00 47.82      E    C
ATOM   3735  O   LEU E 126      10.700 -18.015 -66.902  1.00 47.82      E    O
ATOM   3736  CB  LEU E 126      11.219 -17.795 -70.081  1.00 23.69      E    C
ATOM   3737  CG  LEU E 126      10.289 -18.990 -69.986  1.00 23.69      E    C
ATOM   3738  CD1 LEU E 126       8.836 -18.542 -69.908  1.00 23.69      E    C
ATOM   3739  CD2 LEU E 126      10.505 -19.815 -71.214  1.00 23.69      E    C
ATOM   3740  N   ALA E 127      12.860 -18.034 -67.517  1.00 40.19      E    N
ATOM   3741  CA  ALA E 127      13.322 -18.826 -66.386  1.00 40.19      E    C
ATOM   3742  C   ALA E 127      12.960 -18.110 -65.092  1.00 40.19      E    C
ATOM   3743  O   ALA E 127      12.434 -18.702 -64.172  1.00 40.19      E    O
ATOM   3744  CB  ALA E 127      14.820 -19.018 -66.479  1.00 77.42      E    C
ATOM   3745  N   ARG E 128      13.237 -16.823 -65.019  1.00 41.70      E    N
ATOM   3746  CA  ARG E 128      12.906 -16.087 -63.827  1.00 41.70      E    C
ATOM   3747  C   ARG E 128      11.417 -15.879 -63.773  1.00 41.70      E    C
ATOM   3748  O   ARG E 128      10.828 -15.910 -62.708  1.00 41.70      E    O
ATOM   3749  CB  ARG E 128      13.604 -14.732 -63.813  1.00 56.47      E    C
ATOM   3750  CG  ARG E 128      15.109 -14.840 -63.734  1.00 56.47      E    C
ATOM   3751  CD  ARG E 128      15.669 -13.824 -62.779  1.00 56.47      E    C
ATOM   3752  NE  ARG E 128      15.393 -12.467 -63.218  1.00 56.47      E    N
ATOM   3753  CZ  ARG E 128      14.979 -11.505 -62.400  1.00 56.47      E    C
ATOM   3754  NH1 ARG E 128      14.794 -11.771 -61.104  1.00 56.47      E    N
ATOM   3755  NH2 ARG E 128      14.753 -10.281 -62.874  1.00 56.47      E    N
ATOM   3756  N   ARG E 129      10.797 -15.671 -64.926  1.00 66.12      E    N
ATOM   3757  CA  ARG E 129       9.361 -15.423 -64.974  1.00 66.12      E    C
ATOM   3758  C   ARG E 129       8.554 -16.561 -64.417  1.00 66.12      E    C
ATOM   3759  O   ARG E 129       7.506 -16.337 -63.838  1.00 66.12      E    O
ATOM   3760  CB  ARG E 129       8.912 -15.174 -66.403  1.00 80.79      E    C
ATOM   3761  CG  ARG E 129       7.436 -14.908 -66.549  1.00 80.79      E    C
ATOM   3762  CD  ARG E 129       7.117 -13.435 -66.411  1.00 80.79      E    C
ATOM   3763  NE  ARG E 129       5.982 -13.060 -67.256  1.00 80.79      E    N
ATOM   3764  CZ  ARG E 129       6.038 -12.911 -68.583  1.00 80.79      E    C
ATOM   3765  NH1 ARG E 129       7.185 -13.098 -69.233  1.00 80.79      E    N
ATOM   3766  NH2 ARG E 129       4.941 -12.592 -69.269  1.00 80.79      E    N
ATOM   3767  N   LEU E 130       9.039 -17.782 -64.587  1.00 86.27      E    N
ATOM   3768  CA  LEU E 130       8.301 -18.936 -64.103  1.00 86.27      E    C
ATOM   3769  C   LEU E 130       8.562 -19.321 -62.652  1.00 86.27      E    C
ATOM   3770  O   LEU E 130       7.666 -19.846 -61.987  1.00 86.27      E    O
ATOM   3771  CB  LEU E 130       8.537 -20.133 -65.020  1.00 46.58      E    C
ATOM   3772  CG  LEU E 130       8.009 -19.936 -66.444  1.00 46.58      E    C
ATOM   3773  CD1 LEU E 130       8.089 -21.249 -67.169  1.00 46.58      E    C
ATOM   3774  CD2 LEU E 130       6.576 -19.442 -66.427  1.00 46.58      E    C
ATOM   3775  N   ARG E 131       9.776 -19.083 -62.160  1.00 79.67      E    N
ATOM   3776  CA  ARG E 131      10.089 -19.380 -60.762  1.00 79.67      E    C
ATOM   3777  C   ARG E 131       9.290 -18.331 -60.004  1.00 79.67      E    C
ATOM   3778  O   ARG E 131       9.128 -18.406 -58.793  1.00 79.67      E    O
ATOM   3779  CB  ARG E 131      11.582 -19.187 -60.474  1.00 70.76      E    C
ATOM   3780  CG  ARG E 131      12.516 -19.802 -61.501  1.00 70.76      E    C
ATOM   3781  CD  ARG E 131      13.933 -19.326 -61.286  1.00 70.76      E    C
ATOM   3782  NE  ARG E 131      14.680 -20.194 -60.383  1.00 70.76      E    N
ATOM   3783  CZ  ARG E 131      15.760 -19.817 -59.700  1.00 70.76      E    C
ATOM   3784  NH1 ARG E 131      16.223 -18.580 -59.811  1.00 70.76      E    N
ATOM   3785  NH2 ARG E 131      16.386 -20.676 -58.909  1.00 70.76      E    N
ATOM   3786  N   GLY E 132       8.810 -17.347 -60.763  1.00 43.10      E    N
ATOM   3787  CA  GLY E 132       8.009 -16.249 -60.247  1.00 43.10      E    C
ATOM   3788  C   GLY E 132       8.851 -15.180 -59.598  1.00 43.10      E    C
ATOM   3789  O   GLY E 132       8.965 -15.207 -58.391  1.00 43.10      E    O
ATOM   3790  N   GLU E 133       9.398 -14.227 -60.355  1.00119.51      E    N
ATOM   3791  CA  GLU E 133      10.285 -13.227 -59.752  1.00119.51      E    C
ATOM   3792  C   GLU E 133      10.245 -11.769 -60.195  1.00119.51      E    C
ATOM   3793  O   GLU E 133      11.254 -11.257 -60.686  1.00119.51      E    O
ATOM   3794  CB  GLU E 133      11.731 -13.674 -59.924  1.00 77.46      E    C
ATOM   3795  CG  GLU E 133      12.191 -14.810 -59.060  1.00 77.46      E    C
ATOM   3796  CD  GLU E 133      13.647 -15.120 -59.327  1.00 77.46      E    C
ATOM   3797  OE1 GLU E 133      14.402 -14.159 -59.620  1.00 77.46      E    O
ATOM   3798  OE2 GLU E 133      14.037 -16.309 -59.243  1.00 77.46      E    O
ATOM   3799  N   ARG E 134       9.134 -11.073 -60.009  1.00191.17      E    N
ATOM   3800  CA  ARG E 134       9.106  -9.672 -60.414  1.00191.17      E    C
ATOM   3801  C   ARG E 134       8.131  -8.864 -59.565  1.00191.17      E    C
ATOM   3802  O   ARG E 134       7.976  -9.215 -58.378  1.00191.17      E    O
ATOM   3803  CB  ARG E 134       8.780  -9.553 -61.913  1.00200.75      E    C
ATOM   3804  CG  ARG E 134       9.794 -10.270 -62.816  1.00200.75      E    C
ATOM   3805  CD  ARG E 134       9.615  -9.974 -64.300  1.00200.75      E    C
ATOM   3806  NE  ARG E 134      10.500 -10.805 -65.114  1.00200.75      E    N
ATOM   3807  CZ  ARG E 134      10.636 -10.699 -66.433  1.00200.75      E    C
ATOM   3808  NH1 ARG E 134       9.946  -9.788 -67.105  1.00200.75      E    N
ATOM   3809  NH2 ARG E 134      11.459 -11.513 -67.080  1.00200.75      E    N
ATOM   3810  OXT ARG E 134       8.006  -7.663 -59.798  1.00 20.00      E    O
TER    3811      ARG E 134 
ATOM   3812  N   HIS F  18      44.485  12.347 -59.885  1.00136.91      F    N
ATOM   3813  CA  HIS F  18      45.267  11.370 -60.698  1.00136.91      F    C
ATOM   3814  C   HIS F  18      45.560  10.103 -59.886  1.00136.91      F    C
ATOM   3815  O   HIS F  18      45.080   9.014 -60.217  1.00136.91      F    O
ATOM   3816  CB  HIS F  18      46.589  12.002 -61.148  1.00165.61      F    C
ATOM   3817  CG  HIS F  18      47.163  11.390 -62.388  1.00165.61      F    C
ATOM   3818  ND1 HIS F  18      47.255  10.027 -62.575  1.00165.61      F    N
ATOM   3819  CD2 HIS F  18      47.679  11.958 -63.504  1.00165.61      F    C
ATOM   3820  CE1 HIS F  18      47.801   9.782 -63.753  1.00165.61      F    C
ATOM   3821  NE2 HIS F  18      48.068  10.936 -64.336  1.00165.61      F    N
ATOM   3822  N   ARG F  19      46.345  10.262 -58.820  1.00183.62      F    N
ATOM   3823  CA  ARG F  19      46.737   9.157 -57.942  1.00183.62      F    C
ATOM   3824  C   ARG F  19      45.560   8.498 -57.214  1.00183.62      F    C
ATOM   3825  O   ARG F  19      45.572   7.287 -56.970  1.00183.62      F    O
ATOM   3826  CB  ARG F  19      47.770   9.658 -56.913  1.00160.05      F    C
ATOM   3827  CG  ARG F  19      48.299   8.590 -55.946  1.00160.05      F    C
ATOM   3828  CD  ARG F  19      47.280   8.233 -54.866  1.00160.05      F    C
ATOM   3829  NE  ARG F  19      47.571   6.958 -54.215  1.00160.05      F    N
ATOM   3830  CZ  ARG F  19      46.731   6.325 -53.401  1.00160.05      F    C
ATOM   3831  NH1 ARG F  19      45.541   6.846 -53.132  1.00160.05      F    N
ATOM   3832  NH2 ARG F  19      47.078   5.167 -52.859  1.00160.05      F    N
ATOM   3833  N   LYS F  20      44.546   9.291 -56.877  1.00187.49      F    N
ATOM   3834  CA  LYS F  20      43.386   8.786 -56.146  1.00187.49      F    C
ATOM   3835  C   LYS F  20      42.126   8.534 -56.977  1.00187.49      F    C
ATOM   3836  O   LYS F  20      41.206   9.351 -56.980  1.00187.49      F    O
ATOM   3837  CB  LYS F  20      43.040   9.749 -55.001  1.00124.28      F    C
ATOM   3838  CG  LYS F  20      42.554  11.124 -55.457  1.00124.28      F    C
ATOM   3839  CD  LYS F  20      41.203  11.453 -54.834  1.00124.28      F    C
ATOM   3840  CE  LYS F  20      40.533  12.615 -55.542  1.00124.28      F    C
ATOM   3841  NZ  LYS F  20      39.194  12.906 -54.964  1.00124.28      F    N
ATOM   3842  N   ILE F  21      42.070   7.407 -57.680  1.00191.54      F    N
ATOM   3843  CA  ILE F  21      40.880   7.097 -58.466  1.00191.54      F    C
ATOM   3844  C   ILE F  21      40.572   5.605 -58.448  1.00191.54      F    C
ATOM   3845  O   ILE F  21      41.475   4.766 -58.434  1.00191.54      F    O
ATOM   3846  CB  ILE F  21      41.005   7.557 -59.948  1.00123.64      F    C
ATOM   3847  CG1 ILE F  21      41.440   9.027 -60.020  1.00123.64      F    C
ATOM   3848  CG2 ILE F  21      39.650   7.392 -60.652  1.00123.64      F    C
ATOM   3849  CD1 ILE F  21      41.696   9.538 -61.431  1.00123.64      F    C
ATOM   3850  N   LEU F  22      39.282   5.290 -58.434  1.00193.64      F    N
ATOM   3851  CA  LEU F  22      38.806   3.914 -58.427  1.00193.64      F    C
ATOM   3852  C   LEU F  22      37.487   3.903 -59.221  1.00193.64      F    C
ATOM   3853  O   LEU F  22      37.294   4.762 -60.085  1.00193.64      F    O
ATOM   3854  CB  LEU F  22      38.618   3.434 -56.974  1.00 95.77      F    C
ATOM   3855  CG  LEU F  22      39.879   3.462 -56.083  1.00 95.77      F    C
ATOM   3856  CD1 LEU F  22      39.522   3.146 -54.635  1.00 95.77      F    C
ATOM   3857  CD2 LEU F  22      40.905   2.459 -56.610  1.00 95.77      F    C
ATOM   3858  N   ARG F  23      36.587   2.957 -58.948  1.00178.50      F    N
ATOM   3859  CA  ARG F  23      35.317   2.876 -59.690  1.00178.50      F    C
ATOM   3860  C   ARG F  23      34.235   2.141 -58.883  1.00178.50      F    C
ATOM   3861  O   ARG F  23      34.549   1.486 -57.888  1.00178.50      F    O
ATOM   3862  CB  ARG F  23      35.538   2.112 -61.005  1.00200.60      F    C
ATOM   3863  CG  ARG F  23      36.874   2.385 -61.688  1.00200.60      F    C
ATOM   3864  CD  ARG F  23      37.399   1.153 -62.407  1.00200.60      F    C
ATOM   3865  NE  ARG F  23      38.795   1.314 -62.808  1.00200.60      F    N
ATOM   3866  CZ  ARG F  23      39.520   0.365 -63.391  1.00200.60      F    C
ATOM   3867  NH1 ARG F  23      38.983  -0.821 -63.645  1.00200.60      F    N
ATOM   3868  NH2 ARG F  23      40.783   0.601 -63.720  1.00200.60      F    N
ATOM   3869  N   ASP F  24      32.967   2.257 -59.298  1.00145.32      F    N
ATOM   3870  CA  ASP F  24      31.881   1.533 -58.625  1.00145.32      F    C
ATOM   3871  C   ASP F  24      31.942   0.129 -59.239  1.00145.32      F    C
ATOM   3872  O   ASP F  24      32.523  -0.023 -60.315  1.00145.32      F    O
ATOM   3873  CB  ASP F  24      30.548   2.260 -58.803  1.00101.45      F    C
ATOM   3874  CG  ASP F  24      30.286   3.251 -57.656  1.00101.45      F    C
ATOM   3875  OD1 ASP F  24      31.207   4.021 -57.307  1.00101.45      F    O
ATOM   3876  OD2 ASP F  24      29.171   3.260 -57.090  1.00101.45      F    O
ATOM   3877  N   ASN F  25      31.342  -0.893 -58.630  1.00 91.56      F    N
ATOM   3878  CA  ASN F  25      31.643  -2.229 -59.158  1.00 91.56      F    C
ATOM   3879  C   ASN F  25      30.793  -3.342 -59.754  1.00 91.56      F    C
ATOM   3880  O   ASN F  25      31.152  -4.510 -59.564  1.00 91.56      F    O
ATOM   3881  CB  ASN F  25      32.514  -2.935 -58.120  1.00106.96      F    C
ATOM   3882  CG  ASN F  25      33.661  -2.083 -57.646  1.00106.96      F    C
ATOM   3883  OD1 ASN F  25      33.589  -1.471 -56.582  1.00106.96      F    O
ATOM   3884  ND2 ASN F  25      34.729  -2.029 -58.437  1.00106.96      F    N
ATOM   3885  N   ILE F  26      29.730  -3.079 -60.491  1.00 67.18      F    N
ATOM   3886  CA  ILE F  26      29.012  -4.242 -60.999  1.00 67.18      F    C
ATOM   3887  C   ILE F  26      29.743  -4.928 -62.154  1.00 67.18      F    C
ATOM   3888  O   ILE F  26      29.459  -6.074 -62.489  1.00 67.18      F    O
ATOM   3889  CB  ILE F  26      27.618  -3.888 -61.461  1.00 53.43      F    C
ATOM   3890  CG1 ILE F  26      26.774  -5.165 -61.510  1.00 53.43      F    C
ATOM   3891  CG2 ILE F  26      27.684  -3.190 -62.809  1.00 53.43      F    C
ATOM   3892  CD1 ILE F  26      26.600  -5.821 -60.142  1.00 53.43      F    C
ATOM   3893  N   GLN F  27      30.676  -4.217 -62.774  1.00 64.33      F    N
ATOM   3894  CA  GLN F  27      31.437  -4.780 -63.877  1.00 64.33      F    C
ATOM   3895  C   GLN F  27      32.542  -5.593 -63.257  1.00 64.33      F    C
ATOM   3896  O   GLN F  27      33.411  -6.113 -63.950  1.00 64.33      F    O
ATOM   3897  CB  GLN F  27      32.038  -3.683 -64.749  1.00 83.37      F    C
ATOM   3898  CG  GLN F  27      31.017  -2.871 -65.494  1.00 83.37      F    C
ATOM   3899  CD  GLN F  27      30.060  -3.744 -66.267  1.00 83.37      F    C
ATOM   3900  OE1 GLN F  27      30.477  -4.642 -67.005  1.00 83.37      F    O
ATOM   3901  NE2 GLN F  27      28.763  -3.485 -66.110  1.00 83.37      F    N
ATOM   3902  N   GLY F  28      32.511  -5.679 -61.933  1.00 68.26      F    N
ATOM   3903  CA  GLY F  28      33.509  -6.456 -61.225  1.00 68.26      F    C
ATOM   3904  C   GLY F  28      33.142  -7.920 -61.359  1.00 68.26      F    C
ATOM   3905  O   GLY F  28      33.907  -8.820 -61.003  1.00 68.26      F    O
ATOM   3906  N   ILE F  29      31.940  -8.159 -61.862  1.00 68.63      F    N
ATOM   3907  CA  ILE F  29      31.495  -9.518 -62.064  1.00 68.63      F    C
ATOM   3908  C   ILE F  29      31.895  -9.808 -63.506  1.00 68.63      F    C
ATOM   3909  O   ILE F  29      31.140  -9.560 -64.444  1.00 68.63      F    O
ATOM   3910  CB  ILE F  29      29.967  -9.645 -61.861  1.00 61.18      F    C
ATOM   3911  CG1 ILE F  29      29.537  -8.860 -60.603  1.00 61.18      F    C
ATOM   3912  CG2 ILE F  29      29.581 -11.131 -61.736  1.00 61.18      F    C
ATOM   3913  CD1 ILE F  29      30.325  -9.171 -59.336  1.00 61.18      F    C
ATOM   3914  N   THR F  30      33.116 -10.310 -63.655  1.00 39.84      F    N
ATOM   3915  CA  THR F  30      33.711 -10.627 -64.943  1.00 39.84      F    C
ATOM   3916  C   THR F  30      32.990 -11.689 -65.763  1.00 39.84      F    C
ATOM   3917  O   THR F  30      32.426 -12.654 -65.228  1.00 39.84      F    O
ATOM   3918  CB  THR F  30      35.151 -11.105 -64.754  1.00 58.34      F    C
ATOM   3919  OG1 THR F  30      35.168 -12.521 -64.532  1.00 58.34      F    O
ATOM   3920  CG2 THR F  30      35.754 -10.439 -63.548  1.00 58.34      F    C
ATOM   3921  N   LYS F  31      33.033 -11.500 -67.079  1.00 71.01      F    N
ATOM   3922  CA  LYS F  31      32.434 -12.432 -68.021  1.00 71.01      F    C
ATOM   3923  C   LYS F  31      32.925 -13.847 -67.699  1.00 71.01      F    C
ATOM   3924  O   LYS F  31      32.157 -14.798 -67.722  1.00 71.01      F    O
ATOM   3925  CB  LYS F  31      32.817 -12.035 -69.449  1.00 87.91      F    C
ATOM   3926  CG  LYS F  31      32.311 -12.977 -70.517  1.00 87.91      F    C
ATOM   3927  CD  LYS F  31      32.633 -12.471 -71.915  1.00 87.91      F    C
ATOM   3928  CE  LYS F  31      32.177 -13.466 -72.976  1.00 87.91      F    C
ATOM   3929  NZ  LYS F  31      32.267 -12.927 -74.362  1.00 87.91      F    N
ATOM   3930  N   PRO F  32      34.217 -14.005 -67.393  1.00 64.62      F    N
ATOM   3931  CA  PRO F  32      34.681 -15.356 -67.080  1.00 64.62      F    C
ATOM   3932  C   PRO F  32      33.981 -15.946 -65.859  1.00 64.62      F    C
ATOM   3933  O   PRO F  32      33.736 -17.152 -65.796  1.00 64.62      F    O
ATOM   3934  CB  PRO F  32      36.173 -15.157 -66.842  1.00103.76      F    C
ATOM   3935  CG  PRO F  32      36.501 -14.070 -67.789  1.00103.76      F    C
ATOM   3936  CD  PRO F  32      35.362 -13.099 -67.571  1.00103.76      F    C
ATOM   3937  N   ALA F  33      33.660 -15.106 -64.883  1.00 38.83      F    N
ATOM   3938  CA  ALA F  33      33.004 -15.611 -63.695  1.00 38.83      F    C
ATOM   3939  C   ALA F  33      31.631 -16.105 -64.076  1.00 38.83      F    C
ATOM   3940  O   ALA F  33      31.324 -17.283 -63.915  1.00 38.83      F    O
ATOM   3941  CB  ALA F  33      32.891 -14.547 -62.675  1.00 39.56      F    C
ATOM   3942  N   ILE F  34      30.810 -15.202 -64.601  1.00 37.47      F    N
ATOM   3943  CA  ILE F  34      29.462 -15.556 -64.997  1.00 37.47      F    C
ATOM   3944  C   ILE F  34      29.470 -16.840 -65.780  1.00 37.47      F    C
ATOM   3945  O   ILE F  34      28.665 -17.733 -65.525  1.00 37.47      F    O
ATOM   3946  CB  ILE F  34      28.831 -14.468 -65.836  1.00 39.95      F    C
ATOM   3947  CG1 ILE F  34      28.679 -13.210 -64.980  1.00 39.95      F    C
ATOM   3948  CG2 ILE F  34      27.497 -14.940 -66.369  1.00 39.95      F    C
ATOM   3949  CD1 ILE F  34      27.890 -12.079 -65.616  1.00 39.95      F    C
ATOM   3950  N   ARG F  35      30.391 -16.942 -66.731  1.00 49.36      F    N
ATOM   3951  CA  ARG F  35      30.517 -18.142 -67.554  1.00 49.36      F    C
ATOM   3952  C   ARG F  35      30.653 -19.360 -66.643  1.00 49.36      F    C
ATOM   3953  O   ARG F  35      30.006 -20.389 -66.859  1.00 49.36      F    O
ATOM   3954  CB  ARG F  35      31.747 -18.025 -68.453  1.00123.11      F    C
ATOM   3955  CG  ARG F  35      32.039 -19.257 -69.284  1.00123.11      F    C
ATOM   3956  CD  ARG F  35      33.423 -19.172 -69.896  1.00123.11      F    C
ATOM   3957  NE  ARG F  35      33.578 -18.009 -70.767  1.00123.11      F    N
ATOM   3958  CZ  ARG F  35      33.072 -17.907 -71.992  1.00123.11      F    C
ATOM   3959  NH1 ARG F  35      32.366 -18.899 -72.517  1.00123.11      F    N
ATOM   3960  NH2 ARG F  35      33.282 -16.808 -72.701  1.00123.11      F    N
ATOM   3961  N   ARG F  36      31.491 -19.222 -65.618  1.00 48.35      F    N
ATOM   3962  CA  ARG F  36      31.721 -20.300 -64.665  1.00 48.35      F    C
ATOM   3963  C   ARG F  36      30.453 -20.765 -63.955  1.00 48.35      F    C
ATOM   3964  O   ARG F  36      30.173 -21.961 -63.891  1.00 48.35      F    O
ATOM   3965  CB  ARG F  36      32.762 -19.881 -63.629  1.00 59.96      F    C
ATOM   3966  CG  ARG F  36      34.153 -20.395 -63.935  1.00 59.96      F    C
ATOM   3967  CD  ARG F  36      35.052 -20.295 -62.717  1.00 59.96      F    C
ATOM   3968  NE  ARG F  36      35.187 -18.915 -62.273  1.00 59.96      F    N
ATOM   3969  CZ  ARG F  36      35.690 -17.943 -63.024  1.00 59.96      F    C
ATOM   3970  NH1 ARG F  36      36.113 -18.200 -64.262  1.00 59.96      F    N
ATOM   3971  NH2 ARG F  36      35.759 -16.711 -62.543  1.00 59.96      F    N
ATOM   3972  N   LEU F  37      29.693 -19.822 -63.410  1.00 39.74      F    N
ATOM   3973  CA  LEU F  37      28.460 -20.161 -62.733  1.00 39.74      F    C
ATOM   3974  C   LEU F  37      27.630 -21.033 -63.661  1.00 39.74      F    C
ATOM   3975  O   LEU F  37      27.409 -22.206 -63.375  1.00 39.74      F    O
ATOM   3976  CB  LEU F  37      27.705 -18.888 -62.347  1.00 27.55      F    C
ATOM   3977  CG  LEU F  37      28.505 -18.102 -61.293  1.00 27.55      F    C
ATOM   3978  CD1 LEU F  37      27.857 -16.758 -60.921  1.00 27.55      F    C
ATOM   3979  CD2 LEU F  37      28.644 -18.995 -60.056  1.00 27.55      F    C
ATOM   3980  N   ALA F  38      27.209 -20.480 -64.794  1.00 33.02      F    N
ATOM   3981  CA  ALA F  38      26.393 -21.229 -65.759  1.00 33.02      F    C
ATOM   3982  C   ALA F  38      27.021 -22.575 -66.120  1.00 33.02      F    C
ATOM   3983  O   ALA F  38      26.333 -23.497 -66.557  1.00 33.02      F    O
ATOM   3984  CB  ALA F  38      26.176 -20.392 -67.022  1.00 38.64      F    C
ATOM   3985  N   ARG F  39      28.337 -22.672 -65.952  1.00 42.94      F    N
ATOM   3986  CA  ARG F  39      29.051 -23.897 -66.246  1.00 42.94      F    C
ATOM   3987  C   ARG F  39      28.667 -24.919 -65.194  1.00 42.94      F    C
ATOM   3988  O   ARG F  39      28.335 -26.061 -65.509  1.00 42.94      F    O
ATOM   3989  CB  ARG F  39      30.547 -23.644 -66.215  1.00 47.48      F    C
ATOM   3990  CG  ARG F  39      31.122 -23.300 -67.557  1.00 47.48      F    C
ATOM   3991  CD  ARG F  39      31.140 -24.538 -68.447  1.00 47.48      F    C
ATOM   3992  NE  ARG F  39      31.679 -24.299 -69.787  1.00 47.48      F    N
ATOM   3993  CZ  ARG F  39      31.243 -23.354 -70.614  1.00 47.48      F    C
ATOM   3994  NH1 ARG F  39      30.269 -22.546 -70.247  1.00 47.48      F    N
ATOM   3995  NH2 ARG F  39      31.762 -23.228 -71.824  1.00 47.48      F    N
ATOM   3996  N   ARG F  40      28.705 -24.502 -63.936  1.00 40.28      F    N
ATOM   3997  CA  ARG F  40      28.345 -25.390 -62.841  1.00 40.28      F    C
ATOM   3998  C   ARG F  40      26.860 -25.692 -62.925  1.00 40.28      F    C
ATOM   3999  O   ARG F  40      26.372 -26.672 -62.373  1.00 40.28      F    O
ATOM   4000  CB  ARG F  40      28.673 -24.720 -61.512  1.00 38.82      F    C
ATOM   4001  CG  ARG F  40      28.066 -25.370 -60.286  1.00 38.82      F    C
ATOM   4002  CD  ARG F  40      28.687 -24.779 -59.036  1.00 38.82      F    C
ATOM   4003  NE  ARG F  40      30.075 -25.209 -58.912  1.00 38.82      F    N
ATOM   4004  CZ  ARG F  40      30.949 -24.708 -58.047  1.00 38.82      F    C
ATOM   4005  NH1 ARG F  40      30.588 -23.739 -57.216  1.00 38.82      F    N
ATOM   4006  NH2 ARG F  40      32.182 -25.193 -58.003  1.00 38.82      F    N
ATOM   4007  N   GLY F  41      26.143 -24.833 -63.630  1.00 46.30      F    N
ATOM   4008  CA  GLY F  41      24.723 -25.021 -63.767  1.00 46.30      F    C
ATOM   4009  C   GLY F  41      24.436 -25.802 -65.015  1.00 46.30      F    C
ATOM   4010  O   GLY F  41      23.294 -25.891 -65.437  1.00 46.30      F    O
ATOM   4011  N   GLY F  42      25.471 -26.350 -65.629  1.00 31.29      F    N
ATOM   4012  CA  GLY F  42      25.264 -27.143 -66.831  1.00 31.29      F    C
ATOM   4013  C   GLY F  42      25.070 -26.449 -68.176  1.00 31.29      F    C
ATOM   4014  O   GLY F  42      24.728 -27.092 -69.163  1.00 31.29      F    O
ATOM   4015  N   VAL F  43      25.277 -25.142 -68.231  1.00 42.57      F    N
ATOM   4016  CA  VAL F  43      25.125 -24.425 -69.482  1.00 42.57      F    C
ATOM   4017  C   VAL F  43      26.356 -24.747 -70.296  1.00 42.57      F    C
ATOM   4018  O   VAL F  43      27.453 -24.777 -69.757  1.00 42.57      F    O
ATOM   4019  CB  VAL F  43      25.088 -22.930 -69.244  1.00 59.45      F    C
ATOM   4020  CG1 VAL F  43      25.060 -22.207 -70.560  1.00 59.45      F    C
ATOM   4021  CG2 VAL F  43      23.880 -22.575 -68.418  1.00 59.45      F    C
ATOM   4022  N   LYS F  44      26.189 -24.994 -71.586  1.00 57.06      F    N
ATOM   4023  CA  LYS F  44      27.335 -25.309 -72.427  1.00 57.06      F    C
ATOM   4024  C   LYS F  44      27.638 -24.184 -73.416  1.00 57.06      F    C
ATOM   4025  O   LYS F  44      28.796 -23.890 -73.690  1.00 57.06      F    O
ATOM   4026  CB  LYS F  44      27.070 -26.618 -73.164  1.00 59.87      F    C
ATOM   4027  CG  LYS F  44      28.056 -26.953 -74.268  1.00 59.87      F    C
ATOM   4028  CD  LYS F  44      27.758 -28.332 -74.874  1.00 59.87      F    C
ATOM   4029  CE  LYS F  44      28.553 -28.556 -76.154  1.00 59.87      F    C
ATOM   4030  NZ  LYS F  44      28.331 -29.901 -76.750  1.00 59.87      F    N
ATOM   4031  N   ARG F  45      26.592 -23.538 -73.922  1.00 52.21      F    N
ATOM   4032  CA  ARG F  45      26.733 -22.451 -74.890  1.00 52.21      F    C
ATOM   4033  C   ARG F  45      26.068 -21.155 -74.404  1.00 52.21      F    C
ATOM   4034  O   ARG F  45      24.848 -21.087 -74.269  1.00 52.21      F    O
ATOM   4035  CB  ARG F  45      26.110 -22.889 -76.210  1.00 76.38      F    C
ATOM   4036  CG  ARG F  45      26.638 -22.166 -77.410  1.00 76.38      F    C
ATOM   4037  CD  ARG F  45      26.435 -22.992 -78.662  1.00 76.38      F    C
ATOM   4038  NE  ARG F  45      27.280 -22.489 -79.729  1.00 76.38      F    N
ATOM   4039  CZ  ARG F  45      27.131 -21.295 -80.285  1.00 76.38      F    C
ATOM   4040  NH1 ARG F  45      26.154 -20.493 -79.878  1.00 76.38      F    N
ATOM   4041  NH2 ARG F  45      27.980 -20.888 -81.220  1.00 76.38      F    N
ATOM   4042  N   ILE F  46      26.865 -20.120 -74.170  1.00 49.18      F    N
ATOM   4043  CA  ILE F  46      26.335 -18.854 -73.670  1.00 49.18      F    C
ATOM   4044  C   ILE F  46      26.290 -17.683 -74.669  1.00 49.18      F    C
ATOM   4045  O   ILE F  46      27.332 -17.160 -75.087  1.00 49.18      F    O
ATOM   4046  CB  ILE F  46      27.151 -18.382 -72.452  1.00 31.90      F    C
ATOM   4047  CG1 ILE F  46      27.540 -19.587 -71.605  1.00 31.90      F    C
ATOM   4048  CG2 ILE F  46      26.357 -17.336 -71.644  1.00 31.90      F    C
ATOM   4049  CD1 ILE F  46      28.433 -19.214 -70.444  1.00 31.90      F    C
ATOM   4050  N   SER F  47      25.080 -17.253 -75.022  1.00 55.94      F    N
ATOM   4051  CA  SER F  47      24.908 -16.129 -75.935  1.00 55.94      F    C
ATOM   4052  C   SER F  47      25.377 -14.874 -75.216  1.00 55.94      F    C
ATOM   4053  O   SER F  47      25.112 -14.696 -74.037  1.00 55.94      F    O
ATOM   4054  CB  SER F  47      23.448 -15.985 -76.324  1.00 58.44      F    C
ATOM   4055  OG  SER F  47      23.306 -14.975 -77.291  1.00 58.44      F    O
ATOM   4056  N   GLY F  48      26.061 -14.000 -75.937  1.00 44.96      F    N
ATOM   4057  CA  GLY F  48      26.618 -12.787 -75.358  1.00 44.96      F    C
ATOM   4058  C   GLY F  48      25.759 -11.803 -74.602  1.00 44.96      F    C
ATOM   4059  O   GLY F  48      26.296 -11.019 -73.827  1.00 44.96      F    O
ATOM   4060  N   LEU F  49      24.450 -11.807 -74.810  1.00 55.88      F    N
ATOM   4061  CA  LEU F  49      23.607 -10.864 -74.083  1.00 55.88      F    C
ATOM   4062  C   LEU F  49      23.330 -11.325 -72.664  1.00 55.88      F    C
ATOM   4063  O   LEU F  49      22.780 -10.585 -71.853  1.00 55.88      F    O
ATOM   4064  CB  LEU F  49      22.285 -10.646 -74.812  1.00 49.57      F    C
ATOM   4065  CG  LEU F  49      22.471  -9.981 -76.172  1.00 49.57      F    C
ATOM   4066  CD1 LEU F  49      21.192  -9.284 -76.598  1.00 49.57      F    C
ATOM   4067  CD2 LEU F  49      23.595  -8.982 -76.069  1.00 49.57      F    C
ATOM   4068  N   ILE F  50      23.725 -12.555 -72.374  1.00 53.52      F    N
ATOM   4069  CA  ILE F  50      23.524 -13.148 -71.068  1.00 53.52      F    C
ATOM   4070  C   ILE F  50      24.262 -12.386 -69.969  1.00 53.52      F    C
ATOM   4071  O   ILE F  50      23.680 -12.058 -68.938  1.00 53.52      F    O
ATOM   4072  CB  ILE F  50      24.012 -14.633 -71.054  1.00 43.00      F    C
ATOM   4073  CG1 ILE F  50      23.133 -15.515 -71.958  1.00 43.00      F    C
ATOM   4074  CG2 ILE F  50      24.021 -15.163 -69.637  1.00 43.00      F    C
ATOM   4075  CD1 ILE F  50      21.783 -15.930 -71.382  1.00 43.00      F    C
ATOM   4076  N   TYR F  51      25.537 -12.093 -70.195  1.00 59.67      F    N
ATOM   4077  CA  TYR F  51      26.347 -11.430 -69.180  1.00 59.67      F    C
ATOM   4078  C   TYR F  51      25.759 -10.185 -68.520  1.00 59.67      F    C
ATOM   4079  O   TYR F  51      25.533 -10.182 -67.309  1.00 59.67      F    O
ATOM   4080  CB  TYR F  51      27.740 -11.151 -69.740  1.00 57.56      F    C
ATOM   4081  CG  TYR F  51      28.362 -12.391 -70.334  1.00 57.56      F    C
ATOM   4082  CD1 TYR F  51      28.253 -12.660 -71.694  1.00 57.56      F    C
ATOM   4083  CD2 TYR F  51      28.975 -13.343 -69.526  1.00 57.56      F    C
ATOM   4084  CE1 TYR F  51      28.732 -13.856 -72.241  1.00 57.56      F    C
ATOM   4085  CE2 TYR F  51      29.457 -14.548 -70.060  1.00 57.56      F    C
ATOM   4086  CZ  TYR F  51      29.327 -14.797 -71.421  1.00 57.56      F    C
ATOM   4087  OH  TYR F  51      29.748 -15.993 -71.961  1.00 57.56      F    O
ATOM   4088  N   GLU F  52      25.510  -9.126 -69.281  1.00 58.28      F    N
ATOM   4089  CA  GLU F  52      24.934  -7.937 -68.665  1.00 58.28      F    C
ATOM   4090  C   GLU F  52      23.602  -8.327 -68.074  1.00 58.28      F    C
ATOM   4091  O   GLU F  52      23.141  -7.726 -67.112  1.00 58.28      F    O
ATOM   4092  CB  GLU F  52      24.727  -6.811 -69.676  1.00 86.17      F    C
ATOM   4093  CG  GLU F  52      25.921  -5.884 -69.832  1.00 86.17      F    C
ATOM   4094  CD  GLU F  52      26.232  -5.090 -68.570  1.00 86.17      F    C
ATOM   4095  OE1 GLU F  52      25.347  -4.328 -68.124  1.00 86.17      F    O
ATOM   4096  OE2 GLU F  52      27.357  -5.221 -68.033  1.00 86.17      F    O
ATOM   4097  N   GLU F  53      22.982  -9.350 -68.643  1.00 44.04      F    N
ATOM   4098  CA  GLU F  53      21.694  -9.793 -68.136  1.00 44.04      F    C
ATOM   4099  C   GLU F  53      21.883 -10.386 -66.756  1.00 44.04      F    C
ATOM   4100  O   GLU F  53      21.198  -9.993 -65.810  1.00 44.04      F    O
ATOM   4101  CB  GLU F  53      21.074 -10.834 -69.063  1.00 75.07      F    C
ATOM   4102  CG  GLU F  53      19.649 -11.176 -68.707  1.00 75.07      F    C
ATOM   4103  CD  GLU F  53      18.769  -9.944 -68.642  1.00 75.07      F    C
ATOM   4104  OE1 GLU F  53      18.803  -9.145 -69.602  1.00 75.07      F    O
ATOM   4105  OE2 GLU F  53      18.042  -9.772 -67.637  1.00 75.07      F    O
ATOM   4106  N   VAL F  54      22.824 -11.324 -66.653  1.00 36.65      F    N
ATOM   4107  CA  VAL F  54      23.126 -11.997 -65.395  1.00 36.65      F    C
ATOM   4108  C   VAL F  54      23.461 -10.953 -64.348  1.00 36.65      F    C
ATOM   4109  O   VAL F  54      23.001 -11.037 -63.204  1.00 36.65      F    O
ATOM   4110  CB  VAL F  54      24.326 -12.953 -65.536  1.00 20.46      F    C
ATOM   4111  CG1 VAL F  54      24.579 -13.676 -64.237  1.00 20.46      F    C
ATOM   4112  CG2 VAL F  54      24.069 -13.949 -66.620  1.00 20.46      F    C
ATOM   4113  N   ARG F  55      24.261  -9.968 -64.752  1.00 45.00      F    N
ATOM   4114  CA  ARG F  55      24.655  -8.885 -63.863  1.00 45.00      F    C
ATOM   4115  C   ARG F  55      23.424  -8.158 -63.364  1.00 45.00      F    C
ATOM   4116  O   ARG F  55      23.283  -7.887 -62.184  1.00 45.00      F    O
ATOM   4117  CB  ARG F  55      25.545  -7.885 -64.593  1.00 44.05      F    C
ATOM   4118  CG  ARG F  55      26.852  -8.453 -65.050  1.00 44.05      F    C
ATOM   4119  CD  ARG F  55      27.967  -7.398 -65.043  1.00 44.05      F    C
ATOM   4120  NE  ARG F  55      29.167  -7.946 -65.668  1.00 44.05      F    N
ATOM   4121  CZ  ARG F  55      29.326  -8.074 -66.980  1.00 44.05      F    C
ATOM   4122  NH1 ARG F  55      28.372  -7.669 -67.803  1.00 44.05      F    N
ATOM   4123  NH2 ARG F  55      30.405  -8.668 -67.464  1.00 44.05      F    N
ATOM   4124  N   ALA F  56      22.531  -7.836 -64.283  1.00 90.84      F    N
ATOM   4125  CA  ALA F  56      21.318  -7.127 -63.918  1.00 90.84      F    C
ATOM   4126  C   ALA F  56      20.645  -7.829 -62.757  1.00 90.84      F    C
ATOM   4127  O   ALA F  56      20.310  -7.215 -61.741  1.00 90.84      F    O
ATOM   4128  CB  ALA F  56      20.369  -7.066 -65.110  1.00200.75      F    C
ATOM   4129  N   VAL F  57      20.461  -9.129 -62.923  1.00 46.05      F    N
ATOM   4130  CA  VAL F  57      19.821  -9.937 -61.919  1.00 46.05      F    C
ATOM   4131  C   VAL F  57      20.627  -9.947 -60.644  1.00 46.05      F    C
ATOM   4132  O   VAL F  57      20.179  -9.470 -59.595  1.00 46.05      F    O
ATOM   4133  CB  VAL F  57      19.637 -11.343 -62.436  1.00 33.97      F    C
ATOM   4134  CG1 VAL F  57      19.406 -12.284 -61.294  1.00 33.97      F    C
ATOM   4135  CG2 VAL F  57      18.443 -11.373 -63.382  1.00 33.97      F    C
ATOM   4136  N   LEU F  58      21.829 -10.485 -60.724  1.00 22.74      F    N
ATOM   4137  CA  LEU F  58      22.673 -10.526 -59.536  1.00 22.74      F    C
ATOM   4138  C   LEU F  58      22.562  -9.230 -58.698  1.00 22.74      F    C
ATOM   4139  O   LEU F  58      22.457  -9.279 -57.481  1.00 22.74      F    O
ATOM   4140  CB  LEU F  58      24.127 -10.826 -59.946  1.00 29.69      F    C
ATOM   4141  CG  LEU F  58      25.274 -10.155 -59.194  1.00 29.69      F    C
ATOM   4142  CD1 LEU F  58      25.257 -10.451 -57.719  1.00 29.69      F    C
ATOM   4143  CD2 LEU F  58      26.541 -10.659 -59.793  1.00 29.69      F    C
ATOM   4144  N   LYS F  59      22.550  -8.080 -59.351  1.00 48.89      F    N
ATOM   4145  CA  LYS F  59      22.462  -6.833 -58.622  1.00 48.89      F    C
ATOM   4146  C   LYS F  59      21.227  -6.787 -57.759  1.00 48.89      F    C
ATOM   4147  O   LYS F  59      21.324  -6.713 -56.530  1.00 48.89      F    O
ATOM   4148  CB  LYS F  59      22.435  -5.644 -59.572  1.00 70.48      F    C
ATOM   4149  CG  LYS F  59      22.439  -4.304 -58.864  1.00 70.48      F    C
ATOM   4150  CD  LYS F  59      22.330  -3.162 -59.861  1.00 70.48      F    C
ATOM   4151  CE  LYS F  59      22.356  -1.788 -59.190  1.00 70.48      F    C
ATOM   4152  NZ  LYS F  59      23.651  -1.513 -58.507  1.00 70.48      F    N
ATOM   4153  N   SER F  60      20.057  -6.843 -58.387  1.00 40.54      F    N
ATOM   4154  CA  SER F  60      18.815  -6.758 -57.625  1.00 40.54      F    C
ATOM   4155  C   SER F  60      18.583  -7.889 -56.624  1.00 40.54      F    C
ATOM   4156  O   SER F  60      17.642  -7.833 -55.850  1.00 40.54      F    O
ATOM   4157  CB  SER F  60      17.620  -6.638 -58.559  1.00 38.27      F    C
ATOM   4158  OG  SER F  60      16.991  -7.881 -58.693  1.00 38.27      F    O
ATOM   4159  N   PHE F  61      19.414  -8.923 -56.642  1.00 47.87      F    N
ATOM   4160  CA  PHE F  61      19.275  -9.992 -55.646  1.00 47.87      F    C
ATOM   4161  C   PHE F  61      19.926  -9.433 -54.384  1.00 47.87      F    C
ATOM   4162  O   PHE F  61      19.280  -9.285 -53.348  1.00 47.87      F    O
ATOM   4163  CB  PHE F  61      20.020 -11.257 -56.071  1.00 37.70      F    C
ATOM   4164  CG  PHE F  61      19.990 -12.362 -55.043  1.00 37.70      F    C
ATOM   4165  CD1 PHE F  61      18.859 -13.143 -54.869  1.00 37.70      F    C
ATOM   4166  CD2 PHE F  61      21.114 -12.648 -54.275  1.00 37.70      F    C
ATOM   4167  CE1 PHE F  61      18.847 -14.186 -53.959  1.00 37.70      F    C
ATOM   4168  CE2 PHE F  61      21.107 -13.704 -53.352  1.00 37.70      F    C
ATOM   4169  CZ  PHE F  61      19.976 -14.466 -53.201  1.00 37.70      F    C
ATOM   4170  N   LEU F  62      21.216  -9.118 -54.497  1.00 37.11      F    N
ATOM   4171  CA  LEU F  62      21.972  -8.538 -53.399  1.00 37.11      F    C
ATOM   4172  C   LEU F  62      21.234  -7.310 -52.898  1.00 37.11      F    C
ATOM   4173  O   LEU F  62      21.037  -7.150 -51.693  1.00 37.11      F    O
ATOM   4174  CB  LEU F  62      23.367  -8.152 -53.866  1.00 43.24      F    C
ATOM   4175  CG  LEU F  62      24.275  -9.343 -54.173  1.00 43.24      F    C
ATOM   4176  CD1 LEU F  62      25.576  -8.854 -54.794  1.00 43.24      F    C
ATOM   4177  CD2 LEU F  62      24.562 -10.093 -52.894  1.00 43.24      F    C
ATOM   4178  N   GLU F  63      20.813  -6.443 -53.813  1.00 35.29      F    N
ATOM   4179  CA  GLU F  63      20.070  -5.268 -53.381  1.00 35.29      F    C
ATOM   4180  C   GLU F  63      18.914  -5.729 -52.474  1.00 35.29      F    C
ATOM   4181  O   GLU F  63      18.778  -5.273 -51.348  1.00 35.29      F    O
ATOM   4182  CB  GLU F  63      19.547  -4.476 -54.584  1.00101.72      F    C
ATOM   4183  CG  GLU F  63      20.668  -3.901 -55.443  1.00101.72      F    C
ATOM   4184  CD  GLU F  63      20.218  -2.785 -56.383  1.00101.72      F    C
ATOM   4185  OE1 GLU F  63      19.262  -3.005 -57.160  1.00101.72      F    O
ATOM   4186  OE2 GLU F  63      20.832  -1.689 -56.352  1.00101.72      F    O
ATOM   4187  N   SER F  64      18.105  -6.671 -52.938  1.00 35.41      F    N
ATOM   4188  CA  SER F  64      16.995  -7.131 -52.129  1.00 35.41      F    C
ATOM   4189  C   SER F  64      17.465  -7.712 -50.796  1.00 35.41      F    C
ATOM   4190  O   SER F  64      16.890  -7.396 -49.761  1.00 35.41      F    O
ATOM   4191  CB  SER F  64      16.143  -8.157 -52.902  1.00 36.76      F    C
ATOM   4192  OG  SER F  64      15.066  -7.538 -53.598  1.00 36.76      F    O
ATOM   4193  N   VAL F  65      18.503  -8.542 -50.794  1.00 40.90      F    N
ATOM   4194  CA  VAL F  65      18.944  -9.106 -49.522  1.00 40.90      F    C
ATOM   4195  C   VAL F  65      19.641  -8.092 -48.625  1.00 40.90      F    C
ATOM   4196  O   VAL F  65      19.399  -8.082 -47.421  1.00 40.90      F    O
ATOM   4197  CB  VAL F  65      19.902 -10.292 -49.677  1.00 21.34      F    C
ATOM   4198  CG1 VAL F  65      20.243 -10.828 -48.325  1.00 21.34      F    C
ATOM   4199  CG2 VAL F  65      19.272 -11.382 -50.467  1.00 21.34      F    C
ATOM   4200  N   ILE F  66      20.502  -7.240 -49.179  1.00 44.90      F    N
ATOM   4201  CA  ILE F  66      21.173  -6.265 -48.322  1.00 44.90      F    C
ATOM   4202  C   ILE F  66      20.114  -5.447 -47.600  1.00 44.90      F    C
ATOM   4203  O   ILE F  66      20.117  -5.353 -46.378  1.00 44.90      F    O
ATOM   4204  CB  ILE F  66      22.075  -5.263 -49.086  1.00 38.68      F    C
ATOM   4205  CG1 ILE F  66      23.109  -5.980 -49.952  1.00 38.68      F    C
ATOM   4206  CG2 ILE F  66      22.821  -4.421 -48.085  1.00 38.68      F    C
ATOM   4207  CD1 ILE F  66      24.165  -6.723 -49.176  1.00 38.68      F    C
ATOM   4208  N   ARG F  67      19.195  -4.864 -48.357  1.00 34.81      F    N
ATOM   4209  CA  ARG F  67      18.159  -4.053 -47.749  1.00 34.81      F    C
ATOM   4210  C   ARG F  67      17.661  -4.678 -46.462  1.00 34.81      F    C
ATOM   4211  O   ARG F  67      18.030  -4.244 -45.376  1.00 34.81      F    O
ATOM   4212  CB  ARG F  67      16.995  -3.862 -48.699  1.00 68.53      F    C
ATOM   4213  CG  ARG F  67      15.960  -2.913 -48.174  1.00 68.53      F    C
ATOM   4214  CD  ARG F  67      14.960  -2.640 -49.261  1.00 68.53      F    C
ATOM   4215  NE  ARG F  67      15.644  -2.436 -50.534  1.00 68.53      F    N
ATOM   4216  CZ  ARG F  67      15.094  -1.864 -51.602  1.00 68.53      F    C
ATOM   4217  NH1 ARG F  67      13.837  -1.428 -51.556  1.00 68.53      F    N
ATOM   4218  NH2 ARG F  67      15.806  -1.723 -52.719  1.00 68.53      F    N
ATOM   4219  N   ASP F  68      16.835  -5.710 -46.581  1.00 44.44      F    N
ATOM   4220  CA  ASP F  68      16.288  -6.381 -45.414  1.00 44.44      F    C
ATOM   4221  C   ASP F  68      17.382  -6.697 -44.383  1.00 44.44      F    C
ATOM   4222  O   ASP F  68      17.203  -6.470 -43.178  1.00 44.44      F    O
ATOM   4223  CB  ASP F  68      15.576  -7.661 -45.850  1.00 54.94      F    C
ATOM   4224  CG  ASP F  68      14.176  -7.401 -46.403  1.00 54.94      F    C
ATOM   4225  OD1 ASP F  68      13.893  -6.269 -46.838  1.00 54.94      F    O
ATOM   4226  OD2 ASP F  68      13.354  -8.343 -46.416  1.00 54.94      F    O
ATOM   4227  N   SER F  69      18.522  -7.196 -44.851  1.00 36.43      F    N
ATOM   4228  CA  SER F  69      19.601  -7.541 -43.941  1.00 36.43      F    C
ATOM   4229  C   SER F  69      20.075  -6.341 -43.157  1.00 36.43      F    C
ATOM   4230  O   SER F  69      20.371  -6.455 -41.986  1.00 36.43      F    O
ATOM   4231  CB  SER F  69      20.779  -8.144 -44.692  1.00 86.09      F    C
ATOM   4232  OG  SER F  69      21.386  -7.176 -45.521  1.00 86.09      F    O
ATOM   4233  N   VAL F  70      20.160  -5.179 -43.775  1.00 48.11      F    N
ATOM   4234  CA  VAL F  70      20.608  -4.028 -43.010  1.00 48.11      F    C
ATOM   4235  C   VAL F  70      19.503  -3.518 -42.076  1.00 48.11      F    C
ATOM   4236  O   VAL F  70      19.792  -3.109 -40.950  1.00 48.11      F    O
ATOM   4237  CB  VAL F  70      21.113  -2.923 -43.933  1.00 28.88      F    C
ATOM   4238  CG1 VAL F  70      20.906  -1.586 -43.296  1.00 28.88      F    C
ATOM   4239  CG2 VAL F  70      22.585  -3.155 -44.223  1.00 28.88      F    C
ATOM   4240  N   THR F  71      18.249  -3.548 -42.533  1.00 30.78      F    N
ATOM   4241  CA  THR F  71      17.123  -3.144 -41.695  1.00 30.78      F    C
ATOM   4242  C   THR F  71      17.297  -3.819 -40.336  1.00 30.78      F    C
ATOM   4243  O   THR F  71      16.763  -3.376 -39.316  1.00 30.78      F    O
ATOM   4244  CB  THR F  71      15.789  -3.659 -42.238  1.00 40.16      F    C
ATOM   4245  OG1 THR F  71      15.520  -3.065 -43.507  1.00 40.16      F    O
ATOM   4246  CG2 THR F  71      14.659  -3.339 -41.277  1.00 40.16      F    C
ATOM   4247  N   TYR F  72      18.027  -4.923 -40.336  1.00 54.35      F    N
ATOM   4248  CA  TYR F  72      18.248  -5.658 -39.118  1.00 54.35      F    C
ATOM   4249  C   TYR F  72      19.327  -5.013 -38.300  1.00 54.35      F    C
ATOM   4250  O   TYR F  72      19.149  -4.836 -37.101  1.00 54.35      F    O
ATOM   4251  CB  TYR F  72      18.587  -7.110 -39.441  1.00 52.33      F    C
ATOM   4252  CG  TYR F  72      17.356  -7.971 -39.642  1.00 52.33      F    C
ATOM   4253  CD1 TYR F  72      17.365  -9.060 -40.509  1.00 52.33      F    C
ATOM   4254  CD2 TYR F  72      16.194  -7.726 -38.917  1.00 52.33      F    C
ATOM   4255  CE1 TYR F  72      16.240  -9.888 -40.637  1.00 52.33      F    C
ATOM   4256  CE2 TYR F  72      15.071  -8.540 -39.039  1.00 52.33      F    C
ATOM   4257  CZ  TYR F  72      15.100  -9.618 -39.895  1.00 52.33      F    C
ATOM   4258  OH  TYR F  72      13.991 -10.428 -39.985  1.00 52.33      F    O
ATOM   4259  N   THR F  73      20.433  -4.638 -38.938  1.00 45.27      F    N
ATOM   4260  CA  THR F  73      21.536  -4.003 -38.209  1.00 45.27      F    C
ATOM   4261  C   THR F  73      21.013  -2.720 -37.606  1.00 45.27      F    C
ATOM   4262  O   THR F  73      21.199  -2.466 -36.425  1.00 45.27      F    O
ATOM   4263  CB  THR F  73      22.733  -3.641 -39.120  1.00 50.05      F    C
ATOM   4264  OG1 THR F  73      22.569  -4.256 -40.403  1.00 50.05      F    O
ATOM   4265  CG2 THR F  73      24.036  -4.132 -38.509  1.00 50.05      F    C
ATOM   4266  N   GLU F  74      20.338  -1.916 -38.417  1.00 71.52      F    N
ATOM   4267  CA  GLU F  74      19.798  -0.657 -37.929  1.00 71.52      F    C
ATOM   4268  C   GLU F  74      18.913  -0.842 -36.707  1.00 71.52      F    C
ATOM   4269  O   GLU F  74      18.887   0.005 -35.821  1.00 71.52      F    O
ATOM   4270  CB  GLU F  74      19.012   0.053 -39.027  1.00127.55      F    C
ATOM   4271  CG  GLU F  74      19.878   0.515 -40.176  1.00127.55      F    C
ATOM   4272  CD  GLU F  74      19.138   1.421 -41.130  1.00127.55      F    C
ATOM   4273  OE1 GLU F  74      18.111   0.979 -41.694  1.00127.55      F    O
ATOM   4274  OE2 GLU F  74      19.587   2.574 -41.313  1.00127.55      F    O
ATOM   4275  N   HIS F  75      18.192  -1.954 -36.653  1.00 62.32      F    N
ATOM   4276  CA  HIS F  75      17.307  -2.215 -35.527  1.00 62.32      F    C
ATOM   4277  C   HIS F  75      18.108  -2.633 -34.312  1.00 62.32      F    C
ATOM   4278  O   HIS F  75      17.706  -2.381 -33.186  1.00 62.32      F    O
ATOM   4279  CB  HIS F  75      16.308  -3.319 -35.866  1.00 52.25      F    C
ATOM   4280  CG  HIS F  75      15.256  -3.508 -34.824  1.00 52.25      F    C
ATOM   4281  ND1 HIS F  75      14.058  -2.831 -34.850  1.00 52.25      F    N
ATOM   4282  CD2 HIS F  75      15.250  -4.242 -33.687  1.00 52.25      F    C
ATOM   4283  CE1 HIS F  75      13.358  -3.138 -33.772  1.00 52.25      F    C
ATOM   4284  NE2 HIS F  75      14.060  -3.991 -33.048  1.00 52.25      F    N
ATOM   4285  N   ALA F  76      19.236  -3.290 -34.544  1.00 83.16      F    N
ATOM   4286  CA  ALA F  76      20.084  -3.732 -33.445  1.00 83.16      F    C
ATOM   4287  C   ALA F  76      20.871  -2.532 -32.939  1.00 83.16      F    C
ATOM   4288  O   ALA F  76      21.630  -2.624 -31.976  1.00 83.16      F    O
ATOM   4289  CB  ALA F  76      21.035  -4.830 -33.918  1.00 89.10      F    C
ATOM   4290  N   LYS F  77      20.670  -1.400 -33.603  1.00 73.27      F    N
ATOM   4291  CA  LYS F  77      21.351  -0.168 -33.256  1.00 73.27      F    C
ATOM   4292  C   LYS F  77      22.834  -0.303 -33.554  1.00 73.27      F    C
ATOM   4293  O   LYS F  77      23.620   0.591 -33.238  1.00 73.27      F    O
ATOM   4294  CB  LYS F  77      21.117   0.158 -31.788  1.00 72.61      F    C
ATOM   4295  CG  LYS F  77      19.663   0.477 -31.483  1.00 72.61      F    C
ATOM   4296  CD  LYS F  77      19.397   0.498 -29.981  1.00 72.61      F    C
ATOM   4297  CE  LYS F  77      17.929   0.811 -29.656  1.00 72.61      F    C
ATOM   4298  NZ  LYS F  77      17.657   0.909 -28.183  1.00 72.61      F    N
ATOM   4299  N   ARG F  78      23.202  -1.424 -34.180  1.00 60.34      F    N
ATOM   4300  CA  ARG F  78      24.587  -1.707 -34.555  1.00 60.34      F    C
ATOM   4301  C   ARG F  78      24.954  -0.983 -35.845  1.00 60.34      F    C
ATOM   4302  O   ARG F  78      24.106  -0.362 -36.491  1.00 60.34      F    O
ATOM   4303  CB  ARG F  78      24.800  -3.209 -34.757  1.00 76.07      F    C
ATOM   4304  CG  ARG F  78      24.635  -4.058 -33.508  1.00 76.07      F    C
ATOM   4305  CD  ARG F  78      25.382  -5.395 -33.625  1.00 76.07      F    C
ATOM   4306  NE  ARG F  78      24.541  -6.514 -34.040  1.00 76.07      F    N
ATOM   4307  CZ  ARG F  78      23.887  -6.583 -35.197  1.00 76.07      F    C
ATOM   4308  NH1 ARG F  78      23.964  -5.595 -36.077  1.00 76.07      F    N
ATOM   4309  NH2 ARG F  78      23.152  -7.648 -35.477  1.00 76.07      F    N
ATOM   4310  N   LYS F  79      26.228  -1.063 -36.212  1.00 76.34      F    N
ATOM   4311  CA  LYS F  79      26.725  -0.428 -37.426  1.00 76.34      F    C
ATOM   4312  C   LYS F  79      27.692  -1.421 -38.052  1.00 76.34      F    C
ATOM   4313  O   LYS F  79      28.647  -1.062 -38.741  1.00 76.34      F    O
ATOM   4314  CB  LYS F  79      27.434   0.885 -37.083  1.00177.31      F    C
ATOM   4315  CG  LYS F  79      27.410   1.926 -38.196  1.00177.31      F    C
ATOM   4316  CD  LYS F  79      27.828   3.292 -37.667  1.00177.31      F    C
ATOM   4317  CE  LYS F  79      27.668   4.380 -38.717  1.00177.31      F    C
ATOM   4318  NZ  LYS F  79      28.006   5.723 -38.166  1.00177.31      F    N
ATOM   4319  N   THR F  80      27.410  -2.692 -37.795  1.00 78.73      F    N
ATOM   4320  CA  THR F  80      28.212  -3.786 -38.304  1.00 78.73      F    C
ATOM   4321  C   THR F  80      27.289  -4.943 -38.698  1.00 78.73      F    C
ATOM   4322  O   THR F  80      26.745  -5.640 -37.846  1.00 78.73      F    O
ATOM   4323  CB  THR F  80      29.208  -4.249 -37.235  1.00 63.48      F    C
ATOM   4324  OG1 THR F  80      29.570  -3.125 -36.422  1.00 63.48      F    O
ATOM   4325  CG2 THR F  80      30.465  -4.833 -37.880  1.00 63.48      F    C
ATOM   4326  N   VAL F  81      27.103  -5.110 -40.003  1.00 57.64      F    N
ATOM   4327  CA  VAL F  81      26.276  -6.171 -40.573  1.00 57.64      F    C
ATOM   4328  C   VAL F  81      26.869  -7.530 -40.209  1.00 57.64      F    C
ATOM   4329  O   VAL F  81      27.902  -7.921 -40.742  1.00 57.64      F    O
ATOM   4330  CB  VAL F  81      26.235  -6.066 -42.123  1.00 43.68      F    C
ATOM   4331  CG1 VAL F  81      25.624  -7.315 -42.717  1.00 43.68      F    C
ATOM   4332  CG2 VAL F  81      25.440  -4.848 -42.543  1.00 43.68      F    C
ATOM   4333  N   THR F  82      26.213  -8.247 -39.306  1.00 42.60      F    N
ATOM   4334  CA  THR F  82      26.685  -9.558 -38.887  1.00 42.60      F    C
ATOM   4335  C   THR F  82      26.261 -10.594 -39.901  1.00 42.60      F    C
ATOM   4336  O   THR F  82      25.665 -10.253 -40.912  1.00 42.60      F    O
ATOM   4337  CB  THR F  82      26.086  -9.932 -37.556  1.00 42.34      F    C
ATOM   4338  OG1 THR F  82      24.933  -9.118 -37.322  1.00 42.34      F    O
ATOM   4339  CG2 THR F  82      27.090  -9.734 -36.457  1.00 42.34      F    C
ATOM   4340  N   SER F  83      26.557 -11.862 -39.649  1.00 54.30      F    N
ATOM   4341  CA  SER F  83      26.140 -12.880 -40.596  1.00 54.30      F    C
ATOM   4342  C   SER F  83      24.730 -13.359 -40.281  1.00 54.30      F    C
ATOM   4343  O   SER F  83      23.928 -13.575 -41.190  1.00 54.30      F    O
ATOM   4344  CB  SER F  83      27.131 -14.033 -40.617  1.00 71.16      F    C
ATOM   4345  OG  SER F  83      28.295 -13.636 -41.324  1.00 71.16      F    O
ATOM   4346  N   LEU F  84      24.401 -13.512 -39.005  1.00 63.08      F    N
ATOM   4347  CA  LEU F  84      23.042 -13.918 -38.716  1.00 63.08      F    C
ATOM   4348  C   LEU F  84      22.167 -12.743 -39.114  1.00 63.08      F    C
ATOM   4349  O   LEU F  84      20.967 -12.712 -38.862  1.00 63.08      F    O
ATOM   4350  CB  LEU F  84      22.836 -14.270 -37.241  1.00 32.95      F    C
ATOM   4351  CG  LEU F  84      22.982 -15.760 -36.902  1.00 32.95      F    C
ATOM   4352  CD1 LEU F  84      22.165 -16.027 -35.674  1.00 32.95      F    C
ATOM   4353  CD2 LEU F  84      22.471 -16.666 -38.015  1.00 32.95      F    C
ATOM   4354  N   ASP F  85      22.793 -11.763 -39.742  1.00 49.40      F    N
ATOM   4355  CA  ASP F  85      22.085 -10.594 -40.215  1.00 49.40      F    C
ATOM   4356  C   ASP F  85      21.698 -10.917 -41.661  1.00 49.40      F    C
ATOM   4357  O   ASP F  85      20.538 -10.778 -42.060  1.00 49.40      F    O
ATOM   4358  CB  ASP F  85      23.014  -9.387 -40.161  1.00 52.52      F    C
ATOM   4359  CG  ASP F  85      22.476  -8.290 -39.290  1.00 52.52      F    C
ATOM   4360  OD1 ASP F  85      21.542  -8.573 -38.501  1.00 52.52      F    O
ATOM   4361  OD2 ASP F  85      22.992  -7.151 -39.394  1.00 52.52      F    O
ATOM   4362  N   VAL F  86      22.693 -11.357 -42.430  1.00 42.09      F    N
ATOM   4363  CA  VAL F  86      22.510 -11.737 -43.816  1.00 42.09      F    C
ATOM   4364  C   VAL F  86      21.567 -12.921 -43.796  1.00 42.09      F    C
ATOM   4365  O   VAL F  86      20.644 -13.008 -44.599  1.00 42.09      F    O
ATOM   4366  CB  VAL F  86      23.866 -12.152 -44.448  1.00 42.44      F    C
ATOM   4367  CG1 VAL F  86      23.656 -13.117 -45.590  1.00 42.44      F    C
ATOM   4368  CG2 VAL F  86      24.584 -10.929 -44.972  1.00 42.44      F    C
ATOM   4369  N   VAL F  87      21.806 -13.818 -42.846  1.00 43.72      F    N
ATOM   4370  CA  VAL F  87      21.017 -15.031 -42.661  1.00 43.72      F    C
ATOM   4371  C   VAL F  87      19.518 -14.838 -42.389  1.00 43.72      F    C
ATOM   4372  O   VAL F  87      18.678 -15.384 -43.105  1.00 43.72      F    O
ATOM   4373  CB  VAL F  87      21.616 -15.870 -41.530  1.00 20.03      F    C
ATOM   4374  CG1 VAL F  87      20.549 -16.727 -40.897  1.00 20.03      F    C
ATOM   4375  CG2 VAL F  87      22.751 -16.740 -42.080  1.00 20.03      F    C
ATOM   4376  N   TYR F  88      19.167 -14.101 -41.346  1.00 38.84      F    N
ATOM   4377  CA  TYR F  88      17.757 -13.882 -41.069  1.00 38.84      F    C
ATOM   4378  C   TYR F  88      17.122 -13.204 -42.279  1.00 38.84      F    C
ATOM   4379  O   TYR F  88      15.959 -13.443 -42.599  1.00 38.84      F    O
ATOM   4380  CB  TYR F  88      17.572 -13.005 -39.835  1.00 64.07      F    C
ATOM   4381  CG  TYR F  88      18.089 -13.624 -38.571  1.00 64.07      F    C
ATOM   4382  CD1 TYR F  88      18.110 -12.909 -37.389  1.00 64.07      F    C
ATOM   4383  CD2 TYR F  88      18.556 -14.924 -38.548  1.00 64.07      F    C
ATOM   4384  CE1 TYR F  88      18.584 -13.473 -36.207  1.00 64.07      F    C
ATOM   4385  CE2 TYR F  88      19.028 -15.502 -37.368  1.00 64.07      F    C
ATOM   4386  CZ  TYR F  88      19.033 -14.768 -36.204  1.00 64.07      F    C
ATOM   4387  OH  TYR F  88      19.437 -15.346 -35.026  1.00 64.07      F    O
ATOM   4388  N   ALA F  89      17.890 -12.361 -42.959  1.00 38.11      F    N
ATOM   4389  CA  ALA F  89      17.357 -11.663 -44.114  1.00 38.11      F    C
ATOM   4390  C   ALA F  89      17.032 -12.687 -45.184  1.00 38.11      F    C
ATOM   4391  O   ALA F  89      15.970 -12.645 -45.802  1.00 38.11      F    O
ATOM   4392  CB  ALA F  89      18.358 -10.654 -44.627  1.00 32.01      F    C
ATOM   4393  N   LEU F  90      17.949 -13.615 -45.406  1.00 31.45      F    N
ATOM   4394  CA  LEU F  90      17.705 -14.641 -46.390  1.00 31.45      F    C
ATOM   4395  C   LEU F  90      16.486 -15.441 -45.972  1.00 31.45      F    C
ATOM   4396  O   LEU F  90      15.504 -15.509 -46.707  1.00 31.45      F    O
ATOM   4397  CB  LEU F  90      18.905 -15.553 -46.502  1.00 22.34      F    C
ATOM   4398  CG  LEU F  90      20.107 -14.906 -47.180  1.00 22.34      F    C
ATOM   4399  CD1 LEU F  90      21.297 -15.867 -47.087  1.00 22.34      F    C
ATOM   4400  CD2 LEU F  90      19.784 -14.573 -48.640  1.00 22.34      F    C
ATOM   4401  N   LYS F  91      16.524 -16.037 -44.786  1.00 42.10      F    N
ATOM   4402  CA  LYS F  91      15.375 -16.817 -44.354  1.00 42.10      F    C
ATOM   4403  C   LYS F  91      14.065 -16.101 -44.634  1.00 42.10      F    C
ATOM   4404  O   LYS F  91      13.186 -16.649 -45.292  1.00 42.10      F    O
ATOM   4405  CB  LYS F  91      15.447 -17.148 -42.870  1.00 36.32      F    C
ATOM   4406  CG  LYS F  91      14.350 -18.125 -42.464  1.00 36.32      F    C
ATOM   4407  CD  LYS F  91      14.623 -18.760 -41.119  1.00 36.32      F    C
ATOM   4408  CE  LYS F  91      14.003 -20.140 -41.025  1.00 36.32      F    C
ATOM   4409  NZ  LYS F  91      14.337 -20.802 -39.730  1.00 36.32      F    N
ATOM   4410  N   ARG F  92      13.952 -14.874 -44.125  1.00 44.48      F    N
ATOM   4411  CA  ARG F  92      12.766 -14.022 -44.293  1.00 44.48      F    C
ATOM   4412  C   ARG F  92      12.152 -14.249 -45.664  1.00 44.48      F    C
ATOM   4413  O   ARG F  92      10.941 -14.385 -45.800  1.00 44.48      F    O
ATOM   4414  CB  ARG F  92      13.158 -12.527 -44.180  1.00 68.63      F    C
ATOM   4415  CG  ARG F  92      12.211 -11.634 -43.361  1.00 68.63      F    C
ATOM   4416  CD  ARG F  92      11.915 -10.316 -44.045  1.00 68.63      F    C
ATOM   4417  NE  ARG F  92      10.810 -10.464 -44.990  1.00 68.63      F    N
ATOM   4418  CZ  ARG F  92      10.422  -9.548 -45.881  1.00 68.63      F    C
ATOM   4419  NH1 ARG F  92      11.044  -8.376 -45.974  1.00 68.63      F    N
ATOM   4420  NH2 ARG F  92       9.406  -9.817 -46.700  1.00 68.63      F    N
ATOM   4421  N   GLN F  93      13.027 -14.302 -46.662  1.00 46.83      F    N
ATOM   4422  CA  GLN F  93      12.662 -14.457 -48.059  1.00 46.83      F    C
ATOM   4423  C   GLN F  93      12.522 -15.859 -48.642  1.00 46.83      F    C
ATOM   4424  O   GLN F  93      12.419 -16.004 -49.854  1.00 46.83      F    O
ATOM   4425  CB  GLN F  93      13.662 -13.697 -48.914  1.00 72.44      F    C
ATOM   4426  CG  GLN F  93      13.601 -12.211 -48.744  1.00 72.44      F    C
ATOM   4427  CD  GLN F  93      14.813 -11.552 -49.317  1.00 72.44      F    C
ATOM   4428  OE1 GLN F  93      15.477 -12.108 -50.202  1.00 72.44      F    O
ATOM   4429  NE2 GLN F  93      15.118 -10.358 -48.830  1.00 72.44      F    N
ATOM   4430  N   GLY F  94      12.534 -16.896 -47.825  1.00 61.34      F    N
ATOM   4431  CA  GLY F  94      12.376 -18.212 -48.406  1.00 61.34      F    C
ATOM   4432  C   GLY F  94      13.689 -18.873 -48.734  1.00 61.34      F    C
ATOM   4433  O   GLY F  94      13.767 -20.097 -48.800  1.00 61.34      F    O
ATOM   4434  N   ARG F  95      14.723 -18.076 -48.951  1.00 48.09      F    N
ATOM   4435  CA  ARG F  95      16.024 -18.633 -49.245  1.00 48.09      F    C
ATOM   4436  C   ARG F  95      16.685 -18.863 -47.890  1.00 48.09      F    C
ATOM   4437  O   ARG F  95      17.054 -17.919 -47.207  1.00 48.09      F    O
ATOM   4438  CB  ARG F  95      16.822 -17.655 -50.084  1.00 57.05      F    C
ATOM   4439  CG  ARG F  95      16.027 -17.095 -51.236  1.00 57.05      F    C
ATOM   4440  CD  ARG F  95      16.929 -16.808 -52.395  1.00 57.05      F    C
ATOM   4441  NE  ARG F  95      17.692 -18.010 -52.715  1.00 57.05      F    N
ATOM   4442  CZ  ARG F  95      17.359 -18.873 -53.672  1.00 57.05      F    C
ATOM   4443  NH1 ARG F  95      16.269 -18.642 -54.408  1.00 57.05      F    N
ATOM   4444  NH2 ARG F  95      18.103 -19.967 -53.882  1.00 57.05      F    N
ATOM   4445  N   THR F  96      16.809 -20.121 -47.487  1.00 48.09      F    N
ATOM   4446  CA  THR F  96      17.397 -20.467 -46.200  1.00 48.09      F    C
ATOM   4447  C   THR F  96      18.824 -20.955 -46.414  1.00 48.09      F    C
ATOM   4448  O   THR F  96      19.091 -21.715 -47.346  1.00 48.09      F    O
ATOM   4449  CB  THR F  96      16.560 -21.540 -45.522  1.00 36.53      F    C
ATOM   4450  OG1 THR F  96      15.237 -21.037 -45.294  1.00 36.53      F    O
ATOM   4451  CG2 THR F  96      17.178 -21.942 -44.230  1.00 36.53      F    C
ATOM   4452  N   LEU F  97      19.733 -20.533 -45.537  1.00 45.27      F    N
ATOM   4453  CA  LEU F  97      21.152 -20.852 -45.672  1.00 45.27      F    C
ATOM   4454  C   LEU F  97      21.756 -21.575 -44.493  1.00 45.27      F    C
ATOM   4455  O   LEU F  97      21.536 -21.202 -43.346  1.00 45.27      F    O
ATOM   4456  CB  LEU F  97      21.911 -19.547 -45.898  1.00 26.16      F    C
ATOM   4457  CG  LEU F  97      23.432 -19.498 -46.019  1.00 26.16      F    C
ATOM   4458  CD1 LEU F  97      23.922 -20.214 -47.275  1.00 26.16      F    C
ATOM   4459  CD2 LEU F  97      23.845 -18.036 -46.027  1.00 26.16      F    C
ATOM   4460  N   TYR F  98      22.550 -22.597 -44.780  1.00 36.43      F    N
ATOM   4461  CA  TYR F  98      23.202 -23.380 -43.736  1.00 36.43      F    C
ATOM   4462  C   TYR F  98      24.694 -23.218 -43.829  1.00 36.43      F    C
ATOM   4463  O   TYR F  98      25.237 -23.178 -44.926  1.00 36.43      F    O
ATOM   4464  CB  TYR F  98      22.876 -24.859 -43.890  1.00 29.85      F    C
ATOM   4465  CG  TYR F  98      21.508 -25.268 -43.406  1.00 29.85      F    C
ATOM   4466  CD1 TYR F  98      20.610 -24.334 -42.926  1.00 29.85      F    C
ATOM   4467  CD2 TYR F  98      21.106 -26.589 -43.475  1.00 29.85      F    C
ATOM   4468  CE1 TYR F  98      19.345 -24.706 -42.541  1.00 29.85      F    C
ATOM   4469  CE2 TYR F  98      19.855 -26.976 -43.086  1.00 29.85      F    C
ATOM   4470  CZ  TYR F  98      18.970 -26.036 -42.623  1.00 29.85      F    C
ATOM   4471  OH  TYR F  98      17.702 -26.422 -42.252  1.00 29.85      F    O
ATOM   4472  N   GLY F  99      25.352 -23.130 -42.675  1.00 69.57      F    N
ATOM   4473  CA  GLY F  99      26.800 -22.987 -42.638  1.00 69.57      F    C
ATOM   4474  C   GLY F  99      27.313 -21.655 -42.118  1.00 69.57      F    C
ATOM   4475  O   GLY F  99      28.486 -21.338 -42.278  1.00 69.57      F    O
ATOM   4476  N   PHE F 100      26.441 -20.871 -41.494  1.00 40.46      F    N
ATOM   4477  CA  PHE F 100      26.830 -19.568 -40.969  1.00 40.46      F    C
ATOM   4478  C   PHE F 100      26.118 -19.159 -39.694  1.00 40.46      F    C
ATOM   4479  O   PHE F 100      26.097 -17.983 -39.364  1.00 40.46      F    O
ATOM   4480  CB  PHE F 100      26.565 -18.481 -41.990  1.00 38.09      F    C
ATOM   4481  CG  PHE F 100      27.357 -18.611 -43.225  1.00 38.09      F    C
ATOM   4482  CD1 PHE F 100      26.905 -19.390 -44.266  1.00 38.09      F    C
ATOM   4483  CD2 PHE F 100      28.547 -17.918 -43.368  1.00 38.09      F    C
ATOM   4484  CE1 PHE F 100      27.627 -19.471 -45.447  1.00 38.09      F    C
ATOM   4485  CE2 PHE F 100      29.275 -17.988 -44.537  1.00 38.09      F    C
ATOM   4486  CZ  PHE F 100      28.819 -18.765 -45.583  1.00 38.09      F    C
ATOM   4487  N   GLY F 101      25.520 -20.099 -38.978  1.00 63.74      F    N
ATOM   4488  CA  GLY F 101      24.837 -19.710 -37.758  1.00 63.74      F    C
ATOM   4489  C   GLY F 101      23.352 -19.950 -37.848  1.00 63.74      F    C
ATOM   4490  O   GLY F 101      22.874 -20.502 -38.834  1.00 63.74      F    O
ATOM   4491  N   GLY F 102      22.619 -19.537 -36.821  1.00 84.67      F    N
ATOM   4492  CA  GLY F 102      21.184 -19.747 -36.818  1.00 84.67      F    C
ATOM   4493  C   GLY F 102      20.848 -21.226 -36.699  1.00 84.67      F    C
ATOM   4494  O   GLY F 102      21.781 -22.034 -36.496  1.00 84.67      F    O
ATOM   4495  OXT GLY F 102      19.654 -21.584 -36.806  1.00159.37      F    O
TER    4496      GLY F 102 
ATOM   4497  N   LYS G  13     -13.233  11.134 -14.365  1.00197.77      G    N
ATOM   4498  CA  LYS G  13     -14.508  10.395 -14.583  1.00197.77      G    C
ATOM   4499  C   LYS G  13     -14.702  10.008 -16.050  1.00197.77      G    C
ATOM   4500  O   LYS G  13     -14.303   8.920 -16.467  1.00197.77      G    O
ATOM   4501  CB  LYS G  13     -15.694  11.243 -14.125  1.00184.08      G    C
ATOM   4502  CG  LYS G  13     -17.033  10.584 -14.385  1.00184.08      G    C
ATOM   4503  CD  LYS G  13     -18.169  11.585 -14.310  1.00184.08      G    C
ATOM   4504  CE  LYS G  13     -19.478  10.952 -14.758  1.00184.08      G    C
ATOM   4505  NZ  LYS G  13     -20.603  11.926 -14.747  1.00184.08      G    N
ATOM   4506  N   ALA G  14     -15.318  10.899 -16.826  1.00186.52      G    N
ATOM   4507  CA  ALA G  14     -15.572  10.647 -18.244  1.00186.52      G    C
ATOM   4508  C   ALA G  14     -14.336  10.084 -18.932  1.00186.52      G    C
ATOM   4509  O   ALA G  14     -13.215  10.270 -18.454  1.00186.52      G    O
ATOM   4510  CB  ALA G  14     -16.010  11.932 -18.935  1.00 75.02      G    C
ATOM   4511  N   SER G  15     -14.539   9.400 -20.056  1.00167.24      G    N
ATOM   4512  CA  SER G  15     -13.420   8.810 -20.781  1.00167.24      G    C
ATOM   4513  C   SER G  15     -13.760   8.283 -22.176  1.00167.24      G    C
ATOM   4514  O   SER G  15     -14.860   7.786 -22.416  1.00167.24      G    O
ATOM   4515  CB  SER G  15     -12.815   7.675 -19.948  1.00134.25      G    C
ATOM   4516  OG  SER G  15     -13.800   6.719 -19.593  1.00103.02      G    O
ATOM   4517  N   GLN G  16     -12.800   8.405 -23.089  1.00134.37      G    N
ATOM   4518  CA  GLN G  16     -12.950   7.918 -24.458  1.00134.37      G    C
ATOM   4519  C   GLN G  16     -12.274   6.548 -24.536  1.00134.37      G    C
ATOM   4520  O   GLN G  16     -11.955   5.943 -23.512  1.00134.37      G    O
ATOM   4521  CB  GLN G  16     -12.255   8.851 -25.458  1.00121.49      G    C
ATOM   4522  CG  GLN G  16     -12.956  10.159 -25.792  1.00121.49      G    C
ATOM   4523  CD  GLN G  16     -12.170  10.974 -26.820  1.00121.49      G    C
ATOM   4524  OE1 GLN G  16     -11.013  11.334 -26.589  1.00121.49      G    O
ATOM   4525  NE2 GLN G  16     -12.797  11.263 -27.960  1.00121.49      G    N
ATOM   4526  N   SER G  17     -12.047   6.081 -25.761  1.00 77.06      G    N
ATOM   4527  CA  SER G  17     -11.396   4.798 -26.022  1.00 77.06      G    C
ATOM   4528  C   SER G  17      -9.972   5.071 -26.492  1.00 77.06      G    C
ATOM   4529  O   SER G  17      -9.675   6.162 -26.976  1.00 77.06      G    O
ATOM   4530  CB  SER G  17     -12.159   4.037 -27.114  1.00 56.27      G    C
ATOM   4531  OG  SER G  17     -12.207   4.771 -28.337  1.00 56.27      G    O
ATOM   4532  N   ARG G  18      -9.088   4.091 -26.350  1.00 69.69      G    N
ATOM   4533  CA  ARG G  18      -7.711   4.280 -26.795  1.00 69.69      G    C
ATOM   4534  C   ARG G  18      -7.689   4.557 -28.297  1.00 69.69      G    C
ATOM   4535  O   ARG G  18      -6.823   5.272 -28.804  1.00 69.69      G    O
ATOM   4536  CB  ARG G  18      -6.873   3.046 -26.489  1.00 71.18      G    C
ATOM   4537  CG  ARG G  18      -5.845   3.273 -25.408  1.00 71.18      G    C
ATOM   4538  CD  ARG G  18      -4.973   2.040 -25.217  1.00 71.18      G    C
ATOM   4539  NE  ARG G  18      -5.762   0.854 -24.890  1.00 71.18      G    N
ATOM   4540  CZ  ARG G  18      -5.242  -0.347 -24.668  1.00 71.18      G    C
ATOM   4541  NH1 ARG G  18      -3.928  -0.527 -24.733  1.00 71.18      G    N
ATOM   4542  NH2 ARG G  18      -6.035  -1.371 -24.392  1.00 71.18      G    N
ATOM   4543  N   SER G  19      -8.651   3.979 -29.007  1.00 57.11      G    N
ATOM   4544  CA  SER G  19      -8.751   4.175 -30.439  1.00 57.11      G    C
ATOM   4545  C   SER G  19      -9.106   5.621 -30.639  1.00 57.11      G    C
ATOM   4546  O   SER G  19      -8.574   6.287 -31.530  1.00 57.11      G    O
ATOM   4547  CB  SER G  19      -9.844   3.289 -31.016  1.00 59.03      G    C
ATOM   4548  OG  SER G  19      -9.548   1.933 -30.761  1.00 59.03      G    O
ATOM   4549  N   ALA G  20     -10.012   6.098 -29.790  1.00 67.47      G    N
ATOM   4550  CA  ALA G  20     -10.466   7.477 -29.832  1.00 67.47      G    C
ATOM   4551  C   ALA G  20      -9.289   8.419 -29.623  1.00 67.47      G    C
ATOM   4552  O   ALA G  20      -9.181   9.437 -30.304  1.00 67.47      G    O
ATOM   4553  CB  ALA G  20     -11.505   7.703 -28.768  1.00 88.86      G    C
ATOM   4554  N   LYS G  21      -8.405   8.068 -28.690  1.00 56.24      G    N
ATOM   4555  CA  LYS G  21      -7.229   8.884 -28.389  1.00 56.24      G    C
ATOM   4556  C   LYS G  21      -6.305   9.031 -29.590  1.00 56.24      G    C
ATOM   4557  O   LYS G  21      -5.896  10.143 -29.936  1.00 56.24      G    O
ATOM   4558  CB  LYS G  21      -6.425   8.275 -27.241  1.00 90.57      G    C
ATOM   4559  CG  LYS G  21      -7.156   8.160 -25.918  1.00 90.57      G    C
ATOM   4560  CD  LYS G  21      -6.225   7.535 -24.889  1.00 90.57      G    C
ATOM   4561  CE  LYS G  21      -6.902   7.262 -23.559  1.00 90.57      G    C
ATOM   4562  NZ  LYS G  21      -5.985   6.484 -22.671  1.00 90.57      G    N
ATOM   4563  N   ALA G  22      -5.983   7.897 -30.214  1.00 55.35      G    N
ATOM   4564  CA  ALA G  22      -5.091   7.838 -31.377  1.00 55.35      G    C
ATOM   4565  C   ALA G  22      -5.735   8.282 -32.687  1.00 55.35      G    C
ATOM   4566  O   ALA G  22      -5.117   8.240 -33.747  1.00 55.35      G    O
ATOM   4567  CB  ALA G  22      -4.544   6.425 -31.526  1.00 72.69      G    C
ATOM   4568  N   GLY G  23      -6.980   8.713 -32.616  1.00 47.99      G    N
ATOM   4569  CA  GLY G  23      -7.641   9.155 -33.820  1.00 47.99      G    C
ATOM   4570  C   GLY G  23      -7.855   7.990 -34.750  1.00 47.99      G    C
ATOM   4571  O   GLY G  23      -7.800   8.144 -35.975  1.00 47.99      G    O
ATOM   4572  N   LEU G  24      -8.107   6.822 -34.164  1.00 65.95      G    N
ATOM   4573  CA  LEU G  24      -8.332   5.606 -34.941  1.00 65.95      G    C
ATOM   4574  C   LEU G  24      -9.751   5.080 -34.792  1.00 65.95      G    C
ATOM   4575  O   LEU G  24     -10.437   5.360 -33.804  1.00 65.95      G    O
ATOM   4576  CB  LEU G  24      -7.351   4.511 -34.511  1.00 33.61      G    C
ATOM   4577  CG  LEU G  24      -5.882   4.885 -34.650  1.00 33.61      G    C
ATOM   4578  CD1 LEU G  24      -5.015   3.789 -34.064  1.00 33.61      G    C
ATOM   4579  CD2 LEU G  24      -5.561   5.116 -36.118  1.00 33.61      G    C
ATOM   4580  N   THR G  25     -10.188   4.312 -35.783  1.00 60.22      G    N
ATOM   4581  CA  THR G  25     -11.512   3.744 -35.728  1.00 60.22      G    C
ATOM   4582  C   THR G  25     -11.452   2.221 -35.756  1.00 60.22      G    C
ATOM   4583  O   THR G  25     -12.475   1.562 -35.827  1.00 60.22      G    O
ATOM   4584  CB  THR G  25     -12.447   4.327 -36.849  1.00 43.77      G    C
ATOM   4585  OG1 THR G  25     -13.062   3.261 -37.574  1.00 43.77      G    O
ATOM   4586  CG2 THR G  25     -11.679   5.247 -37.793  1.00 43.77      G    C
ATOM   4587  N   PHE G  26     -10.247   1.665 -35.688  1.00 42.71      G    N
ATOM   4588  CA  PHE G  26     -10.060   0.208 -35.630  1.00 42.71      G    C
ATOM   4589  C   PHE G  26      -9.783  -0.051 -34.142  1.00 42.71      G    C
ATOM   4590  O   PHE G  26      -9.090   0.737 -33.496  1.00 42.71      G    O
ATOM   4591  CB  PHE G  26      -8.859  -0.233 -36.487  1.00 39.69      G    C
ATOM   4592  CG  PHE G  26      -9.237  -0.780 -37.850  1.00 39.69      G    C
ATOM   4593  CD1 PHE G  26     -10.224  -0.175 -38.620  1.00 39.69      G    C
ATOM   4594  CD2 PHE G  26      -8.601  -1.894 -38.363  1.00 39.69      G    C
ATOM   4595  CE1 PHE G  26     -10.571  -0.676 -39.876  1.00 39.69      G    C
ATOM   4596  CE2 PHE G  26      -8.944  -2.396 -39.617  1.00 39.69      G    C
ATOM   4597  CZ  PHE G  26      -9.930  -1.786 -40.371  1.00 39.69      G    C
ATOM   4598  N   PRO G  27     -10.283  -1.171 -33.588  1.00 56.01      G    N
ATOM   4599  CA  PRO G  27     -10.102  -1.519 -32.169  1.00 56.01      G    C
ATOM   4600  C   PRO G  27      -8.677  -1.682 -31.631  1.00 56.01      G    C
ATOM   4601  O   PRO G  27      -8.066  -2.742 -31.767  1.00 56.01      G    O
ATOM   4602  CB  PRO G  27     -10.905  -2.800 -32.037  1.00 69.64      G    C
ATOM   4603  CG  PRO G  27     -10.597  -3.478 -33.330  1.00 69.64      G    C
ATOM   4604  CD  PRO G  27     -10.690  -2.362 -34.360  1.00 69.64      G    C
ATOM   4605  N   VAL G  28      -8.172  -0.633 -30.990  1.00 39.16      G    N
ATOM   4606  CA  VAL G  28      -6.833  -0.642 -30.413  1.00 39.16      G    C
ATOM   4607  C   VAL G  28      -6.699  -1.609 -29.246  1.00 39.16      G    C
ATOM   4608  O   VAL G  28      -5.704  -2.323 -29.128  1.00 39.16      G    O
ATOM   4609  CB  VAL G  28      -6.435   0.760 -29.919  1.00 32.07      G    C
ATOM   4610  CG1 VAL G  28      -4.957   0.770 -29.493  1.00 32.07      G    C
ATOM   4611  CG2 VAL G  28      -6.682   1.776 -31.031  1.00 32.07      G    C
ATOM   4612  N   GLY G  29      -7.701  -1.623 -28.379  1.00 56.62      G    N
ATOM   4613  CA  GLY G  29      -7.658  -2.509 -27.234  1.00 56.62      G    C
ATOM   4614  C   GLY G  29      -7.636  -3.958 -27.653  1.00 56.62      G    C
ATOM   4615  O   GLY G  29      -6.915  -4.765 -27.061  1.00 56.62      G    O
ATOM   4616  N   ARG G  30      -8.430  -4.273 -28.679  1.00 39.15      G    N
ATOM   4617  CA  ARG G  30      -8.556  -5.632 -29.239  1.00 39.15      G    C
ATOM   4618  C   ARG G  30      -7.231  -6.101 -29.818  1.00 39.15      G    C
ATOM   4619  O   ARG G  30      -6.745  -7.186 -29.509  1.00 39.15      G    O
ATOM   4620  CB  ARG G  30      -9.615  -5.643 -30.344  1.00 55.27      G    C
ATOM   4621  CG  ARG G  30      -9.788  -6.976 -31.005  1.00 55.27      G    C
ATOM   4622  CD  ARG G  30     -10.802  -6.912 -32.127  1.00 55.27      G    C
ATOM   4623  NE  ARG G  30     -12.142  -6.603 -31.644  1.00 55.27      G    N
ATOM   4624  CZ  ARG G  30     -13.245  -6.724 -32.382  1.00 55.27      G    C
ATOM   4625  NH1 ARG G  30     -13.152  -7.153 -33.638  1.00 55.27      G    N
ATOM   4626  NH2 ARG G  30     -14.438  -6.415 -31.871  1.00 55.27      G    N
ATOM   4627  N   VAL G  31      -6.664  -5.265 -30.676  1.00 33.16      G    N
ATOM   4628  CA  VAL G  31      -5.388  -5.552 -31.302  1.00 33.16      G    C
ATOM   4629  C   VAL G  31      -4.367  -5.752 -30.195  1.00 33.16      G    C
ATOM   4630  O   VAL G  31      -3.391  -6.479 -30.361  1.00 33.16      G    O
ATOM   4631  CB  VAL G  31      -4.959  -4.379 -32.225  1.00 24.32      G    C
ATOM   4632  CG1 VAL G  31      -3.516  -4.547 -32.676  1.00 24.32      G    C
ATOM   4633  CG2 VAL G  31      -5.899  -4.311 -33.428  1.00 24.32      G    C
ATOM   4634  N   HIS G  32      -4.598  -5.104 -29.060  1.00 37.59      G    N
ATOM   4635  CA  HIS G  32      -3.681  -5.234 -27.936  1.00 37.59      G    C
ATOM   4636  C   HIS G  32      -3.948  -6.577 -27.264  1.00 37.59      G    C
ATOM   4637  O   HIS G  32      -3.024  -7.254 -26.807  1.00 37.59      G    O
ATOM   4638  CB  HIS G  32      -3.880  -4.093 -26.929  1.00 69.55      G    C
ATOM   4639  CG  HIS G  32      -2.874  -4.092 -25.818  1.00 69.55      G    C
ATOM   4640  ND1 HIS G  32      -1.533  -3.857 -26.031  1.00 69.55      G    N
ATOM   4641  CD2 HIS G  32      -3.004  -4.351 -24.496  1.00 69.55      G    C
ATOM   4642  CE1 HIS G  32      -0.880  -3.975 -24.889  1.00 69.55      G    C
ATOM   4643  NE2 HIS G  32      -1.749  -4.276 -23.942  1.00 69.55      G    N
ATOM   4644  N   ARG G  33      -5.223  -6.955 -27.221  1.00 62.45      G    N
ATOM   4645  CA  ARG G  33      -5.640  -8.214 -26.620  1.00 62.45      G    C
ATOM   4646  C   ARG G  33      -5.003  -9.346 -27.416  1.00 62.45      G    C
ATOM   4647  O   ARG G  33      -4.234 -10.149 -26.868  1.00 62.45      G    O
ATOM   4648  CB  ARG G  33      -7.163  -8.330 -26.673  1.00 92.67      G    C
ATOM   4649  CG  ARG G  33      -7.784  -9.140 -25.558  1.00 92.67      G    C
ATOM   4650  CD  ARG G  33      -9.298  -9.193 -25.714  1.00 92.67      G    C
ATOM   4651  NE  ARG G  33      -9.700 -10.075 -26.808  1.00 92.67      G    N
ATOM   4652  CZ  ARG G  33     -10.625  -9.776 -27.717  1.00 92.67      G    C
ATOM   4653  NH1 ARG G  33     -11.260  -8.608 -27.677  1.00 92.67      G    N
ATOM   4654  NH2 ARG G  33     -10.909 -10.645 -28.678  1.00 92.67      G    N
ATOM   4655  N   LEU G  34      -5.314  -9.380 -28.715  1.00 61.88      G    N
ATOM   4656  CA  LEU G  34      -4.801 -10.391 -29.638  1.00 61.88      G    C
ATOM   4657  C   LEU G  34      -3.287 -10.481 -29.548  1.00 61.88      G    C
ATOM   4658  O   LEU G  34      -2.730 -11.571 -29.517  1.00 61.88      G    O
ATOM   4659  CB  LEU G  34      -5.215 -10.059 -31.074  1.00 39.57      G    C
ATOM   4660  CG  LEU G  34      -6.716  -9.821 -31.372  1.00 39.57      G    C
ATOM   4661  CD1 LEU G  34      -6.924  -9.612 -32.851  1.00 39.57      G    C
ATOM   4662  CD2 LEU G  34      -7.567 -10.995 -30.920  1.00 39.57      G    C
ATOM   4663  N   LEU G  35      -2.625  -9.331 -29.497  1.00 56.07      G    N
ATOM   4664  CA  LEU G  35      -1.163  -9.261 -29.395  1.00 56.07      G    C
ATOM   4665  C   LEU G  35      -0.574  -9.976 -28.192  1.00 56.07      G    C
ATOM   4666  O   LEU G  35       0.451 -10.648 -28.307  1.00 56.07      G    O
ATOM   4667  CB  LEU G  35      -0.713  -7.807 -29.344  1.00 37.08      G    C
ATOM   4668  CG  LEU G  35      -0.282  -7.246 -30.683  1.00 37.08      G    C
ATOM   4669  CD1 LEU G  35      -0.580  -5.766 -30.757  1.00 37.08      G    C
ATOM   4670  CD2 LEU G  35       1.196  -7.560 -30.866  1.00 37.08      G    C
ATOM   4671  N   ARG G  36      -1.207  -9.807 -27.035  1.00 87.69      G    N
ATOM   4672  CA  ARG G  36      -0.723 -10.432 -25.816  1.00 87.69      G    C
ATOM   4673  C   ARG G  36      -0.896 -11.940 -25.849  1.00 87.69      G    C
ATOM   4674  O   ARG G  36       0.080 -12.693 -25.746  1.00 87.69      G    O
ATOM   4675  CB  ARG G  36      -1.458  -9.879 -24.597  1.00114.80      G    C
ATOM   4676  CG  ARG G  36      -1.188  -8.419 -24.285  1.00114.80      G    C
ATOM   4677  CD  ARG G  36      -1.507  -8.155 -22.826  1.00114.80      G    C
ATOM   4678  NE  ARG G  36      -2.730  -8.851 -22.422  1.00114.80      G    N
ATOM   4679  CZ  ARG G  36      -3.963  -8.404 -22.643  1.00114.80      G    C
ATOM   4680  NH1 ARG G  36      -4.152  -7.246 -23.261  1.00114.80      G    N
ATOM   4681  NH2 ARG G  36      -5.009  -9.123 -22.258  1.00114.80      G    N
ATOM   4682  N   ARG G  37      -2.147 -12.368 -26.002  1.00 61.74      G    N
ATOM   4683  CA  ARG G  37      -2.500 -13.787 -26.028  1.00 61.74      G    C
ATOM   4684  C   ARG G  37      -2.137 -14.489 -27.329  1.00 61.74      G    C
ATOM   4685  O   ARG G  37      -2.287 -15.694 -27.455  1.00 61.74      G    O
ATOM   4686  CB  ARG G  37      -3.997 -13.940 -25.774  1.00114.83      G    C
ATOM   4687  CG  ARG G  37      -4.521 -13.053 -24.663  1.00114.83      G    C
ATOM   4688  CD  ARG G  37      -5.977 -13.347 -24.383  1.00114.83      G    C
ATOM   4689  NE  ARG G  37      -6.566 -12.367 -23.478  1.00114.83      G    N
ATOM   4690  CZ  ARG G  37      -7.837 -12.385 -23.090  1.00114.83      G    C
ATOM   4691  NH1 ARG G  37      -8.653 -13.339 -23.523  1.00114.83      G    N
ATOM   4692  NH2 ARG G  37      -8.298 -11.436 -22.285  1.00114.83      G    N
ATOM   4693  N   GLY G  38      -1.669 -13.732 -28.306  1.00 61.07      G    N
ATOM   4694  CA  GLY G  38      -1.310 -14.335 -29.570  1.00 61.07      G    C
ATOM   4695  C   GLY G  38       0.016 -15.060 -29.501  1.00 61.07      G    C
ATOM   4696  O   GLY G  38       0.496 -15.591 -30.503  1.00 61.07      G    O
ATOM   4697  N   ASN G  39       0.620 -15.086 -28.321  1.00 66.92      G    N
ATOM   4698  CA  ASN G  39       1.901 -15.761 -28.166  1.00 66.92      G    C
ATOM   4699  C   ASN G  39       2.947 -15.302 -29.179  1.00 66.92      G    C
ATOM   4700  O   ASN G  39       3.262 -16.038 -30.126  1.00 66.92      G    O
ATOM   4701  CB  ASN G  39       1.716 -17.277 -28.283  1.00 97.14      G    C
ATOM   4702  CG  ASN G  39       1.456 -17.936 -26.947  1.00 97.14      G    C
ATOM   4703  OD1 ASN G  39       1.131 -19.117 -26.880  1.00 97.14      G    O
ATOM   4704  ND2 ASN G  39       1.610 -17.174 -25.871  1.00 97.14      G    N
ATOM   4705  N   TYR G  40       3.469 -14.089 -28.980  1.00 57.68      G    N
ATOM   4706  CA  TYR G  40       4.501 -13.534 -29.850  1.00 57.68      G    C
ATOM   4707  C   TYR G  40       5.684 -13.092 -29.020  1.00 57.68      G    C
ATOM   4708  O   TYR G  40       6.808 -13.010 -29.518  1.00 57.68      G    O
ATOM   4709  CB  TYR G  40       3.996 -12.338 -30.622  1.00 38.75      G    C
ATOM   4710  CG  TYR G  40       2.781 -12.604 -31.454  1.00 38.75      G    C
ATOM   4711  CD1 TYR G  40       1.512 -12.309 -30.968  1.00 38.75      G    C
ATOM   4712  CD2 TYR G  40       2.896 -13.084 -32.752  1.00 38.75      G    C
ATOM   4713  CE1 TYR G  40       0.377 -12.470 -31.757  1.00 38.75      G    C
ATOM   4714  CE2 TYR G  40       1.769 -13.258 -33.556  1.00 38.75      G    C
ATOM   4715  CZ  TYR G  40       0.504 -12.944 -33.055  1.00 38.75      G    C
ATOM   4716  OH  TYR G  40      -0.629 -13.080 -33.847  1.00 38.75      G    O
ATOM   4717  N   ALA G  41       5.414 -12.774 -27.757  1.00 65.41      G    N
ATOM   4718  CA  ALA G  41       6.449 -12.365 -26.808  1.00 65.41      G    C
ATOM   4719  C   ALA G  41       5.840 -12.147 -25.429  1.00 65.41      G    C
ATOM   4720  O   ALA G  41       4.617 -11.984 -25.288  1.00 65.41      G    O
ATOM   4721  CB  ALA G  41       7.159 -11.107 -27.282  1.00 51.68      G    C
ATOM   4722  N   GLN G  42       6.701 -12.160 -24.415  1.00 61.17      G    N
ATOM   4723  CA  GLN G  42       6.266 -11.995 -23.036  1.00 61.17      G    C
ATOM   4724  C   GLN G  42       5.558 -10.665 -22.854  1.00 61.17      G    C
ATOM   4725  O   GLN G  42       4.440 -10.608 -22.348  1.00 61.17      G    O
ATOM   4726  CB  GLN G  42       7.470 -12.075 -22.088  1.00 92.15      G    C
ATOM   4727  CG  GLN G  42       7.096 -12.199 -20.609  1.00 92.15      G    C
ATOM   4728  CD  GLN G  42       8.282 -11.991 -19.663  1.00 92.15      G    C
ATOM   4729  OE1 GLN G  42       9.300 -12.677 -19.766  1.00 92.15      G    O
ATOM   4730  NE2 GLN G  42       8.146 -11.043 -18.734  1.00 92.15      G    N
ATOM   4731  N   ARG G  43       6.198  -9.591 -23.297  1.00 64.84      G    N
ATOM   4732  CA  ARG G  43       5.623  -8.265 -23.130  1.00 64.84      G    C
ATOM   4733  C   ARG G  43       5.130  -7.594 -24.391  1.00 64.84      G    C
ATOM   4734  O   ARG G  43       5.708  -7.753 -25.465  1.00 64.84      G    O
ATOM   4735  CB  ARG G  43       6.649  -7.322 -22.491  1.00101.82      G    C
ATOM   4736  CG  ARG G  43       7.077  -7.657 -21.078  1.00101.82      G    C
ATOM   4737  CD  ARG G  43       8.072  -6.632 -20.535  1.00101.82      G    C
ATOM   4738  NE  ARG G  43       8.447  -6.997 -19.183  1.00101.82      G    N
ATOM   4739  CZ  ARG G  43       7.571  -7.120 -18.194  1.00101.82      G    C
ATOM   4740  NH1 ARG G  43       6.284  -6.892 -18.423  1.00101.82      G    N
ATOM   4741  NH2 ARG G  43       7.969  -7.501 -16.988  1.00101.82      G    N
ATOM   4742  N   ILE G  44       4.057  -6.826 -24.239  1.00 43.07      G    N
ATOM   4743  CA  ILE G  44       3.532  -6.046 -25.343  1.00 43.07      G    C
ATOM   4744  C   ILE G  44       3.533  -4.580 -24.905  1.00 43.07      G    C
ATOM   4745  O   ILE G  44       2.740  -4.171 -24.048  1.00 43.07      G    O
ATOM   4746  CB  ILE G  44       2.099  -6.436 -25.734  1.00 48.55      G    C
ATOM   4747  CG1 ILE G  44       2.039  -7.919 -26.065  1.00 48.55      G    C
ATOM   4748  CG2 ILE G  44       1.658  -5.622 -26.947  1.00 48.55      G    C
ATOM   4749  CD1 ILE G  44       3.117  -8.355 -27.011  1.00 48.55      G    C
ATOM   4750  N   GLY G  45       4.454  -3.811 -25.485  1.00 66.43      G    N
ATOM   4751  CA  GLY G  45       4.563  -2.396 -25.193  1.00 66.43      G    C
ATOM   4752  C   GLY G  45       3.226  -1.716 -25.396  1.00 66.43      G    C
ATOM   4753  O   GLY G  45       2.396  -2.171 -26.183  1.00 66.43      G    O
ATOM   4754  N   SER G  46       3.035  -0.615 -24.683  1.00 80.44      G    N
ATOM   4755  CA  SER G  46       1.795   0.146 -24.708  1.00 80.44      G    C
ATOM   4756  C   SER G  46       1.478   0.886 -25.998  1.00 80.44      G    C
ATOM   4757  O   SER G  46       0.309   1.146 -26.294  1.00 80.44      G    O
ATOM   4758  CB  SER G  46       1.799   1.128 -23.541  1.00 74.83      G    C
ATOM   4759  OG  SER G  46       3.078   1.723 -23.407  1.00 74.83      G    O
ATOM   4760  N   GLY G  47       2.510   1.226 -26.762  1.00 76.19      G    N
ATOM   4761  CA  GLY G  47       2.289   1.942 -28.003  1.00 76.19      G    C
ATOM   4762  C   GLY G  47       2.165   1.012 -29.187  1.00 76.19      G    C
ATOM   4763  O   GLY G  47       1.491   1.329 -30.162  1.00 76.19      G    O
ATOM   4764  N   ALA G  48       2.819  -0.140 -29.091  1.00 57.10      G    N
ATOM   4765  CA  ALA G  48       2.811  -1.150 -30.146  1.00 57.10      G    C
ATOM   4766  C   ALA G  48       1.415  -1.460 -30.725  1.00 57.10      G    C
ATOM   4767  O   ALA G  48       1.236  -1.549 -31.937  1.00 57.10      G    O
ATOM   4768  CB  ALA G  48       3.466  -2.412 -29.622  1.00 19.06      G    C
ATOM   4769  N   PRO G  49       0.410  -1.648 -29.866  1.00 39.57      G    N
ATOM   4770  CA  PRO G  49      -0.932  -1.936 -30.374  1.00 39.57      G    C
ATOM   4771  C   PRO G  49      -1.523  -0.744 -31.105  1.00 39.57      G    C
ATOM   4772  O   PRO G  49      -2.287  -0.899 -32.054  1.00 39.57      G    O
ATOM   4773  CB  PRO G  49      -1.715  -2.279 -29.111  1.00 34.25      G    C
ATOM   4774  CG  PRO G  49      -1.003  -1.522 -28.068  1.00 34.25      G    C
ATOM   4775  CD  PRO G  49       0.435  -1.770 -28.405  1.00 34.25      G    C
ATOM   4776  N   VAL G  50      -1.174   0.448 -30.638  1.00 45.80      G    N
ATOM   4777  CA  VAL G  50      -1.639   1.688 -31.245  1.00 45.80      G    C
ATOM   4778  C   VAL G  50      -1.021   1.816 -32.628  1.00 45.80      G    C
ATOM   4779  O   VAL G  50      -1.693   2.174 -33.593  1.00 45.80      G    O
ATOM   4780  CB  VAL G  50      -1.206   2.908 -30.394  1.00 44.59      G    C
ATOM   4781  CG1 VAL G  50      -1.444   4.213 -31.157  1.00 44.59      G    C
ATOM   4782  CG2 VAL G  50      -1.960   2.897 -29.082  1.00 44.59      G    C
ATOM   4783  N   TYR G  51       0.271   1.519 -32.705  1.00 44.93      G    N
ATOM   4784  CA  TYR G  51       1.009   1.594 -33.955  1.00 44.93      G    C
ATOM   4785  C   TYR G  51       0.449   0.573 -34.935  1.00 44.93      G    C
ATOM   4786  O   TYR G  51       0.073   0.917 -36.058  1.00 44.93      G    O
ATOM   4787  CB  TYR G  51       2.487   1.306 -33.709  1.00 63.10      G    C
ATOM   4788  CG  TYR G  51       3.379   1.749 -34.834  1.00 63.10      G    C
ATOM   4789  CD1 TYR G  51       4.063   2.958 -34.768  1.00 63.10      G    C
ATOM   4790  CD2 TYR G  51       3.538   0.968 -35.968  1.00 63.10      G    C
ATOM   4791  CE1 TYR G  51       4.892   3.379 -35.805  1.00 63.10      G    C
ATOM   4792  CE2 TYR G  51       4.361   1.377 -37.012  1.00 63.10      G    C
ATOM   4793  CZ  TYR G  51       5.039   2.582 -36.924  1.00 63.10      G    C
ATOM   4794  OH  TYR G  51       5.882   2.979 -37.940  1.00 63.10      G    O
ATOM   4795  N   LEU G  52       0.389  -0.685 -34.501  1.00 46.13      G    N
ATOM   4796  CA  LEU G  52      -0.132  -1.741 -35.346  1.00 46.13      G    C
ATOM   4797  C   LEU G  52      -1.519  -1.388 -35.883  1.00 46.13      G    C
ATOM   4798  O   LEU G  52      -1.739  -1.386 -37.087  1.00 46.13      G    O
ATOM   4799  CB  LEU G  52      -0.191  -3.060 -34.574  1.00 63.19      G    C
ATOM   4800  CG  LEU G  52      -0.606  -4.287 -35.401  1.00 63.19      G    C
ATOM   4801  CD1 LEU G  52       0.367  -4.475 -36.540  1.00 63.19      G    C
ATOM   4802  CD2 LEU G  52      -0.626  -5.537 -34.537  1.00 63.19      G    C
ATOM   4803  N   THR G  53      -2.453  -1.076 -34.996  1.00 38.02      G    N
ATOM   4804  CA  THR G  53      -3.804  -0.745 -35.430  1.00 38.02      G    C
ATOM   4805  C   THR G  53      -3.784   0.328 -36.511  1.00 38.02      G    C
ATOM   4806  O   THR G  53      -4.548   0.259 -37.476  1.00 38.02      G    O
ATOM   4807  CB  THR G  53      -4.697  -0.258 -34.241  1.00 30.74      G    C
ATOM   4808  OG1 THR G  53      -4.771  -1.286 -33.242  1.00 30.74      G    O
ATOM   4809  CG2 THR G  53      -6.125   0.063 -34.730  1.00 30.74      G    C
ATOM   4810  N   ALA G  54      -2.910   1.317 -36.346  1.00 44.58      G    N
ATOM   4811  CA  ALA G  54      -2.794   2.412 -37.307  1.00 44.58      G    C
ATOM   4812  C   ALA G  54      -2.467   1.853 -38.701  1.00 44.58      G    C
ATOM   4813  O   ALA G  54      -3.130   2.169 -39.703  1.00 44.58      G    O
ATOM   4814  CB  ALA G  54      -1.716   3.371 -36.848  1.00 51.55      G    C
ATOM   4815  N   VAL G  55      -1.433   1.024 -38.760  1.00 33.25      G    N
ATOM   4816  CA  VAL G  55      -1.044   0.380 -40.008  1.00 33.25      G    C
ATOM   4817  C   VAL G  55      -2.264  -0.339 -40.628  1.00 33.25      G    C
ATOM   4818  O   VAL G  55      -2.706  -0.020 -41.725  1.00 33.25      G    O
ATOM   4819  CB  VAL G  55       0.066  -0.657 -39.745  1.00 30.96      G    C
ATOM   4820  CG1 VAL G  55       0.136  -1.635 -40.917  1.00 30.96      G    C
ATOM   4821  CG2 VAL G  55       1.403   0.045 -39.521  1.00 30.96      G    C
ATOM   4822  N   LEU G  56      -2.803  -1.301 -39.893  1.00 34.69      G    N
ATOM   4823  CA  LEU G  56      -3.948  -2.068 -40.341  1.00 34.69      G    C
ATOM   4824  C   LEU G  56      -5.077  -1.236 -40.936  1.00 34.69      G    C
ATOM   4825  O   LEU G  56      -5.515  -1.487 -42.061  1.00 34.69      G    O
ATOM   4826  CB  LEU G  56      -4.474  -2.927 -39.190  1.00 42.72      G    C
ATOM   4827  CG  LEU G  56      -3.445  -3.952 -38.683  1.00 42.72      G    C
ATOM   4828  CD1 LEU G  56      -3.995  -4.672 -37.469  1.00 42.72      G    C
ATOM   4829  CD2 LEU G  56      -3.100  -4.958 -39.780  1.00 42.72      G    C
ATOM   4830  N   GLU G  57      -5.550  -0.243 -40.192  1.00 36.02      G    N
ATOM   4831  CA  GLU G  57      -6.638   0.613 -40.672  1.00 36.02      G    C
ATOM   4832  C   GLU G  57      -6.193   1.283 -41.959  1.00 36.02      G    C
ATOM   4833  O   GLU G  57      -6.993   1.526 -42.866  1.00 36.02      G    O
ATOM   4834  CB  GLU G  57      -6.990   1.676 -39.624  1.00 71.77      G    C
ATOM   4835  CG  GLU G  57      -8.232   2.475 -39.972  1.00 71.77      G    C
ATOM   4836  CD  GLU G  57      -8.597   3.499 -38.919  1.00 71.77      G    C
ATOM   4837  OE1 GLU G  57      -8.870   3.095 -37.768  1.00 71.77      G    O
ATOM   4838  OE2 GLU G  57      -8.617   4.710 -39.245  1.00 71.77      G    O
ATOM   4839  N   TYR G  58      -4.901   1.586 -42.021  1.00 43.23      G    N
ATOM   4840  CA  TYR G  58      -4.342   2.204 -43.204  1.00 43.23      G    C
ATOM   4841  C   TYR G  58      -4.606   1.292 -44.400  1.00 43.23      G    C
ATOM   4842  O   TYR G  58      -5.453   1.590 -45.249  1.00 43.23      G    O
ATOM   4843  CB  TYR G  58      -2.848   2.410 -43.037  1.00 52.81      G    C
ATOM   4844  CG  TYR G  58      -2.199   2.746 -44.339  1.00 52.81      G    C
ATOM   4845  CD1 TYR G  58      -2.664   3.807 -45.107  1.00 52.81      G    C
ATOM   4846  CD2 TYR G  58      -1.156   1.979 -44.834  1.00 52.81      G    C
ATOM   4847  CE1 TYR G  58      -2.110   4.100 -46.346  1.00 52.81      G    C
ATOM   4848  CE2 TYR G  58      -0.588   2.256 -46.077  1.00 52.81      G    C
ATOM   4849  CZ  TYR G  58      -1.070   3.318 -46.834  1.00 52.81      G    C
ATOM   4850  OH  TYR G  58      -0.534   3.580 -48.081  1.00 52.81      G    O
ATOM   4851  N   LEU G  59      -3.876   0.175 -44.441  1.00 34.55      G    N
ATOM   4852  CA  LEU G  59      -3.998  -0.830 -45.490  1.00 34.55      G    C
ATOM   4853  C   LEU G  59      -5.464  -1.118 -45.742  1.00 34.55      G    C
ATOM   4854  O   LEU G  59      -5.910  -1.224 -46.884  1.00 34.55      G    O
ATOM   4855  CB  LEU G  59      -3.304  -2.110 -45.048  1.00 30.03      G    C
ATOM   4856  CG  LEU G  59      -1.855  -1.919 -44.594  1.00 30.03      G    C
ATOM   4857  CD1 LEU G  59      -1.320  -3.211 -43.970  1.00 30.03      G    C
ATOM   4858  CD2 LEU G  59      -1.016  -1.498 -45.779  1.00 30.03      G    C
ATOM   4859  N   ALA G  60      -6.213  -1.244 -44.654  1.00 26.91      G    N
ATOM   4860  CA  ALA G  60      -7.646  -1.515 -44.741  1.00 26.91      G    C
ATOM   4861  C   ALA G  60      -8.324  -0.498 -45.644  1.00 26.91      G    C
ATOM   4862  O   ALA G  60      -9.159  -0.834 -46.472  1.00 26.91      G    O
ATOM   4863  CB  ALA G  60      -8.277  -1.477 -43.352  1.00 43.04      G    C
ATOM   4864  N   ALA G  61      -7.957   0.760 -45.492  1.00 48.51      G    N
ATOM   4865  CA  ALA G  61      -8.582   1.773 -46.307  1.00 48.51      G    C
ATOM   4866  C   ALA G  61      -7.935   1.768 -47.668  1.00 48.51      G    C
ATOM   4867  O   ALA G  61      -8.566   2.113 -48.665  1.00 48.51      G    O
ATOM   4868  CB  ALA G  61      -8.437   3.108 -45.653  1.00 36.20      G    C
ATOM   4869  N   GLU G  62      -6.672   1.358 -47.704  1.00 43.55      G    N
ATOM   4870  CA  GLU G  62      -5.929   1.314 -48.952  1.00 43.55      G    C
ATOM   4871  C   GLU G  62      -6.565   0.324 -49.921  1.00 43.55      G    C
ATOM   4872  O   GLU G  62      -6.836   0.685 -51.058  1.00 43.55      G    O
ATOM   4873  CB  GLU G  62      -4.473   0.941 -48.693  1.00 86.27      G    C
ATOM   4874  CG  GLU G  62      -3.571   1.127 -49.896  1.00 86.27      G    C
ATOM   4875  CD  GLU G  62      -3.403   2.580 -50.283  1.00 86.27      G    C
ATOM   4876  OE1 GLU G  62      -2.760   3.328 -49.513  1.00 86.27      G    O
ATOM   4877  OE2 GLU G  62      -3.915   2.978 -51.355  1.00 86.27      G    O
ATOM   4878  N   ILE G  63      -6.816  -0.916 -49.501  1.00 51.78      G    N
ATOM   4879  CA  ILE G  63      -7.447  -1.848 -50.436  1.00 51.78      G    C
ATOM   4880  C   ILE G  63      -8.818  -1.274 -50.743  1.00 51.78      G    C
ATOM   4881  O   ILE G  63      -9.192  -1.099 -51.907  1.00 51.78      G    O
ATOM   4882  CB  ILE G  63      -7.615  -3.294 -49.865  1.00 67.15      G    C
ATOM   4883  CG1 ILE G  63      -6.376  -4.136 -50.147  1.00 67.15      G    C
ATOM   4884  CG2 ILE G  63      -8.702  -4.023 -50.605  1.00 67.15      G    C
ATOM   4885  CD1 ILE G  63      -5.119  -3.539 -49.634  1.00 67.15      G    C
ATOM   4886  N   LEU G  64      -9.553  -0.959 -49.683  1.00 43.47      G    N
ATOM   4887  CA  LEU G  64     -10.887  -0.400 -49.817  1.00 43.47      G    C
ATOM   4888  C   LEU G  64     -11.034   0.676 -50.891  1.00 43.47      G    C
ATOM   4889  O   LEU G  64     -11.928   0.585 -51.734  1.00 43.47      G    O
ATOM   4890  CB  LEU G  64     -11.349   0.165 -48.474  1.00 41.04      G    C
ATOM   4891  CG  LEU G  64     -12.154  -0.775 -47.581  1.00 41.04      G    C
ATOM   4892  CD1 LEU G  64     -12.412  -0.126 -46.232  1.00 41.04      G    C
ATOM   4893  CD2 LEU G  64     -13.459  -1.119 -48.275  1.00 41.04      G    C
ATOM   4894  N   GLU G  65     -10.176   1.697 -50.856  1.00 64.94      G    N
ATOM   4895  CA  GLU G  65     -10.251   2.792 -51.829  1.00 64.94      G    C
ATOM   4896  C   GLU G  65     -10.118   2.209 -53.222  1.00 64.94      G    C
ATOM   4897  O   GLU G  65     -11.010   2.357 -54.058  1.00 64.94      G    O
ATOM   4898  CB  GLU G  65      -9.134   3.826 -51.575  1.00 54.67      G    C
ATOM   4899  CG  GLU G  65      -9.134   5.099 -52.481  1.00 54.67      G    C
ATOM   4900  CD  GLU G  65     -10.093   6.212 -52.030  1.00 54.67      G    C
ATOM   4901  OE1 GLU G  65     -10.244   6.415 -50.809  1.00 54.67      G    O
ATOM   4902  OE2 GLU G  65     -10.678   6.904 -52.893  1.00 54.67      G    O
ATOM   4903  N   LEU G  66      -9.000   1.531 -53.452  1.00 40.86      G    N
ATOM   4904  CA  LEU G  66      -8.709   0.909 -54.735  1.00 40.86      G    C
ATOM   4905  C   LEU G  66      -9.830  -0.005 -55.193  1.00 40.86      G    C
ATOM   4906  O   LEU G  66     -10.263   0.046 -56.342  1.00 40.86      G    O
ATOM   4907  CB  LEU G  66      -7.421   0.106 -54.629  1.00 14.30      G    C
ATOM   4908  CG  LEU G  66      -6.172   0.934 -54.368  1.00 14.30      G    C
ATOM   4909  CD1 LEU G  66      -5.033   0.036 -53.873  1.00 14.30      G    C
ATOM   4910  CD2 LEU G  66      -5.804   1.626 -55.633  1.00 14.30      G    C
ATOM   4911  N   ALA G  67     -10.286  -0.853 -54.287  1.00 42.01      G    N
ATOM   4912  CA  ALA G  67     -11.351  -1.781 -54.611  1.00 42.01      G    C
ATOM   4913  C   ALA G  67     -12.596  -0.998 -54.983  1.00 42.01      G    C
ATOM   4914  O   ALA G  67     -13.404  -1.441 -55.802  1.00 42.01      G    O
ATOM   4915  CB  ALA G  67     -11.633  -2.688 -53.423  1.00 59.53      G    C
ATOM   4916  N   GLY G  68     -12.746   0.171 -54.368  1.00 41.83      G    N
ATOM   4917  CA  GLY G  68     -13.900   1.006 -54.641  1.00 41.83      G    C
ATOM   4918  C   GLY G  68     -13.842   1.512 -56.060  1.00 41.83      G    C
ATOM   4919  O   GLY G  68     -14.790   1.370 -56.833  1.00 41.83      G    O
ATOM   4920  N   ASN G  69     -12.705   2.095 -56.404  1.00 36.53      G    N
ATOM   4921  CA  ASN G  69     -12.510   2.623 -57.736  1.00 36.53      G    C
ATOM   4922  C   ASN G  69     -12.795   1.524 -58.734  1.00 36.53      G    C
ATOM   4923  O   ASN G  69     -13.563   1.709 -59.677  1.00 36.53      G    O
ATOM   4924  CB  ASN G  69     -11.089   3.131 -57.875  1.00 50.44      G    C
ATOM   4925  CG  ASN G  69     -10.824   4.318 -56.992  1.00 50.44      G    C
ATOM   4926  OD1 ASN G  69     -11.425   4.471 -55.925  1.00 50.44      G    O
ATOM   4927  ND2 ASN G  69      -9.915   5.163 -57.419  1.00 50.44      G    N
ATOM   4928  N   ALA G  70     -12.191   0.367 -58.515  1.00 45.95      G    N
ATOM   4929  CA  ALA G  70     -12.406  -0.754 -59.401  1.00 45.95      G    C
ATOM   4930  C   ALA G  70     -13.881  -0.805 -59.737  1.00 45.95      G    C
ATOM   4931  O   ALA G  70     -14.263  -0.799 -60.910  1.00 45.95      G    O
ATOM   4932  CB  ALA G  70     -11.995  -2.030 -58.717  1.00 68.99      G    C
ATOM   4933  N   ALA G  71     -14.697  -0.831 -58.686  1.00 53.18      G    N
ATOM   4934  CA  ALA G  71     -16.149  -0.913 -58.801  1.00 53.18      G    C
ATOM   4935  C   ALA G  71     -16.792   0.263 -59.498  1.00 53.18      G    C
ATOM   4936  O   ALA G  71     -17.542   0.092 -60.455  1.00 53.18      G    O
ATOM   4937  CB  ALA G  71     -16.761  -1.075 -57.434  1.00 16.85      G    C
ATOM   4938  N   ARG G  72     -16.517   1.461 -59.009  1.00 54.21      G    N
ATOM   4939  CA  ARG G  72     -17.106   2.633 -59.612  1.00 54.21      G    C
ATOM   4940  C   ARG G  72     -16.716   2.737 -61.079  1.00 54.21      G    C
ATOM   4941  O   ARG G  72     -17.531   3.118 -61.917  1.00 54.21      G    O
ATOM   4942  CB  ARG G  72     -16.663   3.873 -58.859  1.00 60.11      G    C
ATOM   4943  CG  ARG G  72     -17.026   3.833 -57.400  1.00 60.11      G    C
ATOM   4944  CD  ARG G  72     -16.156   4.775 -56.606  1.00 60.11      G    C
ATOM   4945  NE  ARG G  72     -15.906   4.217 -55.288  1.00 60.11      G    N
ATOM   4946  CZ  ARG G  72     -14.813   4.454 -54.579  1.00 60.11      G    C
ATOM   4947  NH1 ARG G  72     -13.868   5.253 -55.068  1.00 60.11      G    N
ATOM   4948  NH2 ARG G  72     -14.652   3.861 -53.397  1.00 60.11      G    N
ATOM   4949  N   ASP G  73     -15.479   2.395 -61.409  1.00 70.51      G    N
ATOM   4950  CA  ASP G  73     -15.073   2.487 -62.798  1.00 70.51      G    C
ATOM   4951  C   ASP G  73     -16.058   1.750 -63.667  1.00 70.51      G    C
ATOM   4952  O   ASP G  73     -16.231   2.093 -64.828  1.00 70.51      G    O
ATOM   4953  CB  ASP G  73     -13.679   1.909 -63.000  1.00 77.83      G    C
ATOM   4954  CG  ASP G  73     -12.599   2.799 -62.432  1.00 77.83      G    C
ATOM   4955  OD1 ASP G  73     -12.567   3.988 -62.804  1.00 77.83      G    O
ATOM   4956  OD2 ASP G  73     -11.783   2.317 -61.620  1.00 77.83      G    O
ATOM   4957  N   ASN G  74     -16.715   0.742 -63.105  1.00101.64      G    N
ATOM   4958  CA  ASN G  74     -17.674  -0.040 -63.868  1.00101.64      G    C
ATOM   4959  C   ASN G  74     -19.117   0.345 -63.555  1.00101.64      G    C
ATOM   4960  O   ASN G  74     -20.019  -0.477 -63.665  1.00101.64      G    O
ATOM   4961  CB  ASN G  74     -17.466  -1.533 -63.597  1.00162.72      G    C
ATOM   4962  CG  ASN G  74     -18.247  -2.420 -64.558  1.00162.72      G    C
ATOM   4963  OD1 ASN G  74     -18.323  -3.636 -64.373  1.00162.72      G    O
ATOM   4964  ND2 ASN G  74     -18.823  -1.815 -65.593  1.00162.72      G    N
ATOM   4965  N   LYS G  75     -19.333   1.598 -63.168  1.00 94.36      G    N
ATOM   4966  CA  LYS G  75     -20.672   2.100 -62.851  1.00 94.36      G    C
ATOM   4967  C   LYS G  75     -21.446   1.270 -61.827  1.00 94.36      G    C
ATOM   4968  O   LYS G  75     -22.674   1.255 -61.835  1.00 94.36      G    O
ATOM   4969  CB  LYS G  75     -21.515   2.225 -64.129  1.00143.57      G    C
ATOM   4970  CG  LYS G  75     -21.061   3.317 -65.096  1.00143.57      G    C
ATOM   4971  CD  LYS G  75     -22.204   4.263 -65.483  1.00143.57      G    C
ATOM   4972  CE  LYS G  75     -23.306   3.569 -66.282  1.00143.57      G    C
ATOM   4973  NZ  LYS G  75     -24.066   2.546 -65.503  1.00143.57      G    N
ATOM   4974  N   LYS G  76     -20.733   0.582 -60.946  1.00 78.87      G    N
ATOM   4975  CA  LYS G  76     -21.383  -0.232 -59.928  1.00 78.87      G    C
ATOM   4976  C   LYS G  76     -21.050   0.368 -58.568  1.00 78.87      G    C
ATOM   4977  O   LYS G  76     -19.984   0.957 -58.396  1.00 78.87      G    O
ATOM   4978  CB  LYS G  76     -20.896  -1.678 -60.029  1.00 82.55      G    C
ATOM   4979  CG  LYS G  76     -21.183  -2.310 -61.384  1.00 82.55      G    C
ATOM   4980  CD  LYS G  76     -20.783  -3.763 -61.429  1.00 82.55      G    C
ATOM   4981  CE  LYS G  76     -21.537  -4.558 -60.387  1.00 82.55      G    C
ATOM   4982  NZ  LYS G  76     -21.182  -6.004 -60.412  1.00 82.55      G    N
ATOM   4983  N   THR G  77     -21.954   0.232 -57.603  1.00 57.73      G    N
ATOM   4984  CA  THR G  77     -21.714   0.819 -56.293  1.00 57.73      G    C
ATOM   4985  C   THR G  77     -21.320  -0.186 -55.213  1.00 57.73      G    C
ATOM   4986  O   THR G  77     -20.813   0.203 -54.153  1.00 57.73      G    O
ATOM   4987  CB  THR G  77     -22.949   1.610 -55.800  1.00108.34      G    C
ATOM   4988  OG1 THR G  77     -23.991   0.698 -55.434  1.00108.34      G    O
ATOM   4989  CG2 THR G  77     -23.459   2.540 -56.892  1.00108.34      G    C
ATOM   4990  N   ARG G  78     -21.553  -1.473 -55.456  1.00 84.55      G    N
ATOM   4991  CA  ARG G  78     -21.171  -2.460 -54.457  1.00 84.55      G    C
ATOM   4992  C   ARG G  78     -19.948  -3.280 -54.846  1.00 84.55      G    C
ATOM   4993  O   ARG G  78     -19.912  -3.928 -55.887  1.00 84.55      G    O
ATOM   4994  CB  ARG G  78     -22.312  -3.411 -54.133  1.00 72.07      G    C
ATOM   4995  CG  ARG G  78     -21.938  -4.270 -52.957  1.00 72.07      G    C
ATOM   4996  CD  ARG G  78     -22.958  -5.323 -52.656  1.00 72.07      G    C
ATOM   4997  NE  ARG G  78     -24.230  -4.753 -52.246  1.00 72.07      G    N
ATOM   4998  CZ  ARG G  78     -25.323  -4.787 -52.991  1.00 72.07      G    C
ATOM   4999  NH1 ARG G  78     -25.293  -5.367 -54.187  1.00 72.07      G    N
ATOM   5000  NH2 ARG G  78     -26.444  -4.250 -52.536  1.00 72.07      G    N
ATOM   5001  N   ILE G  79     -18.951  -3.248 -53.977  1.00 63.36      G    N
ATOM   5002  CA  ILE G  79     -17.706  -3.961 -54.177  1.00 63.36      G    C
ATOM   5003  C   ILE G  79     -17.866  -5.475 -54.064  1.00 63.36      G    C
ATOM   5004  O   ILE G  79     -18.273  -5.981 -53.025  1.00 63.36      G    O
ATOM   5005  CB  ILE G  79     -16.678  -3.505 -53.133  1.00 54.69      G    C
ATOM   5006  CG1 ILE G  79     -16.170  -2.111 -53.487  1.00 54.69      G    C
ATOM   5007  CG2 ILE G  79     -15.546  -4.501 -53.043  1.00 54.69      G    C
ATOM   5008  CD1 ILE G  79     -15.250  -1.521 -52.456  1.00 54.69      G    C
ATOM   5009  N   ILE G  80     -17.550  -6.199 -55.130  1.00 55.53      G    N
ATOM   5010  CA  ILE G  80     -17.629  -7.653 -55.100  1.00 55.53      G    C
ATOM   5011  C   ILE G  80     -16.208  -8.132 -55.225  1.00 55.53      G    C
ATOM   5012  O   ILE G  80     -15.337  -7.369 -55.608  1.00 55.53      G    O
ATOM   5013  CB  ILE G  80     -18.442  -8.215 -56.266  1.00 27.60      G    C
ATOM   5014  CG1 ILE G  80     -17.928  -7.665 -57.596  1.00 27.60      G    C
ATOM   5015  CG2 ILE G  80     -19.894  -7.886 -56.072  1.00 27.60      G    C
ATOM   5016  CD1 ILE G  80     -18.787  -8.098 -58.774  1.00 27.60      G    C
ATOM   5017  N   PRO G  81     -15.947  -9.407 -54.921  1.00 41.71      G    N
ATOM   5018  CA  PRO G  81     -14.564  -9.885 -55.030  1.00 41.71      G    C
ATOM   5019  C   PRO G  81     -13.807  -9.506 -56.308  1.00 41.71      G    C
ATOM   5020  O   PRO G  81     -12.618  -9.167 -56.251  1.00 41.71      G    O
ATOM   5021  CB  PRO G  81     -14.717 -11.389 -54.838  1.00 48.87      G    C
ATOM   5022  CG  PRO G  81     -15.824 -11.460 -53.811  1.00 48.87      G    C
ATOM   5023  CD  PRO G  81     -16.829 -10.462 -54.387  1.00 48.87      G    C
ATOM   5024  N   ARG G  82     -14.491  -9.544 -57.449  1.00 38.01      G    N
ATOM   5025  CA  ARG G  82     -13.843  -9.196 -58.712  1.00 38.01      G    C
ATOM   5026  C   ARG G  82     -13.115  -7.873 -58.611  1.00 38.01      G    C
ATOM   5027  O   ARG G  82     -12.003  -7.713 -59.109  1.00 38.01      G    O
ATOM   5028  CB  ARG G  82     -14.858  -9.088 -59.835  1.00 46.59      G    C
ATOM   5029  CG  ARG G  82     -14.275  -8.542 -61.130  1.00 46.59      G    C
ATOM   5030  CD  ARG G  82     -13.179  -9.421 -61.684  1.00 46.59      G    C
ATOM   5031  NE  ARG G  82     -12.891  -9.068 -63.071  1.00 46.59      G    N
ATOM   5032  CZ  ARG G  82     -11.956  -9.656 -63.815  1.00 46.59      G    C
ATOM   5033  NH1 ARG G  82     -11.216 -10.630 -63.304  1.00 46.59      G    N
ATOM   5034  NH2 ARG G  82     -11.754  -9.271 -65.070  1.00 46.59      G    N
ATOM   5035  N   HIS G  83     -13.772  -6.915 -57.981  1.00 47.24      G    N
ATOM   5036  CA  HIS G  83     -13.197  -5.602 -57.801  1.00 47.24      G    C
ATOM   5037  C   HIS G  83     -11.917  -5.718 -56.978  1.00 47.24      G    C
ATOM   5038  O   HIS G  83     -10.869  -5.261 -57.419  1.00 47.24      G    O
ATOM   5039  CB  HIS G  83     -14.227  -4.693 -57.129  1.00 40.23      G    C
ATOM   5040  CG  HIS G  83     -15.483  -4.518 -57.933  1.00 40.23      G    C
ATOM   5041  ND1 HIS G  83     -16.736  -4.454 -57.357  1.00 40.23      G    N
ATOM   5042  CD2 HIS G  83     -15.674  -4.400 -59.271  1.00 40.23      G    C
ATOM   5043  CE1 HIS G  83     -17.643  -4.309 -58.308  1.00 40.23      G    C
ATOM   5044  NE2 HIS G  83     -17.026  -4.272 -59.477  1.00 40.23      G    N
ATOM   5045  N   LEU G  84     -11.984  -6.340 -55.804  1.00 37.15      G    N
ATOM   5046  CA  LEU G  84     -10.792  -6.513 -54.966  1.00 37.15      G    C
ATOM   5047  C   LEU G  84      -9.631  -7.117 -55.779  1.00 37.15      G    C
ATOM   5048  O   LEU G  84      -8.484  -6.658 -55.698  1.00 37.15      G    O
ATOM   5049  CB  LEU G  84     -11.112  -7.425 -53.784  1.00 42.74      G    C
ATOM   5050  CG  LEU G  84     -12.119  -6.866 -52.779  1.00 42.74      G    C
ATOM   5051  CD1 LEU G  84     -12.576  -7.945 -51.821  1.00 42.74      G    C
ATOM   5052  CD2 LEU G  84     -11.481  -5.727 -52.020  1.00 42.74      G    C
ATOM   5053  N   GLN G  85      -9.932  -8.152 -56.566  1.00 34.59      G    N
ATOM   5054  CA  GLN G  85      -8.917  -8.796 -57.393  1.00 34.59      G    C
ATOM   5055  C   GLN G  85      -8.370  -7.753 -58.345  1.00 34.59      G    C
ATOM   5056  O   GLN G  85      -7.254  -7.312 -58.184  1.00 34.59      G    O
ATOM   5057  CB  GLN G  85      -9.526  -9.955 -58.170  1.00 46.88      G    C
ATOM   5058  CG  GLN G  85      -8.614 -10.533 -59.216  1.00 46.88      G    C
ATOM   5059  CD  GLN G  85      -7.533 -11.397 -58.632  1.00 46.88      G    C
ATOM   5060  OE1 GLN G  85      -6.919 -11.049 -57.627  1.00 46.88      G    O
ATOM   5061  NE2 GLN G  85      -7.277 -12.531 -59.272  1.00 46.88      G    N
ATOM   5062  N   LEU G  86      -9.169  -7.344 -59.322  1.00 50.82      G    N
ATOM   5063  CA  LEU G  86      -8.750  -6.321 -60.274  1.00 50.82      G    C
ATOM   5064  C   LEU G  86      -7.964  -5.255 -59.558  1.00 50.82      G    C
[truncated: 552,643 more chars]
